# Supplementary material for: High-fat diet-induced upregulation of exosomal phosphatidylcholine contributes to insulin resistance
Source: Nat Commun. 2021 Jan 11;12:213. doi: 10.1038/s41467-020-20500-w (PMC7801461; doi:10.1038/s41467-020-20500-w)
Supplement: Supplementary file 4 — Supplementary Data 1 [file 41467_2020_20500_MOESM4_ESM.xlsx]

## Sheet: Table 4
Supplementary Data 1. Lipids detected by triple quadrupole MS in plasma exosomes (PL Exo) and FACS sorted A33+ IEC cells from RCD and HFD mice (12 months of their respective diets)
				Concentration (nmol)
	Mass	Compound Formula	Compound	RCD PL Exo (n=10)	HFD PL Exo (n=10)	Lean A33+ cells (n=5)	HFD A33+ cells (n=5)
			Name
	494.3	C24H48O7PN	LPC(16:1)	0.09	0.25	0.03	0.05
	496.3	C24H50O7PN	LPC(16:0)	1.19	12.39	3.21	6.17
	518.3	C26H48O7PN	LPC(18:3)	0.02	0.09	0.01	0.02
	520.3	C26H50O7PN	LPC(18:2)	2.78	7.27	1.09	2.19
	522.3	C26H52O7PN	LPC(18:1)	1.61	5.99	0.79	1.87
	524.4	C26H54O7PN	LPC(18:0)	2.72	9.6	2.62	6.18
	542.3	C28H48O7PN	LPC(20:5)	0.19	0.08	0.02	0.01
	544.3	C28H50O7PN	LPC(20:4)	0.82	6.11	0.44	0.9
	546.3	C28H52O7PN	LPC(20:3)	0.26	1.18	0.13	0.3
	548.4	C28H54O7PN	LPC(20:2)	0.07	0.14	0.03	0
	550.4	C28H56O7PN	LPC(20:1)	0.04	0.12	0.02	0.03
	552.4	C28H58O7PN	LPC(20:0)	0.08	0.03	0.09	0.07
	568.3	C30H50O7PN	LPC(22:6)	1.23	2.48	0.19	0.5
	570.3	C30H52O7PN	LPC(22:5)	0.06	0.18	0.01	0
	Total LysoPC		Total LysoPC	11.15	45.91	8.67	18.29
	676.5	C36H70O8PN	PC(28:1)	0.04	0.06	0.06	0.14
	704.5	C38H74O8PN	PC(30:1)	0	0	0	0
	706.5	C38H76O8PN	PC(30:0)	0.16	0.21	0.97	0.6
	730.5	C40H76O8PN	PC(32:2)	0.3	0.19	0.52	0.25
	732.5	C40H78O8PN	PC(32:1)	0	1.6	2.51	2.05
	734.6	C40H80O8PN	PC(32:0)	1.93	6.14	5.51	5.94
	754.5	C42H76O8PN	PC(34:4)	0.09	0.19	0.32	0.22
	756.5	C42H78O8PN	PC(34:3)	3.2	3.48	3.55	2.33
	758.6	C42H80O8PN	PC(34:2)	18.11	103.76	80.81	108.46
	760.6	C42H82O8PN	PC(34:1)	5.32	56.38	17.22	31.7
	762.6	C42H84O8PN	PC(34:0)	1.17	2.81	1.35	1.94
	778.5	C44H76O8PN	PC(36:6)	0.22	0.1	0.37	0.13
	780.5	C44H78O8PN	PC(36:5)	1.2	1.93	7.19	2.19
	782.6	C44H80O8PN	PC(36:4)	1.28	78.71	33.08	71.51
	784.6	C44H82O8PN	PC(36:3)	2.33	27.87	21.96	31.94
	786.6	C44H84O8PN	PC(36:2)	1.55	72.6	64.73	117.21
	788.6	C44H86O8PN	PC(36:1)	1.33	15.56	9.68	20.68
	790.6	C44H88O8PN	PC(36:0)	0.64	0.4	0.45	0.09
	806.6	C46H80O8PN	PC(38:6)	2.08	41.56	11.92	15.67
	808.6	C46H82O8PN	PC(38:5)	1.56	15.42	9.7	13.98
	810.6	C46H84O8PN	PC(38:4)	0.11	55.01	17.52	56.23
	812.6	C46H86O8PN	PC(38:3)	2.76	11.2	7.03	11.27
	814.6	C46H88O8PN	PC(38:2)	1.09	1.04	1.81	1.72
	816.6	C46H90O8PN	PC(38:1)	0.37	0.17	0.77	0.53
	818.7	C46H92O8PN	PC(38:0)	0	0.4	0.62	0.23
	830.6	C48H80O8PN	PC(40:8)	0	1.8	1.5	2.51
	832.6	C48H82O8PN	PC(40:7)	0	4.9	2.26	2.66
	834.6	C48H84O8PN	PC(40:6)	0	11.76	5.76	8.53
	836.6	C48H86O8PN	PC(40:5)	1	2.47	1.56	1.82
	838.6	C48H88O8PN	PC(40:4)	0.55	0.86	0.68	0.8
	840.6	C48H90O8PN	PC(40:3)	0.21	0.23	0.53	0.43
	842.7	C48H92O8PN	PC(40:2)	0.14	0.24	0.77	0.51
	852.5	C50H78O8PN	PC(42:11)	0.1	0.07	0.46	0.9
	854.6	C50H80O8PN	PC(42:10)	0.22	0.52	0.4	0.62
	856.6	C50H82O8PN	PC(42:9)	0	0.18	0.36	0.36
	858.6	C50H84O8PN	PC(42:8)	0.11	0.11	0.15	0.2
	860.6	C50H86O8PN	PC(42:7)	0.21	0.23	0.17	0.18
	862.6	C50H88O8PN	PC(42:6)	0.29	0.1	0.2	0.11
	864.6	C50H90O8PN	PC(42:5)	0.12	0.05	0.24	0.3
	866.7	C50H92O8PN	PC(42:4)	0.11	0.08	0.38	0.33
	868.7	C50H94O8PN	PC(42:3)	0.09	0.06	0.17	0.19
	870.7	C50H96O8PN	PC(42:2)	0.03	0.01	0.45	0.34
	878.6	C52H80O8PN	PC(44:12)	0.09	0.05	0.44	0.42
	880.6	C52H82O8PN	PC(44:11)	0.04	0	0.14	0.27
	882.6	C52H84O8PN	PC(44:10)	0.01	0	0.01	0.07
	884.6	C52H86O8PN	PC(44:9)	0	0	0.02	0
	886.6	C52H88O8PN	PC(44:8)	0.01	0	0.03	0.06
	888.6	C52H90O8PN	PC(44:7)	0	0	0.02	0
	890.7	C52H92O8PN	PC(44:6)	0.01	0.01	0.07	0.08
	892.7	C52H94O8PN	PC(44:5)	0	0	0.14	0.09
	894.7	C52H96O8PN	PC(44:4)	0	0.01	0.19	0.09
	896.7	C52H98O8PN	PC(44:3)	0	0	0	0.02
	898.7	C52H100O8PN	PC(44:2)	0	0	0	0
	Total PC		Total PC	50.22	520.55	316.75	518.93
	701.5	C39H77N2O6P	SM(16:1)	0.23	0.34	0.19	0.19
	703.6	C39H79N2O6P	SM(16:0)	1.75	3.98	13.88	15.57
	705.6	C39H81N2O6P	DSM(16:0)	0.13	0.16	1.06	1.66
	729.6	C41H81N2O6P	SM(18:1)	0.06	0.37	0.06	0.17
	731.6	C41H83N2O6P	SM(18:0)	0.09	1.02	0.46	0.99
	733.6	C41H85N2O6P	DSM(18:0)	0	0.01	0	0.16
	785.6	C45H89N2O6P	SM(22:1)	0	0.33	0	0
	787.7	C45H91N2O6P	SM(22:0)	2.66	2.15	0.52	1.54
	789.7	C45H93N2O6P	DSM(22:0)	0	0	0	0.22
	813.7	C47H93N2O6P	SM(24:1)	1.84	4.57	0	0.33
	815.7	C47H95N2O6P	SM(24:0)	0.87	0.96	0.66	0.53
	817.7	C47H97N2O6P	DSM(24:0)	0.09	0.1	0	0.16
	Total SM and DSM		Total SM and DSM	7.71	13.99	16.83	21.52
	714.5	C40H76O7PN	ePC(32:3)	0	0.01	0.01	0
	716.6	C40H78O7PN	ePC(32:2)	0.07	0.02	0.03	0.01
	718.6	C40H80O7PN	ePC(32:1)	0.14	0.18	0.36	0.23
	720.6	C40H82O7PN	ePC(32:0)	0.2	0.26	0.64	0.43
	740.6	C42H78O7PN	ePC(34:4)	0.03	0.01	0.04	0.02
	742.6	C42H80O7PN	ePC(34:3)	0.28	0.12	0.22	0.12
	744.6	C42H82O7PN	ePC(34:2)	0.72	0.52	1.2	0.7
	746.6	C42H84O7PN	ePC(34:1)	0.74	1.34	1.15	1.25
	748.6	C42H86O7PN	ePC(34:0)	0.09	0.12	0.61	0.61
	766.6	C44H80O7PN	ePC(36:5)	0.44	0.54	0.4	0.35
	768.6	C44H82O7PN	ePC(36:4)	0.9	1.2	0.7	0.86
	770.6	C44H84O7PN	ePC(36:3)	0.49	0.45	0.61	0.53
	772.6	C44H86O7PN	ePC(36:2)	0	1.69	3.18	3.18
	774.6	C44H88O7PN	ePC(36:1)	0.58	0.8	0.95	1.57
	776.6	C44H90O7PN	ePC(36:0)	0.08	0.13	0.6	0.74
	792.6	C46H82O7PN	ePC(38:6)	0.76	0.57	0.96	0.55
	794.6	C46H84O7PN	ePC(38:5)	0	1.28	0.85	0.68
	796.6	C46H86O7PN	ePC(38:4)	0	1.67	1.68	3.32
	798.6	C46H88O7PN	ePC(38:3)	0	0.68	0.64	0.65
	800.6	C46H90O7PN	ePC(38:2)	0	0.75	1.87	1.3
	802.7	C46H92O7PN	ePC(38:1)	0	0.49	0.97	1.22
	804.7	C46H94O7PN	ePC(38:0)	0	0.93	1.17	0.78
	820.6	C48H86O7PN	ePC(40:6)	0	0.75	0.76	0.67
	822.6	C48H88O7PN	ePC(40:5)	0	0.36	0.75	0.46
	824.6	C48H90O7PN	ePC(40:4)	0.35	0.47	1	1.97
	826.7	C48H92O7PN	ePC(40:3)	0.17	0.15	0.43	0.46
	828.7	C48H94O7PN	ePC(40:2)	0.14	0.09	0.47	0.45
	Total ePC		Total ePC	6.18	15.58	22.24	23.13
	452.3	C21H42O7PN	LPE(16:1)	8.52	0	0	0
	454.3	C21H44O7PN	LPE(16:0)	2.3	0.12	1.65	1.25
	476.3	C23H42O7PN	LPE(18:3)	4.1	0	0	0
	478.3	C23H44O7PN	LPE(18:2)	0	0	0.55	0.81
	480.3	C23H46O7PN	LPE(18:1)	2.6	0.15	0.31	0.97
	500.3	C25H42O7PN	LPE(20:5)	10.6	0	0	0
	502.3	C25H44O7PN	LPE(20:4)	2.5	0.15	0.25	0.6
	504.3	C25H46O7PN	LPE(20:3)	2.3	0.09	0	0.02
	506.3	C25H48O7PN	LPE(20:2)	1.3	0	0.02	0
	508.3	C25H50O7PN	LPE(20:1)	2.4	0	0.04	0
	510.3	C25H52O7PN	LPE(20:0)	3.2	0	0.05	0.31
	526.3	C27H44O7PN	LPE(22:6)	0	0.37	0.36	0.23
	528.3	C27H46O7PN	LPE(22:5)	0	0.01	0	0
	Total LysoPE		Total LysoPE	39.82	0.9	3.23	4.19
	634.4	C33H64O8PN	PE(28:1)	4.25	0	0	0
	636.5	C33H66O8PN	PE(28:0)	0.8	0.03	0.62	0.13
	662.5	C35H68O8PN	PE(30:1)	10.3	0	0.05	0.11
	664.5	C35H70O8PN	PE(30:0)	0.94	0.6	14.46	2.52
	688.5	C37H70O8PN	PE(32:2)	2.3	0	0.23	0.11
	690.5	C37H72O8PN	PE(32:1)	4.23	0.3	0.37	1.07
	692.5	C37H74O8PN	PE(32:0)	1.25	0.02	0.64	0.37
	712.5	C39H70O8PN	PE(34:4)	2.5	0	0.11	0.04
	714.5	C39H72O8PN	PE(34:3)	3.2	0	0.74	0.75
	716.5	C39H74O8PN	PE(34:2)	2.3	0.51	12.18	15.59
	718.5	C39H76O8PN	PE(34:1)	2.3	0.48	3.37	4.62
	720.5	C39H78O8PN	PE(34:0)	4.8	0.05	0.42	0.45
	736.5	C41H70O8PN	PE(36:6)	3.2	0	0.34	0.08
	738.5	C41H72O8PN	PE(36:5)	8.95	0.02	2.19	0.69
	740.5	C41H74O8PN	PE(36:4)	2.3	0.43	10.26	20.36
	742.5	C41H76O8PN	PE(36:3)	1.23	0.25	12.79	21.5
	744.5	C41H78O8PN	PE(36:2)	2.4	0.56	51.97	19.79
	746.6	C41H80O8PN	PE(36:1)	0	0.43	7.28	16.17
	748.6	C41H82O8PN	PE(36:0)	2.5	0.1	0.44	0.34
	764.5	C43H74O8PN	PE(38:6)	1.15	1.14	12.93	13.74
	766.5	C43H76O8PN	PE(38:5)	1.05	0.74	15.06	19.77
	768.5	C43H78O8PN	PE(38:4)	1.5	2.05	39.9	58.23
	770.6	C43H80O8PN	PE(38:3)	0	0	6.13	5.09
	772.6	C43H82O8PN	PE(38:2)	0	0.03	1.4	1.9
	774.6	C43H84O8PN	PE(38:1)	0	0.05	0.58	0.37
	776.6	C43H86O8PN	PE(38:0)	4.2	0.16	1.96	1.93
	788.5	C45H74O8PN	PE(40:8)	2.1	0.02	1.45	1.37
	790.5	C45H76O8PN	PE(40:7)	1.02	0.37	5.15	5.28
	792.5	C45H78O8PN	PE(40:6)	1.05	1.4	21.52	26.09
	794.6	C45H80O8PN	PE(40:5)	2.3	0.16	2.3	2.2
	796.6	C45H82O8PN	PE(40:4)	1.2	0.13	1.59	2.44
	798.6	C45H84O8PN	PE(40:3)	1	0	0.25	0.18
	800.6	C45H86O8PN	PE(40:2)	1	0	0.29	0.21
	812.5	C47H74O8PN	PE(42:10)	1	0	0.77	1.12
	814.5	C47H76O8PN	PE(42:9)	1	0	0.01	0.11
	816.5	C47H78O8PN	PE(42:8)	1.2	0	0.34	0.2
	818.6	C47H80O8PN	PE(42:7)	1.1	0.02	0.37	0.19
	820.6	C47H82O8PN	PE(42:6)	1.2	0.01	0.28	0.23
	822.6	C47H84O8PN	PE(42:5)	3.2	0	0.33	0.42
	824.6	C47H86O8PN	PE(42:4)	5.68	0	0.23	0.54
	826.6	C47H88O8PN	PE(42:3)	6.23	0	0.04	0.01
	828.6	C47H90O8PN	PE(42:2)	7.24	0	0.23	0.12
	836.5	C49H74O8PN	PE(44:12)	1.23	0.02	0.8	0.52
	838.5	C49H76O8PN	PE(44:11)	3.21	0	0.13	0.39
	840.5	C49H78O8PN	PE(44:10)	2.56	0	0	0.02
	842.6	C49H80O8PN	PE(44:9)	1.23	0	0	0
	844.6	C49H82O8PN	PE(44:8)	1.2	0	0	0
	846.6	C49H84O8PN	PE(44:7)	1	0	0.02	0.02
	848.6	C49H86O8PN	PE(44:6)	1	0	0.08	0.05
	850.6	C49H88O8PN	PE(44:5)	0.52	0	0.15	0.18
	852.6	C49H90O8PN	PE(44:4)	0.02	0	0.16	0.27
	854.7	C49H92O8PN	PE(44:3)	0.2	0	0	0
	856.7	C49H94O8PN	PE(44:2)	0	0	0	0
	Total PE		Total PE	117.34	10.07	232.92	247.89
	659.5	C36H71O6PN2	PE-Cer(16:1)	1.23	0	0	0
	661.5	C36H73O6PN2	PE-Cer(16:0)	1.25	0	0.09	0.09
	687.5	C38H75O6PN2	PE-Cer(18:1)	0	0	0.01	0.01
	689.5	C38H77O6PN2	PE-Cer(18:0)	0	0	0	0
	773.6	C44H89O6PN2	PE-Cer(24:0)	0	0	0	0
	Total PE-Cer		Total PE-Cer	2.48	0	0.09	0.1
	672.5	C37H70O7PN	ePE(32:3)	5.2	0	0	0
	674.5	C37H72O7PN	ePE(32:2)	1.3	0	0	0
	676.5	C37H74O7PN	ePE(32:1)	1.5	0.04	0.15	0.1
	678.5	C37H76O7PN	ePE(32:0)	1.4	0.31	4.95	1.14
	698.5	C39H72O7PN	ePE(34:4)	4.2	0	0.02	0
	700.5	C39H74O7PN	ePE(34:3)	0	0	0.16	0
	702.5	C39H76O7PN	ePE(34:2)	0.02	0.07	1.79	0.53
	704.6	C39H78O7PN	ePE(34:1)	0.04	0.22	1.4	1.09
	706.6	C39H80O7PN	ePE(34:0)	0	0.1	0.69	0.61
	724.5	C41H74O7PN	ePE(36:5)	0.02	0.02	0.53	0.13
	726.5	C41H76O7PN	ePE(36:4)	0	0.08	0.69	0.96
	728.6	C41H78O7PN	ePE(36:3)	0	0.04	0.44	0.37
	730.6	C41H80O7PN	ePE(36:2)	0.02	0.15	3.48	4.33
	732.6	C41H82O7PN	ePE(36:1)	0	0.12	2.63	3.29
	734.6	C41H84O7PN	ePE(36:0)	0	0	0.91	0.65
	750.5	C43H76O7PN	ePE(38:6)	0.05	0.29	5.45	3.32
	752.6	C43H78O7PN	ePE(38:5)	0.01	0.22	3.52	2.37
	754.6	C43H80O7PN	ePE(38:4)	0.01	0.45	9.93	24.27
	756.6	C43H82O7PN	ePE(38:3)	0	0.05	1.07	1.68
	758.6	C43H84O7PN	ePE(38:2)	0.02	0.05	3.28	3.4
	760.6	C43H86O7PN	ePE(38:1)	0	0	2.58	3.16
	762.6	C43H88O7PN	ePE(38:0)	0	0.02	1.16	0.73
	778.6	C45H80O7PN	ePE(40:6)	0.15	0.51	15.72	17.33
	780.6	C45H82O7PN	ePE(40:5)	1.36	0.07	5.13	3.81
	782.6	C45H84O7PN	ePE(40:4)	6.5	0.34	10	21.72
	784.6	C45H86O7PN	ePE(40:3)	2.33	0	0.69	0.79
	786.6	C45H88O7PN	ePE(40:2)	1.25	0	0.9	1.08
	Total ePE		Total ePE	25.38	3.15	77.28	96.87
	848.5	C43H75O13P	PI(34:4)	0	0	0.01	0.02
	850.5	C43H77O13P	PI(34:3)	0.01	0	0.15	0.1
	852.5	C43H79O13P	PI(34:2)	0.02	0	4.19	5.13
	854.5	C43H81O13P	PI(34:1)	0.01	0	1.06	2.16
	872.5	C45H75O13P	PI(36:6)	0	0	0.01	0.01
	874.5	C45H77O13P	PI(36:5)	0	0	0.46	0.03
	876.5	C45H79O13P	PI(36:4)	0	0.12	4.43	10.84
	878.5	C45H81O13P	PI(36:3)	0.01	0	2.35	3.4
	880.6	C45H83O13P	PI(36:2)	0	0.01	7.43	13.81
	882.6	C45H85O13P	PI(36:1)	0	0	1.18	3.38
	900.5	C47H79O13P	PI(38:6)	0	0.01	1.32	1.99
	902.5	C47H81O13P	PI(38:5)	0	0.15	3.18	3.73
	904.6	C47H83O13P	PI(38:4)	0	0.81	16.38	58.83
	906.6	C47H85O13P	PI(38:3)	0	0	2.74	4.89
	908.6	C47H87O13P	PI(38:2)	0	0	0.21	0.48
	910.6	C47H89O13P	PI(38:1)	0	0	0	0
	912.6	C47H91O13P	PI(38:0)	0	0	0	0
	924.5	C49H79O13P	PI(40:8)	0	0	0.02	0.05
	926.5	C49H81O13P	PI(40:7)	0	0	0.06	0.14
	928.6	C49H83O13P	PI(40:6)	0	0.05	1.89	2.53
	930.6	C49H85O13P	PI(40:5)	0	0	0.61	0.62
	932.6	C49H87O13P	PI(40:4)	0	0.01	0.18	0.61
	934.6	C49H89O13P	PI(40:3)	0	0	0.01	0
	936.6	C49H91O13P	PI(40:2)	0	0	0.01	0.05
	938.6	C49H93O13P	PI(40:1)	0.01	0	0	0
	940.7	C49H95O13P	PI(40:0)	0	0	0.01	0
	Total PI		Total PI	0.07	1.16	47.9	112.79
	734.5	C38H72O10PN	PS(32:1)	0	0	0	0
	736.5	C38H74O10PN	PS(32:0)	0	0	0	0
	756.5	C40H70O10PN	PS(34:4)	0	0	0	0
	758.5	C40H72O10PN	PS(34:3)	0	0	0	0
	760.5	C40H74O10PN	PS(34:2)	0	0	0.11	0.2
	762.5	C40H76O10PN	PS(34:1)	0	0	0.14	0.37
	764.5	C40H78O10PN	PS(34:0)	0	0	0.05	0
	780.5	C42H70O10PN	PS(36:6)	0	0	0	0
	782.5	C42H72O10PN	PS(36:5)	0	0	0	0
	784.5	C42H74O10PN	PS(36:4)	0	0	0.03	0.13
	786.5	C42H76O10PN	PS(36:3)	0	0	0.34	0.63
	788.5	C42H78O10PN	PS(36:2)	0	0	8.53	15.74
	790.6	C42H80O10PN	PS(36:1)	0	0.19	3.59	5.1
	792.6	C42H82O10PN	PS(36:0)	0	0	0	0
	806.5	C44H72O10PN	PS(38:7)	0	0	0.01	0.01
	808.5	C44H74O10PN	PS(38:6)	0	0	0.01	0.05
	810.5	C44H76O10PN	PS(38:5)	0	0.02	0.07	0.16
	812.5	C44H78O10PN	PS(38:4)	0	0	1.11	7.28
	814.6	C44H80O10PN	PS(38:3)	0	0	2.06	3.23
	816.6	C44H82O10PN	PS(38:2)	0	0	0.35	0.18
	818.6	C44H84O10PN	PS(38:1)	0	0.01	0.04	0.17
	820.6	C44H86O10PN	PS(38:0)	0	0	0	0
	832.5	C46H74O10PN	PS(40:8)	0	0.01	0.03	0.04
	834.5	C46H76O10PN	PS(40:7)	0.01	0.06	0.11	0.21
	836.5	C46H78O10PN	PS(40:6)	0	0.85	4.14	4.09
	838.6	C46H80O10PN	PS(40:5)	0	0	0.48	0.59
	840.6	C46H82O10PN	PS(40:4)	0	0.08	0.58	0.56
	842.6	C46H84O10PN	PS(40:3)	0	0	0.12	0.1
	844.6	C46H86O10PN	PS(40:2)	0	0	0.13	0.24
	846.6	C46H88O10PN	PS(40:1)	0.01	0	0.11	0.18
	854.5	C48H72O10PN	PS(42:11)	0	0	0	0
	856.5	C48H74O10PN	PS(42:10)	0	0	0.03	0
	858.5	C48H76O10PN	PS(42:9)	0	0	0	0
	860.5	C48H78O10PN	PS(42:8)	0	0	0.02	0
	862.6	C48H80O10PN	PS(42:7)	0	0	0	0
	864.6	C48H82O10PN	PS(42:6)	0	0	0.02	0
	866.6	C48H84O10PN	PS(42:5)	0	0	0	0.03
	880.5	C50H74O10PN	PS(44:12)	0	0.01	0	0.02
	882.5	C50H76O10PN	PS(44:11)	0	0	0	0
	884.5	C50H78O10PN	PS(44:10)	0	0	0	0
	886.6	C50H80O10PN	PS(44:9)	0	0	0	0
	888.6	C50H82O10PN	PS(44:8)	0	0	0	0
	890.6	C50H84O10PN	PS(44:7)	0	0	0	0
	892.6	C50H86O10PN	PS(44:6)	0	0	0	0
	894.6	C50H88O10PN	PS(44:5)	0	0	0	0
	896.6	C50H90O10PN	PS(44:4)	0	0	0	0.03
	898.6	C50H92O10PN	PS(44:3)	0	0	0	0.01
	900.7	C50H94O10PN	PS(44:2)	0	0	0	0
	Total PS		Total PS	0.03	1.24	22.21	39.37
	746.5	C40H76O9PN	ePS(34:2)	0	0	0.01	0.01
	748.5	C40H78O9PN	ePS(34:1)	0	0	0	0
	772.5	C42H78O9PN	ePS(36:3)	0	0	0	0
	774.6	C42H80O9PN	ePS(36:2)	0	0	0.13	0.12
	776.6	C42H82O9PN	ePS(36:1)	0	0	0.03	0.15
	778.6	C42H84O9PN	ePS(36:0)	0.01	0	0	0
	794.5	C44H76O9PN	ePS(38:6)	0	0	0.01	0
	796.5	C44H78O9PN	ePS(38:5)	0	0	0	0
	798.6	C44H80O9PN	ePS(38:4)	0	0	0	0.03
	800.6	C44H82O9PN	ePS(38:3)	0	0	0	0
	802.6	C44H84O9PN	ePS(38:2)	0	0	0.17	0
	804.6	C44H86O9PN	ePS(38:1)	0	0	0.04	0.05
	824.6	C46H82O9PN	ePS(40:5)	0	0	0.02	0
	826.6	C46H84O9PN	ePS(40:4)	0	0	0.03	0.08
	828.6	C46H86O9PN	ePS(40:3)	0	0	0.02	0
	830.6	C46H88O9PN	ePS(40:2)	0	0	0	0
	Total ePS		Total ePS	0.01	0	0.47	0.44
	658.4	C35H61O8P	PA(32:4)	0	0	0	0
	660.4	C35H63O8P	PA(32:3)	0	0	0	0.02
	662.4	C35H65O8P	PA(32:2)	0	0	0.04	0.04
	664.5	C35H67O8P	PA(32:1)	0	0	0.1	0.2
	666.5	C35H69O8P	PA(32:0)	0	0	0.34	0.18
	686.4	C37H65O8P	PA(34:4)	0	0	0	0
	688.5	C37H67O8P	PA(34:3)	0	0	0.2	0.11
	690.5	C37H69O8P	PA(34:2)	0	0	2.36	3.17
	692.5	C37H71O8P	PA(34:1)	0	0.01	0.86	1
	710.4	C39H65O8P	PA(36:6)	0	0	0	0
	712.5	C39H67O8P	PA(36:5)	0	0	0.1	0
	714.5	C39H69O8P	PA(36:4)	0	0	0.84	1.22
	716.5	C39H71O8P	PA(36:3)	0.1	0	0.8	1.26
	718.5	C39H73O8P	PA(36:2)	0	0	2.2	4.01
	738.5	C41H69O8P	PA(38:6)	0	0	0.14	0.14
	740.5	C41H71O8P	PA(38:5)	0	0	0.11	0.13
	742.5	C41H73O8P	PA(38:4)	0.1	0	0.23	1.01
	744.5	C41H75O8P	PA(38:3)	0	0	0.17	0.3
	746.5	C41H77O8P	PA(38:2)	0	0	0.02	0.02
	764.5	C43H71O8P	PA(40:7)	0	0	0.04	0.01
	766.5	C43H73O8P	PA(40:6)	0	0.06	0.06	0.24
	768.5	C43H75O8P	PA(40:5)	0	0	0.02	0
	Total PA		Total PA	0.2	0.07	8.6	13.04
	710.5	C36H69O10P	PG(30:1)	0	0	0	0
	712.5	C36H71O10P	PG(30:0)	0.01	0.02	0.04	0.03
	736.5	C38H71O10P	PG(32:2)	0	0	0	0
	738.5	C38H73O10P	PG(32:1)	0	0	0.05	0
	740.5	C38H75O10P	PG(32:0)	0	0.02	0.32	0.15
	760.5	C40H71O10P	PG(34:4)	0	0	0	0
	762.5	C40H73O10P	PG(34:3)	0.01	0	0	0.02
	764.5	C40H75O10P	PG(34:2)	0	0.03	0.51	0.6
	766.5	C40H77O10P	PG(34:1)	0.01	0.07	2.47	3.01
	768.5	C40H79O10P	PG(34:0)	0	0.01	0.24	0.65
	788.5	C42H75O10P	PG(36:4)	0	0.02	0.08	0.23
	790.5	C42H77O10P	PG(36:3)	0	0	0.05	0.17
	792.5	C42H79O10P	PG(36:2)	0	0.01	0.64	1.01
	794.6	C42H81O10P	PG(36:1)	0	0	0.49	0.89
	812.5	C44H75O10P	PG(38:6)	0	0	0	0
	814.5	C44H77O10P	PG(38:5)	0	0	0	0
	Total PG		Total PG	0.03	0.16	4.86	6.73
	556.492	C33H66O5N	DAG(30:1)	0	0	0	0
	556.492			0	0	0.3	0.4
	558.508	C33H68O5N	DAG(30:0)	0	0	0	0
	558.508			0	0	0	0
	584.524	C35H70O5N	DAG(32:1)	0	0.08	1.49	2.51
	586.539	C35H72O5N	DAG(32:0)	0.72	0.97	7.39	14.94
	606.508	C37H68O5N	DAG(34:4)	0	0	0	0
	606.508			0	0	0	0
	606.508			0	0	0	0
	608.524	C37H70O5N	DAG(34:3)	0.09	0	1.02	1.97
	608.524			0.08	0	3.18	4.54
	608.524			0	0.09	0	0
	610.539	C37H72O5N	DAG(34:2)	1.72	1.03	39.94	118.56
	610.539			0.25	0.2	2.78	7.97
	612.555	C37H74O5N	DAG(34:1)	0.62	2.51	17.84	90.87
	612.555			0	0	0	0.26
	630.508	C39H68O5N	DAG(36:6)	0	0	0	0
	630.508			0	0	0.12	0.22
	632.524	C39H70O5N	DAG(36:5)	0	0	1.19	0.78
	632.524			0	0.11	0.44	0
	632.524			0	0	0.2	0
	634.539	C39H72O5N	DAG(36:4)	0.24	0	3.27	3.5
	634.539			0.95	0.16	11.87	23.76
	634.539			0.14	1	4.18	32.14
	634.539			0	0	0.14	0
	636.555	C39H74O5N	DAG(36:3)	0	0	0.63	0.45
	636.555			3.24	0.72	26.95	87.49
	636.555			0	0.08	0.49	6.34
	636.555			0	0	0	0.32
	638.57	C39H76O5N	DAG(36:2)	0.06	0.17	32.12	130.73
	638.57			1.86	1.55	12.12	77.18
	638.57			0	0	0.25	2.95
	640.586	C39H78O5N	DAG(36:1)	0.02	0.33	7.91	56.5
	656.524	C41H70O5N	DAG(38:7)	0.08	0	0.52	0
	656.524			0	0	0	0
	658.539	C41H72O5N	DAG(38:6)	0.08	0	0.24	0
	658.539			0	0.16	2.77	8.93
	658.539			0.11	0.08	1.7	6.44
	658.539			0	0	0	0.01
	660.555	C41H74O5N	DAG(38:5)	0	0.08	1.04	0.43
	660.555			0.12	0.62	1.15	10.38
	660.555			0	0	0.16	0.61
	660.555			0	0	0	0
	660.555			0.08	0	0.49	0.69
	660.555			0	0	0.07	0
	662.57	C41H76O5N	DAG(38:4)	0	2.57	6.69	72.74
	662.57			0.04	0	0	0.51
	662.57			0	0	0.36	0
	664.586	C41H78O5N	DAG(38:3)	0	3.1	2.52	16.01
	664.586			0	3.65	0.08	5.07
	684.555	C43H74O5N	DAG(40:7)	0.06	0.29	1.3	2.68
	684.555			0	0	0	0
	684.555			0	0	0	0
	684.555			0	0	0	0
	684.555			0	0	0	0
	686.57	C43H76O5N	DAG(40:6)	0.12	0	2.47	8.13
	686.57			0	0	0.28	0
	686.57			0	0	0	0
	686.57			0	0	0.09	0
	686.57			0	0	0	0
	688.586	C43H78O5N	DAG(40:5)	0	0	0	0
	688.586			0	0.69	0.09	1.23
	688.586			0	0.03	0	0
	Total DAG			10.65	20.22	197.79	798.24
	822.753	C51H100O6N	TAG(48:1)	0.15	0.46	1.27	3.12
	822.753	C51H100O6N	TAG(48:1)	0.3	0.52	1.98	3.62
	824.768	C51H102O6N	TAG(48:0)	0.39	5.52	3.34	12.54
	846.753	C53H100O6N	TAG(50:3)	0.68	0.45	0.21	0
	846.753	C53H100O6N	TAG(50:3)	2.98	2.19	8.13	18.5
	848.768	C53H102O6N	TAG(50:2)	2.16	4.49	7.13	25.41
	848.768	C53H102O6N	TAG(50:2)	1.93	3.85	14	36.38
	850.784	C53H104O6N	TAG(50:1)	2.09	11.08	13.7	72.56
	852.799	C53H106O6N	TAG(50:0)	1.29	80.9	7.84	53.59
	868.7	C55H98O6N	TAG(52:6)	0.68	0.17	1.2	0.15
	870.8	C55H100O6N	TAG(52:5)	0.25	0	2.16	0.97
	872.768	C55H102O6N	TAG(52:4)	13.2	9.99	45.88	92.04
	872.768	C55H102O6N	TAG(52:4)	6.29	5.98	11.67	27.53
	872.768	C55H102O6N	TAG(52:4)	0.2	0.32	2.05	12.62
	874.784	C55H104O6N	TAG(52:3)	0	2.44	0	0
	874.784	C55H104O6N	TAG(52:3)	4.73	4.91	9.04	28.92
	874.784	C55H104O6N	TAG(52:3)	17.57	28.86	44.89	89.85
	876.799	C55H106O6N	TAG(52:2)	2.02	0	10.32	22.81
	876.799	C55H106O6N	TAG(52:2)	24.52	72.67	49.58	51.61
	876.799	C55H106O6N	TAG(52:2)	1.12	16.36	15.07	97.1
	878.815	C55H108O6N	TAG(52:1)	1.47	38.56	10.13	130.15
	880.831	C55H110O6N	TAG(52:0)	2.22	274.25	8.98	43.07
	894.753	C57H100O6N	TAG(54:7)	1.96	0.17	0.86	1.67
	896.768	C57H102O6N	TAG(54:6)	3.39	10.19	15.62	63.66
	896.8	C57H102O6N	TAG(54:6)	4.26	3.11	4.06	6.53
	896.768	C57H102O6N	TAG(54:6)	0.64	0.48	1.72	5.41
	898.784	C57H104O6N	TAG(54:5)	6.44	9.8	40.85	116.16
	898.784	C57H104O6N	TAG(54:5)	1.8	9.87	4	24.88
	900.799	C57H106O6N	TAG(54:4)	0.97	2.37	3.47	13.41
	900.799	C57H106O6N	TAG(54:4)	11.15	22.91	46.38	128.5
	900.799	C57H106O6N	TAG(54:4)	0.49	1.62	11.8	41.8
	902.815	C57H108O6N	TAG(54:3)	2.18	2.72	7.8	13.63
	902.815	C57H108O6N	TAG(54:3)	4.61	17.28	15.69	135.92
	902.815	C57H108O6N	TAG(54:3)	3.07	7.85	22.71	135.31
	904.831	C57H110O6N	TAG(54:2)	0	0	1.89	4.14
	904.831	C57H110O6N	TAG(54:2)	1.49	8.79	9.16	100.03
	906.846	C57H112O6N	TAG(54:1)	0.23	7.52	2.49	67.94
	908.862	C57H114O6N	TAG(54:0)	0.27	19.21	1.4	44.18
	922.784	C59H104O6N	TAG(56:7)	9.24	5.41	4.81	14.22
	924.799	C59H106O6N	TAG(56:6)	0.47	0.58	1.71	10.58
	924.799	C59H106O6N	TAG(56:6)	2.25	14.57	14.08	88.94
	926.815	C59H108O6N	TAG(56:5)	0.52	2.26	3.41	28.46
	928.831	C59H110O6N	TAG(56:4)	2.36	4.59	8.68	23.09
	930.846	C59H112O6N	TAG(56:3)	2.5	5.25	9.68	26.73
	TOTAL TAG assembled (nmol)			146.55	720.53	500.81	1917.75
