# Supplementary material for: High-fat diet-induced upregulation of exosomal phosphatidylcholine contributes to insulin resistance
Source: Nat Commun. 2021 Jan 11;12:213. doi: 10.1038/s41467-020-20500-w (PMC7801461; doi:10.1038/s41467-020-20500-w)
Supplement: Supplementary file 5 — Supplementary Data 2 [file 41467_2020_20500_MOESM5_ESM.xlsx]

## Sheet: Sheet1
Supplementary Data 2. Plasma insulin concentration (ng/ml) during GTT.
			Time (minutes) after glucose injection
	Figure No.		0	30	60	90	120
	Fig. 2a	PBS	0.5	0.8	1	1.2	1.4
		L-Exo	0.55	0.84	1.1	1.25	1.42
		H-Exo	0.8	0.99	1.2	1.4	1.6
	Fig. 2j	PBS	0.42	0.75	0.92	1.2	1.38
		Healthy-Exo	0.44	0.82	0.98	1.15	1.39
		T2D-Exo	0.56	0.98	1.19	1.38	1.56
	Fig. 2k; left panel	PBS	0.42	0.78	1.18	1.2	1.32
		L-Exo	0.38	0.85	1.12	1.19	1.28
		H-Exo	0.58	0.95	1.28	1.37	1.46
	Fig. 2k; right panel	PBS	0.43	0.79	1.21	1.31	1.3
		Healthy-Exo	0.4	0.82	1.19	1.3	1.32
		T2D-Exo	0.42	0.86	1.24	1.32	1.49
	Fig. 2l	PBS	0.43	0.79	1.14	1.26	1.42
		H-Exo 12M Ab-	0.4	0.82	1.11	1.24	1.4
		H-Exo 12M Ab+	0.42	0.85	1.21	1.35	1.48
	Fig. 2m	PBS	0.43	0.72	0.88	1.23	1.41
		L-Exolipid	0.42	0.75	0.91	1.18	1.4
		H-Exolipid	0.49	0.81	1.05	1.33	1.52
		H-Exolipid PC-	0.44	0.76	0.98	1.27	1.46
		L-Exolipid PC+	0.5	0.86	1.1	1.35	1.49
	Fig. 5k	AhRKO PBS	0.5	0.82	0.98	1.3	1.44
		AhRKO L-Exo	0.51	0.83	0.99	1.28	1.46
		AhRKO H-Exo	0.53	0.85	1.01	1.34	1.49
		WT H-Exo	0.48	0.82	1.03	1.38	1.53
	Fig. 5n	AhRKO Ad-GFP-H-Exo	0.52	0.85	1.02	1.3	1.44
		AhRKO Ad-AhR-H-Exo	0.53	0.87	1.12	1.35	1.51
