# Supplementary material for: High-fat diet-induced upregulation of exosomal phosphatidylcholine contributes to insulin resistance
Source: Nat Commun. 2021 Jan 11;12:213. doi: 10.1038/s41467-020-20500-w (PMC7801461; doi:10.1038/s41467-020-20500-w)
Supplement: Supplementary file 6 — Supplementary Data 3 [file 41467_2020_20500_MOESM6_ESM.xlsx]

## Sheet: Sheet1
Supplementary Data 3. Lipids detected by triple quadrupole MS in TLC extracted remainder lipids after PC band depletion and PC band.
			MASS	H-EXOlipid PC- (pmol) (n=3)	PC Band (pmol) (n=3)
		Phosphatidylcholine (PC) (pmol)
		D12:0-12:0	628.5	3.7	7.3
		D12:0-14:0	656.5	6.2	10.6
		P14:0-16:1	694.5	10.7	0
		P14:0-16:0	696.6	79.1	75
		A14:0-16:0	698.6	5.4	0
		D14:0-16:0	712.5	3	15.5
		A16:0-16:0	726.6	3.7	48.2
		D16:1-16:2/D14:1-18:2	734.5	2	3
		D16:1-16:0/D14:1-18:0	738.6	1.9	4.5
		D16:0-16:0	740.6	4	67.7
		P16:0-18:2/A16:0-18:3	748.6	2	0
		D16:2-18:3/D14:1-20:4	758.5	1.9	0
		D14:1-20:3/D16:2-18:2/D14:0-20:4	760.5	1.5	0
		D16:1-18:2	762.6	2.6	59.2
		D16:0-18:2	764.6	13.7	925.4
		D16:0-18:1	766.6	4.9	29.9
		D16:0-18:0	768.6	1.9	11.8
		A18:0-18:1/P18:0-18:0	780.6	66.1	976.8
		D18:3-18:3/D16:1-20:5	784.5	1	0
		D18:2-18:3/D16:1-20:4	786.6	1.2	0
		D18:0-18:2/D18:1-18:1	792.6	1.5	3.7
		D18:0-18:1	794.6	1.8	19.2
		D18:0-18:0	796.6	1.7	10.3
		P18:1-20:4	798.6	5.8	774.2
		P18:0-20:4	800.6	1.1	0
		P18:2-20:1/P20:1-18:2/A18:0-20:4	802.6	5.7	119
		P18:1-20:1/P16:1-22:1	804.6	2.9	112.9
		D18:0-20:2	820.6	1.7	4
		D18:0-20:1	822.7	0.9	1.3
		P18:1-22:2	830.7	1.4	50.2
		P18:1-22:1	832.7	1.5	108.5
		P18:0-22:1	834.7	0.3	74
		D18:0-22:2/D20:0-20:2	848.7	1.8	2.2
			Sum	245	3514.4
		Lyso Phosphatidylcholine (LPC) (pmol)
		P14:1	456.3	1.8	0
		P14:0	458.3	2.2	0.5
		14:01:00	472.3	6.2	1.5
		14:00:00	474.3	5.4	0
		P16:1	484.3	1.5	0
		P16:0	486.4	2	1.5
		A16:0	488.4	7.1	5.5
		16:01:00	500.3	2.2	0
		16:00:00	502.3	66.4	181.9
		P18:1	512.4	1	0
		P18:0	514.4	2.4	0
		18:03:00	524.3	2.1	0.1
		18:02:00	526.3	4.1	0.2
		18:01:00	528.4	2.4	0
		18:00:00	530.4	39.2	18.2
			Sum	145.8	209.4
		Phosphatidic Acid (PA)
		(pmol)
		PA(32:4)	658.4	0.009	0.021
		PA(32:3)	660.4	0.624	0.01
		PA(32:2)	662.4	0.101	0.612
		PA(32:1)	664.5	0.084	0.185
		PA(32:0)	666.5	0.343	0.367
		PA(34:4)	686.4	0	0
		PA(34:3)	688.5	0.071	0.089
			Sum	1.232	1.284
		Phosphoethanolamine (PE)
		(pmol)
		PE(28:1)	634.4	0	0.004229
		PE(28:0)	636.5	0.209605	0.231204
		PE(30:1)	662.5	0.082144	0.008459
		PE(30:0)	664.5	2.1541	2.59681
		PE(32:2)	688.5	0.175763	0.112782
		PE(32:1)	690.5	0.73215	0.174812
		PE(32:0)	692.5	0.556878	0.322839
			Sum	3.91064	3.45114
		Phosphatidylserine (PS)
		(pmol)
		PS(32:1)	734.5	0.226212	0
		PS(32:0)	736.5	0.569499	0.192479
		PS(34:4)	756.5	0.023812	0
		PS(34:3)	758.5	0.039686	0
		PS(34:2)	760.5	1.38307	0.36313
			Sum	2.24228	0.555609
		Phosphatidylglycerol (PG) (pmol)
		16:1-16:1	717.5	22.2	0.6
		16:0-16:1	719.5	13	3.6
		16:0-18:1	747.5	3	0.7
			Sum	38.2	4.9
		Phosphatidylinositol (PI) (pmol)
		14:1-14:1	749.4	20.6	4.4
		14:1-14:0	751.4	9.2	2.2
		14:0-14:0	753.5	9.9	2.9
		14:1-16:1	777.5	2.4	2.3
			Sum	42	11.8
		Acylcarnitine (AC) (pmol)
		14:01:00	370.3	0.5	1.5
		14:00:00	372.3	0	0.1
		16:01:00	398.3	1	1
		16:00:00	400.3	0	9.7
		16:1-OH	414.3	10.8	5
		18:02:00	424.3	0.8	0.4
		18:01:00	426.4	1.7	1.3
		18:00:00	428.4	29.9	35.6
		18:1-OH	442.4	0	0.9
		18:0-OH	444.4	0	0.2
			Sum	44.6	55.7
		Ceramide (CER) (pmol)
		N16:0	536.5	12.584	1.2
		N18:1	562.5	2.075	2.9
		N18:0	564.5	6.922	6.4
		N24:0	648.6	6.09	9.5
			Sum	27.671	20.1
		SAM		0	0
			Sum	0	0
		Triacylglycerol (TAG) (pmol)
		C49:2/C50:9|||823.7366908142	823.7	0	152.9
		C49:1/C50:8|||825.7523408784	825.8	0	105.2
		C49:0/C50:7|||827.6740905574	827.7	0	113.9
		C50:6|||829.6897406216	829.7	0	109.8
		C50:2/C51:9|||837.7523408784	837.8	0	207
			Sum	0	688.8
		Diacylglycerol (DAG)
		(pmol)
		C28:0	598.5	94	0
		C32:2	650.54	108.4	0
		C32:1	652.55	69.9	0
		C32:0	654.57	71.5	0
		C34:4	674.54	94.9	0
		C34:3	676.55	101.8	0
		C34:2	678.57	78.5	0
		C34:1	680.58	49.1	0
		C34:0	682.6	71.1	0
		C36:5	700.55	82.1	0
		C36:4	702.57	0	0
		C36:3	704.58	0	0
		C36:2	706.6	0	0
		C36:1	708.61	0	0
		C36:0	710.63	0	0
		C38:7	724.55	121.9	0
		C38:6	726.57	142.6	0
		C38:5	728.58	52.9	0
		C38:4	730.6	67	0
		C38:3	732.61	65.6	0
		C38:2	734.63	342.8	0
		C38:1	736.65	0	0
		C40:8	750.57	0	0
		C40:7	752.58	0	0
		C40:6	754.6	0	0
		C40:5	756.61	0	0
		C40:4	758.63	0	0
		C42:8	778.6	0	0
				1614	0
