# Supplementary material for: High-fat diet-induced upregulation of exosomal phosphatidylcholine contributes to insulin resistance
Source: Nat Commun. 2021 Jan 11;12:213. doi: 10.1038/s41467-020-20500-w (PMC7801461; doi:10.1038/s41467-020-20500-w)
Supplement: Supplementary file 7 — Supplementary Data 4 [file 41467_2020_20500_MOESM7_ESM.xlsx]

## Sheet: Sheet1
Supplementary Data 4. Cytokine array performed for plasma and white adipose tissue extracts derived from mice treated with L-Exo or H-Exo.
			Plasma Cytokines		WAT Cytokines
			(Signal density)		(Signal density)
	Cytokine/Growth factor Name	PBS (n=5)	L-Exo (n=5)	H-Exo (n=5)	L-Exo (n=5)	H-Exo (n=5)
	(A1-A2)(Reference Spots)	28392.5	27570.7	27518.8	27664.3	27568.6
	(A3-A4)(Adiponectin/Acrp30)	25309.2	20289.7	23971.7	13593.4	11664.8
	(A5-A6)(Amphiregulin)	3276.19	1180.68	4958.3	3522.5	3426
	(A7-A8)(Angiopoietin-1)	5461.69	4775.75	13733.8	6909.95	7359.43
	(A9-A10)(Angiopoietin-2)	14953.2	12160.3	14082.1	10969.3	8695.88
	(A11-A12)(Angiopoietin-like 3)	19470.5	15442.4	19453	10961.9	9978.18
	(A13-A14)(BAFF/BLyS/TNFSF13B)	16218.5	10704.9	14090.9	10128.6	7633.4
	(A15-A16)(C1q R1/CD93)	18804.6	13108.9	16055.2	10253.5	8010.71
	(A17-A18)(CCL2/JE/MCP-1)	735.76	376.21	594.26	610.08	407.23
	(A19-A20)(CCL3/CCL4 MIP-1 alpha/beta)	384.1	188.54	523.52	518.78	355.22
	(A21-A22)(CCL5/RANTES)	1531.74	1084.79	1054.04	1213.11	268.7
	(A23-A24)(Reference Spots)	27838.4	26006	26714.5	27823.4	27770
	(B3-B4)(CCL6/C10)	27414	26332.7	26266.6	16760.8	12228.7
	(B5-B6)(CCL11/Eotaxin)	3599.77	1463.53	5063.89	2004.31	1952.73
	(B7-B8)(CCL12/MCP-5)	1485.86	829.82	2011.16	1125.41	435.68
	(B9-B10)(CCL17/TARC)	1398.95	771.95	2245.64	1151.38	873.61
	(B11-B12)(CCL19/MIP-3 beta)	1132.07	704.15	1085.36	1406.33	566.36
	(B13-B14)(CCL20/MIP-3 alpha)	1001.83	1016.49	1013.2	1777.88	441.76
	(B15-B16)(CCL21/6Ckine)	15458.5	9135.84	14133.6	10526.1	6249.27
	(B17-B18)(CCL22/MDC)	884.66	454.98	1311.09	915.68	584.89
	(B19-B20)(CD14)	602.03	396.41	781.73	796.43	1039.28
	(B21-B22)(CD40/TNFRSF5)	838.02	475.57	740.06	1056.93	284.91
	(C3-C4)(CD160)	1602.14	1754.5	1596.4	1761.84	397.75
	(C5-C6)(Chemerin)	12710.8	8087.99	12171.4	7738.25	6658.61
	(C7-C8)(Chitinase 3-like 1)	9237.67	4606.22	8102.79	6371.79	2972.41
	(C9-C10)(Coagulation Factor III/ Tissue Factor)	1028.92	429.76	2129.55	1092.65	2310.45
	(C11-C12)(Complement Component C5/C5a)	2889.29	1706.35	2963.09	3755.27	2079.65
	(C13-C14)(Complement Factor D)	21563.9	17768	20064.2	12189	10510.2
	(C15-C16)(C-Reactive Protein/CRP)	21954.2	18730.7	21775	12811.1	11925.9
	(C17-C18)(CX3CL1/Fractalkine)	567.44	422.2	532.39	874.52	502.27
	(C19-C20)(CXCL1/KC)	183.14	232.86	372.62	497.16	337.45
	(C21-C22)(CXCL2/MIP-2)	308.86	51.98	357.88	662.32	116.13
	(D1-D2)(CXCL9/MIG)	1006.08	535.05	996.5	1149.66	295.08
	(D3-D4)(CXCL10/IP-10)	2401.48	734.49	1369.98	855.13	271.75
	(D5-D6)(CXCL11/I-TAC)	895.26	449.22	933.97	798.62	863.63
	(D7-D8)(CXCL13/BLC/BCA-1)	2382.5	1511.84	3093.6	3732.25	518.62
	(D9-D10)(CXCL16)	1248.64	523.34	1403.36	730.76	387.21
	(D11-D12)(Cystatin C)	13420.6	7927.6	14556.8	7754.63	6435.34
	(D13-D14)(DKK-1)	1229.7	805.86	1590.48	1183.88	194.82
	(D15-D16)(DPPIV/CD26)	13976.5	11252.8	15863.6	9991.29	8265.27
	(D17-D18)(EGF)	10825.7	1134.84	2094.04	1946.9	690.18
	(D19-D20)(Endoglin/CD105)	227.59	283.7	673.64	588.28	49.33
	(D21-D22)(Endostatin)	16739.9	12947.9	17949.3	9668.65	8995.3
	(D23-D24)(Fetuin A/AHSG)	15481.2	11264.2	14815.6	8930.34	8872.98
	(E1-E2)(FGF acidic)	1578.28	1014.15	2788.31	1295.35	298.55
	(E3-E4)(FGF-21)	2239.96	1058.68	1866.29	1771.79	344.25
	(E5-E6)(Flt-3 Ligand)	1994.67	844.21	1858.05	1799.03	1575.68
	(E7-E8)(Gas 6)	4434.43	2180.93	4378.22	5777.34	2634.26
	(E9-E10)(G-CSF)	572.92	418.92	542.57	506.92	262.71
	(E11-E12)(GDF-15)	908.72	543.65	879.33	1105.97	477.3
	(E13-E14)(GM-CSF)	467.72	536.28	477.5	708.32	-70.21
	(E15-E16)(HGF)	834.68	726.11	1524.73	1086.38	126.48
	(E17-E18)(ICAM-1/CD54)	19877	18733.9	19930.2	11809.8	10381.4
	(E19-E20)(IFN-gamma)	460.13	447.92	711.26	295.44	153.49
	(E21-E22)(IGFBP-1)	16219.3	14415.6	16785.6	10454.6	10686.7
	(E23-E24)(IGFBP-2)	22859.9	19429.6	21998.2	12100.7	12538.7
	(F1-F2)(IGFBP-3)	17720.7	14892.2	16051.4	10616.4	6428.36
	(F3-F4)(IGFBP-5)	21131.1	16052.9	19677.7	10641.6	8699.39
	(F5-F6)(IGFBP-6)	20189.5	16351.9	18952	11878.3	11297.4
	(F7-F8)(IL-1 alpha/IL-1F1)	1211.25	447.24	1316.79	1099.12	875.54
	(F9-F10)(IL-1 beta/ IL-1F2)	332.79	274.93	669.67	506.58	482.83
	(F11-F12)(IL-1ra/IL-1F3)	861.14	605.04	1018.32	1032.1	712.95
	(F13-F14)(IL-2)	144.37	328.01	121.43	554.37	-113.39
	(F15-F16)(IL-3)	217.09	406.67	302.84	724.68	-34.36
	(F17-F18)(IL-4)	3890.19	2222.64	4241.57	2398.25	859.6
	(F19-F20)(IL-5)	471.01	302.36	634.82	214.29	50.5
	(F21-F22)(IL-6)	278.67	188.54	1585.09	732.31	3246.16
	(F23-F24)(IL-7)	1513.64	541.52	1706.45	927.1	1075.3
	(G1-G2)(IL-10)	1832.01	1791.49	1134.29	1116.63	335.51
	(G3-G4)(IL-11)	1598.21	449.96	1758.04	1016.88	335.87
	(G5-G6)(IL-12p40)	2496.9	827.13	1236.2	1392.67	4374.44
	(G7-G8)(IL-13)	855.16	392.15	600.89	885.76	322.95
	(G9-G10)(IL-15)	1048.66	669.61	634.86	829.85	537.01
	(G11-G12)(IL-17A)	406.27	435.68	436.58	711.44	351
	(G13-G14)(IL-22)	262.3	394.3	280.47	590.99	-26.13
	(G15-G16)(IL-23)	392.49	420.44	373.07	697.79	69.06
	(G17-G18)(IL-27p28)	609.39	448.45	758.02	919.6	103.72
	(G19-G20)(IL-28)	3309.62	1845.15	3132	1696.75	706.02
	(G21-G22)(IL-33)	985.5	323.94	1192.13	758.05	132.25
	(G23-G24)(LDL R)	3216.47	2473.73	7588.29	4645.61	4734.07
	(H1-H2)(Leptin)	3179.5	969.06	2320.99	1851.13	372.16
	(H3-H4)(LIF)	660.53	637.59	1886.34	980.4	196.3
	(H5-H6)(Lipocalin-2/NGAL)	8488.74	7893.87	7328.27	6248.79	1747.82
	(H7-H8)(LIX)	25738	23427.2	26712.9	14637.7	13834.9
	(H9-H10)(M-CSF)	10219.9	5963.56	8337.37	8056.78	3517.48
	(H11-H12)(MMP-2)	19397.7	16331.2	19428.8	11224.2	8429.95
	(H13-H14)(MMP-3)	11483.3	12685.6	8390.35	11097.6	1668.05
	(H15-H16)(MMP-9)	1119.66	1210.68	2112.01	2265.08	317.34
	(H17-H18)(Myeloperoxidase)	14693.4	13609.8	15376.1	10317.6	7448.16
	(H19-H20)(Osteopontin (OPN))	23548	22017.5	24716.2	14060.7	13269.2
	(H21-H22)(Osteoprotegerin/ TNFRSF11B)	617.39	397.22	782.66	986.08	36.34
	(H23-H24)(PD-ECGF/ Thymidine phosphorylase)	726.13	326.46	677.11	414.15	68.47
	(I1-I2)(PDGF-BB)	5103.98	1777.1	8786.52	2497.26	1125.41
	(I3-I4)(Pentraxin 2/SAP)	4197.39	3793.65	3712.13	5077.24	633.77
	(I5-I6)(Pentraxin 3/ TSG-14)	10446	9249.34	9854.36	7672.09	4856.57
	(I7-I8)(Periostin/OSF-2)	18572.8	14163.2	18532.8	10430.3	8315.44
	(I9-I10)(Pref-1/DLK-1/FA1)	1696.73	898.25	1665.83	1146.15	622.89
	(I11-I12)(Proliferin)	1274.51	723.32	2041.3	1436.27	258.94
	(I13-I14)(Proprotein Convertase 9/ PCSK9)	17303.7	14262.8	18975.4	11069	8015.27
	(I15-I16)(RAGE)	1039.04	555.89	1335.5	790.28	143.77
	(I17-I18)(RBP4)	11302.3	7297.93	12963.1	6122.57	4240.49
	(I19-I20)(Reg3G)	23523.7	22617	25398.8	14366	14309.8
	(I21-I22)(Resistin)	12289.7	10430.1	18379	11059	8941.59
	(J1-J2)(Reference Spots)	27889.3	27571.7	28459.9	27733.1	27795
	(J3-J4)(E-Selectin/CD62E)	18090.4	13527.4	17046	11428.4	6989.68
	(J5-J6)(P-Selectin/CD62P)	18734.8	16033.1	19659.7	10903.1	7369.1
	(J7-J8)(Serpin E1/PAI-1)	2364.1	1040.75	2515.42	1430.51	695.68
	(J9-J10)(Serpin F1/PEDF)	5634.63	2419.76	6031.71	4777.15	1653.65
	(J11-J12)(Thrombopoietin)	2007.7	977.16	4982.65	2095.57	442.33
	(J13-J14)(TIM-1/KIM-1/ HAVCR)	831.74	442.35	955.5	1120.91	197.45
	(J15-J16)(TNF-alpha)	447.52	443.73	3945.34	704.98	2892.38
	(J17-J18)(VCAM-1/CD106)	16234.4	11693.6	17763.1	8910.7	6988.14
	(J19-J20)(VEGF)	789.99	664.05	2579.05	897.37	386.24
	(J21-J22)(WISP-1/CCN4)	1180.95	620.62	1914.06	1216.95	711.7
	(J23-J24)(NC)	0	0	0	0	0
