# Supplementary material for: High-fat diet-induced upregulation of exosomal phosphatidylcholine contributes to insulin resistance
Source: Nat Commun. 2021 Jan 11;12:213. doi: 10.1038/s41467-020-20500-w (PMC7801461; doi:10.1038/s41467-020-20500-w)
Supplement: Supplementary file 8 — Supplementary Data 5 [file 41467_2020_20500_MOESM8_ESM.xlsx]

## Sheet: SPLASH standards
SPLASH from Xevo					0.5_ul		2.0_ul		10.0_ul
Splash Lipidomix mass spec standard 330707	nmol in 0.5 ul	nmol in 2 ul	nmol in 10 ul	Average per uL	ave	stdev	ave	stdev	ave	stdev		Detected/Added		Divide by these values:Detected/Added
18:1(d7) LPE	0.00514027	0.0205611	0.102805	0.0102805	0.00582	0.000521536	0.02278	0.00202163	0.10966	0.0105874	0.011332	1.10228		1.10228	18:1(d7) LPE
15:0-18:1(d7) PE	0.0035183	0.0140732	0.070366	0.0070366	0.00256	0.00112161	0.01058	0.00264991	0.06154	0.00351682	0.00552133	0.784659	PE low	0.784659	15:0-18:1(d7) PE
18:1(d7) LPC	0.0236562	0.0946248	0.473124	0.0473124	0.02584	0.00127984	0.09654	0.00337979	0.45516	0.0187865	0.0484887	1.02486		1.02486	18:1(d7) LPC
18:1(d9) SM	0.0203347	0.081339	0.406695	0.0406695	0.02002	0.00160997	0.07354	0.00214546	0.39852	0.0105493	0.0388873	0.95618		0.95618	18:1(d9) SM
15:0-18:1(d7) PC	0.106296	0.425183	2.12592	0.212592	0.13078	0.00890152	0.48938	0.0122577	2.43362	0.019174	0.249871	1.17536		1.17536	15:0-18:1(d7) PC
15:0-18:1(d7) PI	0.00602714	0.0241086	0.120543	0.0120543	0.0088	0.0076974	0.05718	0.0167871	0.18086	0.0528351	0.0214253	1.7774	PI high	1.7774	15:0-18:1(d7) PI
15:0-18:1(d7) PS	0.00331319	0.0132528	0.0662638	0.00662638	0.0016	0.000883176	0.00884	0.00143805	0.03462	0.00285254	0.003694	0.557469	PS low	0.557469	15:0-18:1(d7) PS
15:0-18:1(d7) PA	0.00524323	0.0209729	0.104865	0.0104865	0.00446	0.00186226	0.01482	0.00283496	0.07178	0.00459967	0.007836	0.74725	PA low	0.74725	15:0-18:1(d7) PA
18:1(d7) Chol Ester	0.266097	1.06439	5.32194	0.532194	0.49634	0.0386338	2.24304	0.0837437	12.5356	0.575371	1.12259	2.10935	CE high	2.10935	18:1(d7) Chol Ester

## Sheet: All lipids detected 
					Collected from mice at 6 Months after fed either RCD or HFD (nmols)		Collected from mice at 12 Months after fed either RCD or HFD (nmols)		Human (nmols)
		Mass	Compound Formula	Compou-nd Name	L-Exo 6M (n=10)	H-Exo 6M	L-Exo	H-Exo	Healthy-Exo	T2D-Exo
						(n=10)	12M	12M	(n=5)	(n=7)
							(n=10)	(n=10)
		494.3	C24H48O7PN	LPC(16:1)	0.01	0	0.01	0.62	0.03	0
		496.3	C24H50O7PN	LPC(16:0)	0.05	0.56	0.54	56.02	7.36	0.08
		518.3	C26H48O7PN	LPC(18:3)	0.01	0.13	0	10.66	0.12	0.03
		520.3	C26H50O7PN	LPC(18:2)	0.05	0.47	0	106.07	2.37	0.1
		522.3	C26H52O7PN	LPC(18:1)	0.01	0.27	0.01	26.23	0.65	0.05
		524.4	C26H54O7PN	LPC(18:0)	0.06	1.6	0.2	13.68	0.89	0.06
		542.3	C28H48O7PN	LPC(20:5)	0.01	0	0.01	0	0.02	0
		544.3	C28H50O7PN	LPC(20:4)	0	0.03	0.01	0	0	0.02
		546.3	C28H52O7PN	LPC(20:3)	0	0	0	0	0	0
		548.4	C28H54O7PN	LPC(20:2)	0	0	0	0.33	0	0
		550.4	C28H56O7PN	LPC(20:1)	0	0.08	0	2.3	0.08	0
		552.4	C28H58O7PN	LPC(20:0)	0.01	0.08	0.03	3.21	0.09	0.03
		568.3	C30H50O7PN	LPC(22:6)	0.01	0	0	1.86	0.07	0.03
		570.3	C30H52O7PN	LPC(22:5)	0	0	0.01	0.84	0	0.03
		Total LysoPC		Total LysoPC	0.22	3.2	0.81	221.82	0.67	0.65
		676.5	C36H70O8PN	PC(28:1)	0	0	0	0.26	0.09	0
		704.5	C38H74O8PN	PC(30:1)	0	0.02	0.09	0.32	0.02	0
		706.5	C38H76O8PN	PC(30:0)	0.04	0.16	0.15	1.01	0.34	0.01
		730.5	C40H76O8PN	PC(32:2)	0.01	0.08	0	0.22	0	0.9
		732.5	C40H78O8PN	PC(32:1)	0.03	0.16	0.1	0.65	0.1	0.03
		734.6	C40H80O8PN	PC(32:0)	0.09	1.34	0.32	1.72	0.4	0.42
		754.5	C42H76O8PN	PC(34:4)	0	0	0	0.03	0	0.41
		756.5	C42H78O8PN	PC(34:3)	0	0.14	0	1.14	0.06	0.5
		758.6	C42H80O8PN	PC(34:2)	0.11	1.92	0	21.9	0.73	7.17
		760.6	C42H82O8PN	PC(34:1)	0.12	2.26	0.1	6.39	1.28	2.17
		762.6	C42H84O8PN	PC(34:0)	0.04	0.53	0.1	0.64	0.15	0.01
		778.5	C44H76O8PN	PC(36:6)	0.01	0.12	0	0	0	0.01
		780.5	C44H78O8PN	PC(36:5)	0.02	0.1	0	5.44	0.13	0.01
		782.6	C44H80O8PN	PC(36:4)	0.06	1.6	0	32.76	0.15	0.05
		784.6	C44H82O8PN	PC(36:3)	0.04	0.64	0	12.92	0.41	0.08
		786.6	C44H84O8PN	PC(36:2)	0.04	0.85	0	7.75	0.35	0.11
		788.6	C44H86O8PN	PC(36:1)	0.04	0.76	0	2.04	0.26	0.05
		790.6	C44H88O8PN	PC(36:0)	0.03	0.4	0	0.52	0.15	0.01
		806.6	C46H80O8PN	PC(38:6)	0.02	0.39	0.02	0.38	0.07	0.01
		808.6	C46H82O8PN	PC(38:5)	0.01	0.21	0	0.26	0.05	0.02
		810.6	C46H84O8PN	PC(38:4)	0.02	0.74	0	0.6	0	0.01
		812.6	C46H86O8PN	PC(38:3)	0.02	0.29	0	0.8	0.07	0.02
		814.6	C46H88O8PN	PC(38:2)	0.01	0.13	0	0.83	0.07	0
		816.6	C46H90O8PN	PC(38:1)	0.01	0.25	0	0.47	0.03	0
		818.7	C46H92O8PN	PC(38:0)	0.01	0.96	0.01	0.32	0	0
		830.6	C48H80O8PN	PC(40:8)	0	0	0	0.29	0.05	0
		832.6	C48H82O8PN	PC(40:7)	0.03	0.14	0.06	0.26	0.15	0
		834.6	C48H84O8PN	PC(40:6)	0	0.13	0.01	0.21	0.11	0
		836.6	C48H86O8PN	PC(40:5)	0	0.11	0	0.08	0	0
		838.6	C48H88O8PN	PC(40:4)	0	0	0	0.06	0	0
		840.6	C48H90O8PN	PC(40:3)	0	0	0	0.21	0	0
		842.7	C48H92O8PN	PC(40:2)	0.01	0	0	0.23	0	0
		852.5	C50H78O8PN	PC(42:11)	0	0	0	0.06	0	0
		854.6	C50H80O8PN	PC(42:10)	0	0	0	0.1	0	0
		856.6	C50H82O8PN	PC(42:9)	0	0	0	0.01	0	0
		858.6	C50H84O8PN	PC(42:8)	0	0	0	0	0	0
		860.6	C50H86O8PN	PC(42:7)	0	0	0	0.04	0	0
		862.6	C50H88O8PN	PC(42:6)	0	0	0	0.14	0	0
		864.6	C50H90O8PN	PC(42:5)	0	0	0	0.02	0	0
		866.7	C50H92O8PN	PC(42:4)	0	0	0	0	0	0
		868.7	C50H94O8PN	PC(42:3)	0	0.12	0	0	0.03	0.01
		870.7	C50H96O8PN	PC(42:2)	0	0	0	0.04	0	0
		878.6	C52H80O8PN	PC(44:12)	0	0	0	0.32	0	0
		880.6	C52H82O8PN	PC(44:11)	0	0	0	0.04	0	0
		882.6	C52H84O8PN	PC(44:10)	0	0	0	0	0	0
		884.6	C52H86O8PN	PC(44:9)	0	0	0	0	0	0
		886.6	C52H88O8PN	PC(44:8)	0	0	0	0	0	0
		888.6	C52H90O8PN	PC(44:7)	0	0	0	0	0	0
		890.7	C52H92O8PN	PC(44:6)	0	0	0	0	0	0
		892.7	C52H94O8PN	PC(44:5)	0	0	0.01	0	0	0
		894.7	C52H96O8PN	PC(44:4)	0	0	0	0	0	0
		896.7	C52H98O8PN	PC(44:3)	0	0	0	0	0	0
		898.7	C52H100O8PN	PC(44:2)	0	0	0	0	0	0
		Total PC		Total PC	0.83	14.55	0.97	101.49	0.3	10.22
		701.5	C39H77N2O6P	SM(16:1)	0	0	0.04	0.2	0	0
		703.6	C39H79N2O6P	SM(16:0)	1.17	8.87	4.14	9.48	8.38	0.34
		705.6	C39H81N2O6P	DSM(16:0)	0.39	3.08	1.22	1.55	4.51	0.25
		729.6	C41H81N2O6P	SM(18:1)	0	0	0	0.13	0	0
		731.6	C41H83N2O6P	SM(18:0)	0.03	0.44	0.08	0.55	0.62	0.06
		733.6	C41H85N2O6P	DSM(18:0)	0.02	0.25	0.07	0.41	0.39	0
		785.6	C45H89N2O6P	SM(22:1)	0.05	0.35	0	3.84	0	0
		787.7	C45H91N2O6P	SM(22:0)	0.09	0.84	0.15	5.02	1.45	0.02
		789.7	C45H93N2O6P	DSM(22:0)	0.03	0.2	0.11	1.02	0.98	0.02
		813.7	C47H93N2O6P	SM(24:1)	0.14	0.28	0.45	2.42	0.57	0.04
		815.7	C47H95N2O6P	SM(24:0)	0.11	0.42	0.35	2.74	1.63	0.09
		817.7	C47H97N2O6P	DSM(24:0)	0.04	0.4	0.18	0	1.22	0.07
		Total SM and DSM		Total SM and DSM	2.07	15.14	6.79	27.34	19.73	0.9
		714.5	C40H76O7PN	ePC(32:3)	0	0	0	0	0	0
		716.6	C40H78O7PN	ePC(32:2)	0.01	0	0.01	0.04	0	0
		718.6	C40H80O7PN	ePC(32:1)	0.05	0.27	0.17	0.27	0.09	0
		720.6	C40H82O7PN	ePC(32:0)	0.05	0.32	0.19	0.5	0.26	0.01
		740.6	C42H78O7PN	ePC(34:4)	0	0	0	0.06	0	0
		742.6	C42H80O7PN	ePC(34:3)	0.04	0.05	0.15	0.17	0	0
		744.6	C42H82O7PN	ePC(34:2)	0.05	0.72	0.14	0.38	0.1	0.02
		746.6	C42H84O7PN	ePC(34:1)	0.05	0.6	0.13	0.56	0.16	0.02
		748.6	C42H86O7PN	ePC(34:0)	0.02	0.2	0.06	0.27	0.11	0.01
		766.6	C44H80O7PN	ePC(36:5)	0.02	0.63	0.1	0.28	0	0
		768.6	C44H82O7PN	ePC(36:4)	0.02	0.51	0.04	0.16	0.77	0.03
		770.6	C44H84O7PN	ePC(36:3)	0.01	0.25	0	0.22	0.03	0.01
		772.6	C44H86O7PN	ePC(36:2)	0.01	0.16	0	0.57	0.05	0.03
		774.6	C44H88O7PN	ePC(36:1)	0.02	0.15	0	1	0.16	0.03
		776.6	C44H90O7PN	ePC(36:0)	0.01	0.14	0.02	0.18	0.09	0.01
		792.6	C46H82O7PN	ePC(38:6)	0.04	4.51	0.08	0.33	0	0.01
		794.6	C46H84O7PN	ePC(38:5)	0.02	0.36	0	0.11	0	0.01
		796.6	C46H86O7PN	ePC(38:4)	0	0.25	0	0.47	0.03	0.01
		798.6	C46H88O7PN	ePC(38:3)	0.01	0	0	0.96	0.06	0
		800.6	C46H90O7PN	ePC(38:2)	0	0.07	0	0.54	0.03	0.01
		802.7	C46H92O7PN	ePC(38:1)	0.01	0.14	0	0.55	0.23	0
		804.7	C46H94O7PN	ePC(38:0)	0.02	0.12	0.02	0.16	0.1	0
		820.6	C48H86O7PN	ePC(40:6)	0.01	0.49	0	0.03	0.03	0
		822.6	C48H88O7PN	ePC(40:5)	0.01	0.05	0.01	0.07	0	0
		824.6	C48H90O7PN	ePC(40:4)	0.03	0	0.12	0.03	0	0
		826.7	C48H92O7PN	ePC(40:3)	0	0	0	0.12	0	0
		828.7	C48H94O7PN	ePC(40:2)	0	0	0	0.21	0	0
		Total ePC		Total ePC	0.51	9.98	1.23	8.26	1.43	1.32
		452.3	C21H42O7PN	LPE(16:1)	0	0	0.36	0.17	0.63	0
		454.3	C21H44O7PN	LPE(16:0)	0.22	0.92	1.29	0.1	1.64	0.22
		476.3	C23H42O7PN	LPE(18:3)	0.06	0	0.16	0.08	0.82	0
		478.3	C23H44O7PN	LPE(18:2)	0	0.17	0.26	0.04	0.2	0.85
		480.3	C23H46O7PN	LPE(18:1)	0.06	0.08	0.31	0.09	0.26	0.18
		500.3	C25H42O7PN	LPE(20:5)	0.02	0	0	0	0	0.24
		502.3	C25H44O7PN	LPE(20:4)	0	0	0.08	0.58	0	0.05
		504.3	C25H46O7PN	LPE(20:3)	0.01	0	0.25	0	0	0.06
		506.3	C25H48O7PN	LPE(20:2)	0	0.01	0.02	0.14	0.52	0
		508.3	C25H50O7PN	LPE(20:1)	0	0.15	0.04	0.02	0	0
		510.3	C25H52O7PN	LPE(20:0)	0.08	0.51	0.39	0.15	0	0.98
		526.3	C27H44O7PN	LPE(22:6)	0.02	0.15	0.08	0.03	0.38	0
		528.3	C27H46O7PN	LPE(22:5)	0.01	0.34	0.04	0	0	0
		Total LysoPE		Total LysoPE	0.48	2.33	3.25	1.41	4.44	2.58
		634.4	C33H64O8PN	PE(28:1)	0	0	0	0	0.18	0
		636.5	C33H66O8PN	PE(28:0)	2.58	0.16	7.21	0.23	0	0.98
		662.5	C35H68O8PN	PE(30:1)	0.13	0	0.48	0.01	0	0.26
		664.5	C35H70O8PN	PE(30:0)	33.8	5.32	106.39	2.6	4.66	17.27
		688.5	C37H70O8PN	PE(32:2)	1.23	0	4.18	0.11	0	1.66
		690.5	C37H72O8PN	PE(32:1)	0.85	0.17	2.73	0.17	0.41	2.69
		692.5	C37H74O8PN	PE(32:0)	2.14	0.51	6.56	0.32	0.47	1.1
		712.5	C39H70O8PN	PE(34:4)	0.16	0.07	0.34	0	0.09	0.18
		714.5	C39H72O8PN	PE(34:3)	0.58	0	0.53	0	0.74	0.84
		716.5	C39H74O8PN	PE(34:2)	5.78	0.92	18.44	0	1.93	10.53
		718.5	C39H76O8PN	PE(34:1)	2.74	0.84	8.76	0.55	1.1	7.09
		720.5	C39H78O8PN	PE(34:0)	0	0.07	0.4	0.06	0.07	0
		736.5	C41H70O8PN	PE(36:6)	0.04	0.01	0.04	0	0	0.08
		738.5	C41H72O8PN	PE(36:5)	0.4	0.08	0.52	0	0	0.52
		740.5	C41H74O8PN	PE(36:4)	0.57	0.14	1.15	0	0.14	0.65
		742.5	C41H76O8PN	PE(36:3)	0.3	0	0.58	0	0.35	0.47
		744.5	C41H78O8PN	PE(36:2)	0.3	0.13	1.05	0.4	0.34	0.4
		746.6	C41H80O8PN	PE(36:1)	0.19	0.07	0.58	0.43	0.62	0.11
		748.6	C41H82O8PN	PE(36:0)	0.02	0.06	0.09	0	0.21	0.06
		764.5	C43H74O8PN	PE(38:6)	0.16	0	0.58	0	0	0.04
		766.5	C43H76O8PN	PE(38:5)	0.13	0.02	0.45	0.04	0	0.04
		768.5	C43H78O8PN	PE(38:4)	0	0.08	0.24	0.1	0	0.1
		770.6	C43H80O8PN	PE(38:3)	0.06	0	0.05	0.01	0	0.02
		772.6	C43H82O8PN	PE(38:2)	0.04	0	0	0.02	0	0
		774.6	C43H84O8PN	PE(38:1)	0.01	0	0	0.01	0.09	0
		776.6	C43H86O8PN	PE(38:0)	0	0	0	0	0	0
		788.5	C45H74O8PN	PE(40:8)	0	0	0	0	0.05	0
		790.5	C45H76O8PN	PE(40:7)	0	0.07	0	0	0	0
		792.5	C45H78O8PN	PE(40:6)	0	0	0	0.01	0	0
		794.6	C45H80O8PN	PE(40:5)	0	0	0	0	0.19	0
		796.6	C45H82O8PN	PE(40:4)	0	0.05	0	0	0.09	0
		798.6	C45H84O8PN	PE(40:3)	0	0.01	0	0	0	0
		800.6	C45H86O8PN	PE(40:2)	0	0	0	0	0	0
		812.5	C47H74O8PN	PE(42:10)	0	0	0	0.02	0	0
		814.5	C47H76O8PN	PE(42:9)	0	0.07	0	0	0	0
		816.5	C47H78O8PN	PE(42:8)	0	0	0	0.01	0	0
		818.6	C47H80O8PN	PE(42:7)	0	0.13	0	0	0	0
		820.6	C47H82O8PN	PE(42:6)	0	0	0	0	0.08	0
		822.6	C47H84O8PN	PE(42:5)	0	0	0	0	0	0
		824.6	C47H86O8PN	PE(42:4)	0	0	0	0	0	0
		826.6	C47H88O8PN	PE(42:3)	0	0	0	0	0	0
		828.6	C47H90O8PN	PE(42:2)	0	0	0	0	0.15	0
		836.5	C49H74O8PN	PE(44:12)	0	0	0	0	0	0
		838.5	C49H76O8PN	PE(44:11)	0	0	0	0	0	0
		840.5	C49H78O8PN	PE(44:10)	0	0	0	0	0	0
		842.6	C49H80O8PN	PE(44:9)	0	0	0	0	0	0
		844.6	C49H82O8PN	PE(44:8)	0	0.06	0	0	0	0
		846.6	C49H84O8PN	PE(44:7)	0	0	0	0	0	0.01
		848.6	C49H86O8PN	PE(44:6)	0	0.02	0	0	0	0
		850.6	C49H88O8PN	PE(44:5)	0	0.05	0	0.06	0	0
		852.6	C49H90O8PN	PE(44:4)	0	0	0	0	0	0
		854.7	C49H92O8PN	PE(44:3)	0	0	0	0.01	0	0
		856.7	C49H94O8PN	PE(44:2)	0	0	0	0	0	0
		Total PE		Total PE	52.19	9.1	161.35	5.17	18.97	45.08
		659.5	C36H71O6PN2	PE-Cer(16:1)	0.02	0	0.05	0.01	0	0.05
		661.5	C36H73O6PN2	PE-Cer(16:0)	0.02	0	0	0.06	0.15	0.03
		687.5	C38H75O6PN2	PE-Cer(18:1)	0.53	0.07	1.35	0.01	0.05	0.33
		689.5	C38H77O6PN2	PE-Cer(18:0)	0	0.26	0.12	0.02	0.05	0
		773.6	C44H89O6PN2	PE-Cer(24:0)	0	0	0	0	0	0
		Total PE-Cer		Total PE-Cer	0.58	0.33	1.52	0.11	0.24	0.41
		672.5	C37H70O7PN	ePE(32:3)	0.49	0	0.78	0.06	0	0.2
		674.5	C37H72O7PN	ePE(32:2)	0.08	0.02	0.44	0	0.05	0.16
		676.5	C37H74O7PN	ePE(32:1)	0.45	0	1.88	0	0	0.97
		678.5	C37H76O7PN	ePE(32:0)	21.41	3.96	65.37	1.79	5.94	14.88
		698.5	C39H72O7PN	ePE(34:4)	0.04	0.2	0.12	0.02	0	0.04
		700.5	C39H74O7PN	ePE(34:3)	0.83	0.01	2.92	0.01	0.12	0.85
		702.5	C39H76O7PN	ePE(34:2)	7.56	1.04	25.15	0.56	2.14	9.04
		704.6	C39H78O7PN	ePE(34:1)	2.64	1.22	8.63	0.34	1.23	5.57
		706.6	C39H80O7PN	ePE(34:0)	0.26	0	0.89	0.04	0	0.16
		724.5	C41H74O7PN	ePE(36:5)	0.45	0	1.45	0.06	0.12	0.31
		726.5	C41H76O7PN	ePE(36:4)	0.63	0	1.87	0.02	0	0.5
		728.6	C41H78O7PN	ePE(36:3)	0.28	0.19	1.36	0.03	0.28	0.18
		730.6	C41H80O7PN	ePE(36:2)	0.39	0.13	1.34	0.12	0	0.53
		732.6	C41H82O7PN	ePE(36:1)	0.22	0	0.72	0.1	0.08	0.38
		734.6	C41H84O7PN	ePE(36:0)	0.01	0.03	0.08	0	0	0.01
		750.5	C43H76O7PN	ePE(38:6)	0.26	0	1.03	0.01	0	0
		752.6	C43H78O7PN	ePE(38:5)	0.21	0	0.74	0.03	0.05	0.06
		754.6	C43H80O7PN	ePE(38:4)	0.09	0	0.25	0	0	0.14
		756.6	C43H82O7PN	ePE(38:3)	0	0.09	0.07	0	0	0
		758.6	C43H84O7PN	ePE(38:2)	0	0.07	0	0.02	0	0.07
		760.6	C43H86O7PN	ePE(38:1)	0.01	0	0.07	0	0	0.07
		762.6	C43H88O7PN	ePE(38:0)	0.04	0.03	0	0	0	0.04
		778.6	C45H80O7PN	ePE(40:6)	0	0	0.04	0.01	0.02	0
		780.6	C45H82O7PN	ePE(40:5)	0	0.11	0.05	0.01	0	0.02
		782.6	C45H84O7PN	ePE(40:4)	0	0	0	0.03	0	0.01
		784.6	C45H86O7PN	ePE(40:3)	0	0	0	0	0	0
		786.6	C45H88O7PN	ePE(40:2)	0	0	0	0	0	0
		Total ePE		Total ePE	36.34	7.11	115.24	3.27	10.02	24.17
		848.5	C43H75O13P	PI(34:4)	0	0	0.02	0	0	0.14
		850.5	C43H77O13P	PI(34:3)	0.01	0	0	0	0.38	0.23
		852.5	C43H79O13P	PI(34:2)	0.14	0.32	0	0	0.37	0.36
		854.5	C43H81O13P	PI(34:1)	0.04	0.3	0.09	0.3	0	0.2
		872.5	C45H75O13P	PI(36:6)	0.02	0.32	0	0	0.01	0.32
		874.5	C45H77O13P	PI(36:5)	0.01	0.12	0	0	0.11	0
		876.5	C45H79O13P	PI(36:4)	0.04	0.63	0.06	0.12	0.3	0.15
		878.5	C45H81O13P	PI(36:3)	0.02	0	0.06	0.15	1.12	0.08
		880.6	C45H83O13P	PI(36:2)	0.09	0.45	0.13	0.62	0.56	0
		882.6	C45H85O13P	PI(36:1)	0.01	0.16	0.01	0.52	0.06	0
		900.5	C47H79O13P	PI(38:6)	0.04	0.16	0.04	0	0.09	0.06
		902.5	C47H81O13P	PI(38:5)	0.03	0.03	0.04	0.07	0.13	0.04
		904.6	C47H83O13P	PI(38:4)	0.04	0.54	0.13	0.59	0	0.1
		906.6	C47H85O13P	PI(38:3)	0.04	0.3	0.15	0.27	0.75	0
		908.6	C47H87O13P	PI(38:2)	0	0	0	0.02	0	0.09
		910.6	C47H89O13P	PI(38:1)	0.01	0.12	0	0.07	0	0.03
		912.6	C47H91O13P	PI(38:0)	0.02	0	0	0	0.03	0
		924.5	C49H79O13P	PI(40:8)	0.01	0.19	0.04	0.02	0.05	0
		926.5	C49H81O13P	PI(40:7)	0	0.52	0.01	0.07	0.39	0.08
		928.6	C49H83O13P	PI(40:6)	0.01	0.3	0.06	0	0.03	0.06
		930.6	C49H85O13P	PI(40:5)	0	0.32	0	0	0	0.11
		932.6	C49H87O13P	PI(40:4)	0.02	0.17	0	0.07	0.05	0.06
		934.6	C49H89O13P	PI(40:3)	0	0.05	0.01	0	0.31	0.08
		936.6	C49H91O13P	PI(40:2)	0	0.17	0.05	0.09	0.06	0.08
		938.6	C49H93O13P	PI(40:1)	0.01	0	0.01	0.04	0.35	0.07
		940.7	C49H95O13P	PI(40:0)	0.04	0.09	0.01	0.05	0.21	0.08
		948.5	C51H79O13P	PI(42:10)	0.01	0	0	0.03	0.01	0.09
		950.5	C51H81O13P	PI(42:9)	0	0.11	0	0	0.04	0.01
		952.6	C51H83O13P	PI(42:8)	0.01	0.63	0.01	0.05	0.21	0.14
		954.6	C51H85O13P	PI(42:7)	0.01	0.4	0.02	0	0	0.04
		956.6	C51H87O13P	PI(42:6)	0	0.11	0.01	0	0.21	0.14
		958.6	C51H89O13P	PI(42:5)	0	0	0	0.03	0.23	0.05
		960.6	C51H91O13P	PI(42:4)	0.01	0.07	0	0.01	0	0.16
		962.6	C51H93O13P	PI(42:3)	0.05	0.03	0.03	0.06	0	0
		964.7	C51H95O13P	PI(42:2)	0	0.05	0	0.01	0	0.12
		972.5	C53H79O13P	PI(44:12)	0	0.49	0.02	0.15	0.09	0.01
		974.5	C53H81O13P	PI(44:11)	0.01	0	0	0	0.08	0.03
		976.6	C53H83O13P	PI(44:10)	0.01	0.11	0.01	0.01	0.09	0.07
		978.6	C53H85O13P	PI(44:9)	0.01	0.03	0	0.01	0.01	0.07
		980.6	C53H87O13P	PI(44:8)	0	0.03	0	0.06	0	0.23
		982.6	C53H89O13P	PI(44:7)	0.04	0	0.01	0	0.01	0
		984.6	C53H91O13P	PI(44:6)	0.06	0.24	0.07	0.02	0.03	0
		986.6	C53H93O13P	PI(44:5)	0	0	0.02	0.03	0.06	0.1
		988.7	C53H95O13P	PI(44:4)	0.02	0.36	0	0.02	0.17	0.38
		990.7	C53H97O13P	PI(44:3)	0	0.04	0.01	0.07	0.26	0
		992.7	C53H99O13P	PI(44:2)	0	0.01	0.02	0.01	0	0.2
		Total PI		Total PI	0.92	7.96	1.16	3.64	6.89	4.26
		734.5	C38H72O10PN	PS(32:1)	0	0	0.23	0	0	0.05
		736.5	C38H74O10PN	PS(32:0)	0.23	1	0.57	0.19	0.81	0.19
		756.5	C40H70O10PN	PS(34:4)	0.04	0	0.02	0	0.02	0.04
		758.5	C40H72O10PN	PS(34:3)	0.02	0	0.04	0	0	0
		760.5	C40H74O10PN	PS(34:2)	0.5	0.64	1.38	0.36	0.37	0.26
		762.5	C40H76O10PN	PS(34:1)	0.12	0	0.67	0.18	0.93	0.32
		764.5	C40H78O10PN	PS(34:0)	0	0.07	0	0	0	0.03
		780.5	C42H70O10PN	PS(36:6)	0	0.07	0.03	0	0.06	0.07
		782.5	C42H72O10PN	PS(36:5)	0.03	0	0.02	0.06	0.04	0.1
		784.5	C42H74O10PN	PS(36:4)	0.01	0.02	0.07	0.04	0.09	0
		786.5	C42H76O10PN	PS(36:3)	0.03	0	0.09	0.03	0.38	0.01
		788.5	C42H78O10PN	PS(36:2)	0.17	1.16	0.33	0.19	0.8	0.36
		790.6	C42H80O10PN	PS(36:1)	1.15	3.32	1.09	0.3	8.44	3.94
		792.6	C42H82O10PN	PS(36:0)	0.02	0.64	0	0.01	0.89	0.06
		806.5	C44H72O10PN	PS(38:7)	0	0	0	0.03	0	0.02
		808.5	C44H74O10PN	PS(38:6)	0	0.13	0	0.06	0.06	0
		810.5	C44H76O10PN	PS(38:5)	0.01	0	0.02	0.03	0	0.04
		812.5	C44H78O10PN	PS(38:4)	0.03	0	0	0	0.02	0
		814.6	C44H80O10PN	PS(38:3)	0.17	0.39	0.44	0.05	0.54	0.08
		816.6	C44H82O10PN	PS(38:2)	0.05	0.29	0.08	0	0.09	0.03
		818.6	C44H84O10PN	PS(38:1)	0.07	0.6	0.12	0	0	0.17
		820.6	C44H86O10PN	PS(38:0)	0.04	0	0	0.02	0.15	0.16
		832.5	C46H74O10PN	PS(40:8)	0	0	0.03	0.07	0.1	0
		834.5	C46H76O10PN	PS(40:7)	0.04	0	0.02	0.03	0	0.02
		836.5	C46H78O10PN	PS(40:6)	0	0	0.13	0.02	0	0
		838.6	C46H80O10PN	PS(40:5)	0.01	0	0.01	0.02	0.15	0
		840.6	C46H82O10PN	PS(40:4)	0	0	0	0	0	0.05
		842.6	C46H84O10PN	PS(40:3)	0.01	0.09	0.01	0	0	0
		844.6	C46H86O10PN	PS(40:2)	0.06	0.17	0	0.04	0.39	0.02
		846.6	C46H88O10PN	PS(40:1)	0.12	0.14	0.27	0.08	0.08	0.08
		854.5	C48H72O10PN	PS(42:11)	0	0.06	0	0	0	0.05
		856.5	C48H74O10PN	PS(42:10)	0	0	0	0	0	0.04
		858.5	C48H76O10PN	PS(42:9)	0	0.21	0.05	0	0	0.02
		860.5	C48H78O10PN	PS(42:8)	0	0	0.03	0	0.01	0.07
		862.6	C48H80O10PN	PS(42:7)	0.01	0.01	0.05	0	0	0
		864.6	C48H82O10PN	PS(42:6)	0.01	0	0	0	0.11	0
		866.6	C48H84O10PN	PS(42:5)	0	0.01	0	0	0.17	0.05
		880.5	C50H74O10PN	PS(44:12)	0.01	0.03	0	0	0	0.01
		882.5	C50H76O10PN	PS(44:11)	0.01	0.03	0.02	0	0.29	0
		884.5	C50H78O10PN	PS(44:10)	0	0	0.01	0	0	0.02
		886.6	C50H80O10PN	PS(44:9)	0	0.12	0.03	0	0	0
		888.6	C50H82O10PN	PS(44:8)	0	0	0.02	0.01	0.08	0
		890.6	C50H84O10PN	PS(44:7)	0	0.04	0	0.02	0.01	0
		892.6	C50H86O10PN	PS(44:6)	0.02	0.06	0.02	0	0	0.05
		894.6	C50H88O10PN	PS(44:5)	0	0	0	0	0.1	0
		896.6	C50H90O10PN	PS(44:4)	0	0	0.02	0	0	0.01
		898.6	C50H92O10PN	PS(44:3)	0	0	0	0	0.06	0.01
		900.7	C50H94O10PN	PS(44:2)	0	0.27	0.01	0.03	0.03	0.03
		Total PS		Total PS	3.01	9.58	5.94	1.88	15.27	6.45
		746.5	C40H76O9PN	ePS(34:2)	0.51	1.91	1.46	0.46	0.82	0.79
		748.5	C40H78O9PN	ePS(34:1)	0.23	0.34	0.5	0.04	0.04	0.17
		772.5	C42H78O9PN	ePS(36:3)	0.04	0.06	0.03	0.04	0	0.01
		774.6	C42H80O9PN	ePS(36:2)	0.02	0	0.12	0.04	0	0.02
		776.6	C42H82O9PN	ePS(36:1)	0.07	0.23	0.06	0.04	0.45	0.34
		778.6	C42H84O9PN	ePS(36:0)	0.02	0	0	0.01	0.06	0.01
		794.5	C44H76O9PN	ePS(38:6)	0.03	0	0.05	0.01	0.01	0.04
		796.5	C44H78O9PN	ePS(38:5)	0	0.04	0.06	0	0	0
		798.6	C44H80O9PN	ePS(38:4)	0.01	0	0	0	0	0.07
		800.6	C44H82O9PN	ePS(38:3)	0	0	0	0	0	0
		802.6	C44H84O9PN	ePS(38:2)	0	0	0	0	0	0
		804.6	C44H86O9PN	ePS(38:1)	0.02	0.24	0.01	0.04	0	0.05
		824.6	C46H82O9PN	ePS(40:5)	0	0	0	0	0	0
		826.6	C46H84O9PN	ePS(40:4)	0	0	0	0	0	0.06
		828.6	C46H86O9PN	ePS(40:3)	0	0	0.01	0	0.52	0.08
		830.6	C46H88O9PN	ePS(40:2)	0.01	0.32	0	0	0	0
		Total ePS		Total ePS	0.97	3.16	2.3	0.67	1.91	1.64
		658.4	C35H61O8P	PA(32:4)	0	0.03	0.01	0.02	0.01	0
		660.4	C35H63O8P	PA(32:3)	0	0	0	0.01	0.11	0.03
		662.4	C35H65O8P	PA(32:2)	0.04	0.07	0.1	0	0	0.04
		664.5	C35H67O8P	PA(32:1)	0.01	0.28	0.08	0.19	0.03	0.06
		666.5	C35H69O8P	PA(32:0)	0.1	0.32	0.34	0.37	0.07	0.1
		686.4	C37H65O8P	PA(34:4)	0	0.1	0	0	0.07	0.05
		688.5	C37H67O8P	PA(34:3)	0.01	0.02	0.07	0.09	0.11	0
		690.5	C37H69O8P	PA(34:2)	0.2	1.14	0.74	0.55	0.74	0.15
		692.5	C37H71O8P	PA(34:1)	0.09	0.94	0.38	0.89	0.26	0.19
		710.4	C39H65O8P	PA(36:6)	0	0.02	0	0	0.02	0.03
		712.5	C39H67O8P	PA(36:5)	0.04	0	0.06	0.09	0.03	0.08
		714.5	C39H69O8P	PA(36:4)	0.17	0.31	0.22	0.42	0.47	0.1
		716.5	C39H71O8P	PA(36:3)	0.06	0.4	0.21	0.31	0.12	0.04
		718.5	C39H73O8P	PA(36:2)	0.05	1.82	0	0.41	0.29	0.12
		738.5	C41H69O8P	PA(38:6)	0.01	0.06	0.02	0	0.06	0.02
		740.5	C41H71O8P	PA(38:5)	0	0.33	0.02	0.04	0	0.02
		742.5	C41H73O8P	PA(38:4)	0	0.62	0.01	0.24	0.07	0
		744.5	C41H75O8P	PA(38:3)	0.01	0.12	0.03	0.44	0.12	0.02
		746.5	C41H77O8P	PA(38:2)	0	0	0	0.12	0.04	0.02
		764.5	C43H71O8P	PA(40:7)	0	0	0.02	0.01	0	0
		766.5	C43H73O8P	PA(40:6)	0.01	0.15	0.02	0.03	0	0
		768.5	C43H75O8P	PA(40:5)	0.01	0.02	0.01	0.04	0.05	0.02
		Total PA		Total PA	0.82	6.76	2.36	4.27	2.68	1.07
		710.5	C36H69O10P	PG(30:1)	0.04	0	0.07	0.08	0.05	0.12
		712.5	C36H71O10P	PG(30:0)	0.05	0.4	0.56	2.25	0.84	0.17
		736.5	C38H71O10P	PG(32:2)	0.03	0	0.05	0.1	0.08	0
		738.5	C38H73O10P	PG(32:1)	0.02	0.56	0	0.34	0.69	0.1
		740.5	C38H75O10P	PG(32:0)	0.2	1.39	0.6	2.99	0.85	0.4
		760.5	C40H71O10P	PG(34:4)	0	0.08	0	0	0	0.08
		762.5	C40H73O10P	PG(34:3)	0.01	0	0	0	0.1	0.01
		764.5	C40H75O10P	PG(34:2)	0.07	0.45	0	0	0.52	0.09
		766.5	C40H77O10P	PG(34:1)	0.4	3.77	1.35	1.77	1.4	0.4
		768.5	C40H79O10P	PG(34:0)	0.12	0.9	0.27	1.75	0.93	0.29
		788.5	C42H75O10P	PG(36:4)	0.01	0	0	0.11	0.55	0.08
		790.5	C42H77O10P	PG(36:3)	0	0.16	0.06	0.16	0.05	0.04
		792.5	C42H79O10P	PG(36:2)	0.07	1.07	0.46	0.76	1.49	0.08
		794.6	C42H81O10P	PG(36:1)	0.04	2.01	0.27	0.8	0.1	0.07
		812.5	C44H75O10P	PG(38:6)	0	0.02	0	0	0.02	0
		814.5	C44H77O10P	PG(38:5)	0	0	0	0	0	0
		Total PG		Total PG	1.07	10.81	3.67	11.12	7.67	1.93
		1 day, 6:01:00	C33H66O5N	14:0/16:1	0.07	0.26	0	0	0.51	2.45
				16:0/14:1	0.11	0.31	4.88	15.06	2.55	2.77
		1 day, 6:00:00	C33H68O5N	14:0/16:0			14.84	82.32
		1 day, 8:01:00	C35H70O5N	16:0/16:1	0.48	2.06	0	10.91	6.55	4.28
		1 day, 8:00:00	C35H72O5N	16:0/16:0	0.36	1.18	0	307.31	2.02	2.62
		1 day, 10:04:00	C37H68O5N	18:3/16:1	0.81	1.57	0.18	15.88	4.38	10.03
				14:0/20:4	0.05	1.36	1.22	3.97	0.34	0.95
				14:1/20:3	0.04	0.09	0.79	7.42	0.82	0.27
		1 day, 10:03:00	C37H70O5N	18:3/16:0	0.22	2.83	7	49.67	0.31	0.87
				18:2/16:1	0.1	0.67	0	15.76	1.48	0.97
				14:0/20:3	0.31	1.67	0.22	1.85	0.92	0.95
		1 day, 10:02:00	C37H72O5N	18:2/16:0	0.03	0	66.53	354.97	0.17	0.41
				18:1/16:1	4.93	10.76	0	42.51	18.98	5.3
		1 day, 10:01:00	C37H74O5N	18:1/16:0	0.86	0.46	28.95	663.49	2.15	2.7
				18:0/16:1	7.07	7.91	0	24.59	10.68	9.18
		1 day, 12:06:00	C39H68O5N	18:3/18:3	0.41	0.95	0	0	2.2	5.37
				16:1/20:5	0.04	0	0.54	10.94	0.09	0.73
		1 day, 12:05:00	C39H70O5N	18:3/18:2	0.15	0.86	0.98	32.16	0.7	1.36
				16:0/20:5	0.21	0.55	1.05	0	0.04	1.04
				16:1/20:4	0.7	4.52	0	6.9	0.71	0.29
		1 day, 12:04:00	C39H72O5N	18:3/18:1	0.03	0.34	1.57	81.19	0.39	0.34
				18:2/18:2	0.81	1.84	1.17	58.75	0.78	0.17
				16:0/20:4	3.16	4.32	19.85	35.57	0.86	1.02
				16:1/20:3	0.08	0.28	0	6.63	4.14	1.24
		1 day, 12:03:00	C39H74O5N	18:3/18:0	0.11	0.3	1.76	44.65	0	0
				18:2/18:1	0.21	0.24	2.92	196.85	0.27	0.49
				16:0/20:3	20.51	8.71	2.44	20.47	2.39	1.17
				16:1/20:2	0.14	0.06	0.04	7.11	0.76	0.12
		1 day, 12:02:00	C39H76O5N	18:2/18:0	0.29	0.07	10.21	92.47	0.55	1.75
				18:1/18:1	1.74	4.41	1.12	180.29	2.13	4.76
				16:0/20:2	40.1	10.81	1.04	22.29	4.17	2.19
		1 day, 12:01:00	C39H78O5N	18:1/18:0	0.02	0.36	0	137.62	0.43	1.38
		1 day, 14:07:00	C41H70O5N	18:2/20:5	4.89	2.59	0.67	2.31	3.64	7.56
				18:3/20:4	2.74	3.14	0	2.97	0.22	0.02
		1 day, 14:06:00	C41H72O5N	18:1/20:5	0.02	0	0.07	3.46	0	0
				18:2/20:4	3.4	4.29	0	6.2	0.52	0.8
				16:0/22:6	0.08	1.5	3.83	7.02	0.04	0.32
				16:1/22:5	0	0.3	0	4.17	0.83	1.31
		1 day, 14:05:00	C41H74O5N	18:0/20:5	0.05	0	0.23	4.95	0.2	0.41
				18:1/20:4	1.45	6.63	1.35	13.83	0.32	0.68
				18:2/20:3	0.14	0.33	0.39	0.66	0.52	0.29
				18:3/20:2	0.04	0.04	0	0	0.04	0.17
				16:0/22:5	0.04	0.07	27.1	4.91	0	0.58
				16:1/22:4	0	0.15	0	3.48	6.69	0.07
		1 day, 14:04:00	C41H76O5N	18:0/20:4	0.09	0.5	6.02	53.29	0.34	0.95
				18:1/20:3	0.1	0.23	0.54	6.39	0.71	1.46
				16:0/22:4	0.21	0.54	22.35	18.15	0.1	0.24
		1 day, 14:03:00	C41H78O5N	18:0/20:3	0.14	0.68	5.07	27.49	5.81	4.03
				18:1/20:2	0.1	0.22	0.05	14.28	0.98	0.87
		1 day, 16:07:00	C43H74O5N	18:1/22:6	0.11	0.39	0	0	0	0.63
				18:2/22:5	0.23	0.28	0	0	0.33	2.31
				18:3/22:4	0.21	0.46	0	0	1.41	2.99
				20:2/20:5	0	0.09	0	0	0	0
				20:3/20:4	0.05	0.18	0	0	0	0
		1 day, 16:06:00	C43H76O5N	18:0/22:6	0.02	0.36	0	0	0	0.19
				18:1/22:5	0.23	0.5	0	0	0.72	3.96
				18:2/22:4	0.23	0.38	0	0	1.28	0.85
				20:2/20:4	0.67	3.57	0	0	0.57	0.7
				20:3/20:3	0	0	0	0	0	0
		1 day, 16:05:00	C43H78O5N	18:0/22:5	0	0	0	0	0	0
				18:1/22:4	0	0.29	0	0	0.99	0.1
				20:2/20:3	0.62	2.53	0	0	1.17	1.09
				Total DAG	0	0	236.98	270.32	0.12	0.22
		764.67	C47H90O6N	1 day, 20:02:00	100	100	0.13	0.01	100	100
		766.69	C47H92O6N	1 day, 20:01:00	0	0.01	0	0.01	0.83	0.01
		768.71	C47H94O6N	1 day, 20:00:00	0	0	0.05	0	0.03	0
		776.71	C49H94O5N	e46:3	0	0	0	0	0.51	0
		778.73	C49H96O5N	e46:2	0	0	0.07	0.01	0	0
		780.74	C49H98O5N	e46:1	0	0.01	0	0	0.44	0.01
		782.76	C49H100O5N	e46:0	0	0	0.13	0	1.71	0
		790.69	C49H92O6N	1 day, 22:03:00	0	0	0	0	1.02	0
		792.71	C49H94O6N	1 day, 22:02:00	0	0	0.01	0	0	0
		794.72	C49H96O6N	1 day, 22:01:00	0	0	0	0.02	0.08	0
		796.74	C49H98O6N	1 day, 22:00:00	0	0	0.06	0	0.04	0.01
		802.73	C51H96O5N	e48:4	0	0	0	0	0.93	0
		804.74	C51H98O5N	e48:3	0	0	0	0	0	0
		806.76	C51H100O5N	e48:2	0	0	0	0	0.06	0
		808.77	C51H102O5N	e48:1	0	0	0	0	0.03	0
		810.79	C51H104O5N	e48:0	0	0	0.01	0	0	0
		816.71	C51H94O6N	2 days, 0:04:00	0	0	0	0	0.13	0
		818.72	C51H96O6N	2 days, 0:03:00	0	0	0	0	0	0
		820.74	C51H98O6N	2 days, 0:02:00	0	0	0	0.01	0.02	0
		822.75	C51H100O6N	2 days, 0:01:00	0	0	0	0.01	0.02	0
		824.77	C51H102O6N	2 days, 0:00:00	0	0	0	0	0.01	0
		830.76	C53H100O5N	e50:4	0	0	0	0	0	0
		832.77	C53H102O5N	e50:3	0	0	0	0	0	0
		834.79	C53H104O5N	e50:2	0	0	0	0	0	0.01
		836.8	C53H106O5N	e50:1	0	0	0	0	0.01	0
		838.82	C53H108O5N	e50:0	0	0	0	0	0	0
		844.74	C53H98O6N	2 days, 2:04:00	0	0	0	0	0	0
		846.75	C53H100O6N	2 days, 2:03:00	0	0	0	0	0	0
		848.77	C53H102O6N	2 days, 2:02:00	0	0	0	0.01	0	0
		850.78	C53H104O6N	2 days, 2:01:00	0	0	0	0	0	0
		852.8	C53H106O6N	2 days, 2:00:00	0	0	0	0	0.01	0
		856.77	C55H102O5N	e52:5	0	0	0	0	0	0
		858.79	C55H104O5N	e52:4	0	0	0	0	0	0
		860.8	C55H106O5N	e52:3	0	0	0	0.01	0	0
		862.82	C55H108O5N	e52:2	0	0	0	0	0	0
		864.84	C55H110O5N	e52:1	0	0	0	0	0	0
		866.85	C55H112O5N	e52:0	0	0	0	0	0.06	0
		868.74	C55H98O6N	2 days, 4:06:00	0	0	0	0	0.01	0
		870.75	C55H100O6N	2 days, 4:05:00	0	0	0	0	0.01	0
		872.77	C55H102O6N	2 days, 4:04:00	0	0	0	0	0	0
		874.78	C55H104O6N	2 days, 4:03:00	0	0	0	0	0	0
		876.8	C55H106O6N	2 days, 4:02:00	0	0	0	0	0.01	0
		878.81	C55H108O6N	2 days, 4:01:00	0	0	0	0	0	0
		880.83	C55H110O6N	52:0/e54:7	0	0	0	0	0	0
		882.79	C57H104O5N	e54:6	0	0	0	0	0.01	0
		884.8	C57H106O5N	e54:5	0	0.01	0	0	0	0
		886.82	C57H108O5N	e54:4	0	0	0	0	0	0
		888.84	C57H110O5N	e54:3	0	0	0	0	0	0
		890.85	C57H112O5N	e54:2	0	0	0	0	0	0
		892.87	C57H114O5N	e54:1	0	0	0	0	0	0
		894.75	C57H100O6N	54:7/e54:0	0	0	0	0	0	0
		896.77	C57H102O6N	2 days, 6:06:00	0	0	0	0	0	0
		898.78	C57H104O6N	2 days, 6:05:00	0	0	0	0	0	0
		900.8	C57H106O6N	2 days, 6:04:00	0	0	0	0	0	0
		902.81	C57H108O6N	2 days, 6:03:00	0	0	0	0	0	0
		904.83	C57H110O6N	2 days, 6:02:00	0	0	0	0	0	0
		906.85	C57H112O6N	2 days, 6:01:00	0	0	0	0	0	0
		908.86	C57H114O6N	54:0/e56:7	0	0	0	0	0	0
		910.82	C59H108O5N	e56:6	0	0	0	0	0	0
		912.84	C59H110O5N	e56:5	0	0	0	0	0.01	0
		914.85	C59H112O5N	e56:4	0	0	0	0	0	0
		916.87	C59H114O5N	e56:3	0	0	0	0	0	0
		918.88	C59H116O5N	e56:2	0	0	0	0	0	0
		920.9	C59H118O5N	e56:1	0	0	0	0	0	0
		922.78	C59H104O6N	56:7/e56:0	0	0	0	0	0.01	0
		924.8	C59H106O6N	2 days, 8:06:00	0	0	0	0	0	0
		926.81	C59H108O6N	2 days, 8:05:00	0	0	0	0	0	0
		928.83	C59H110O6N	2 days, 8:04:00	0	0	0	0	0	0
		930.85	C59H112O6N	2 days, 8:03:00	0	0	0	0	0.03	0
		932.86	C59H114O6N	2 days, 8:02:00	0	0	0	0	0	0
		934.88	C59H116O6N	2 days, 8:01:00	0	0	0	0	0	0
		936.84	C61H110O5N	e58:7/56:0	0	0	0	0	0	0
		938.85	C61H112O5N	e58:6	0	0	0	0	0	0
		940.87	C61H114O5N	e58:5	0	0	0	0	0	0
		942.88	C61H116O5N	e58:4	0	0	0	0	0	0
		944.9	C61H118O5N	e58:3	0	0	0	0	0.01	0
		946.91	C61H120O5N	e58:2	0	0	0	0	0	0
		948.93	C61H122O5N	e58:1/58:8	0	0	0	0	0.01	0
		950.81	C61H108O6N	58:7/e58:0	0	0	0	0	0	0
		952.83	C61H110O6N	2 days, 10:06:00	0	0	0	0	0.01	0
		954.85	C61H112O6N	2 days, 10:05:00	0	0	0	0	0	0
		956.86	C61H114O6N	2 days, 10:04:00	0	0	0	0	0	0
		958.88	C61H116O6N	2 days, 10:03:00	0	0	0	0	0	0
		960.89	C61H118O6N	2 days, 10:02:00	0	0	0	0	0	0
		962.91	C61H120O6N	2 days, 10:01:00	0	0	0	0	0.01	0
		964.87	C63H114O5N	e60:7/58:0	0	0	0	0	0.01	0
		966.88	C63H116O5N	e60:6	0	0	0	0	0	0
		968.9	C63H118O5N	e60:5	0	0	0	0	0	0
		970.91	C63H120O5N	e60:4	0	0	0	0	0	0
		972.93	C63H122O5N	e60:3	0	0	0	0	0	0
		974.94	C63H124O5N	e60:2	0	0	0	0	0	0
		976.83	C63H110O6N	60:8/e60:1	0	0	0	0	0	0
		978.85	C63H112O6N	60:7/e60:0	0	0	0	0	0.01	0
		980.86	C63H114O6N	2 days, 12:06:00	0	0	0	0	0	0
		982.88	C63H116O6N	2 days, 12:05:00	0	0	0	0	0	0
		984.89	C63H118O6N	2 days, 12:04:00	0	0	0	0	0	0
		986.91	C63H120O6N	2 days, 12:03:00	0	0	0	0	0	0
		988.92	C63H122O6N	2 days, 12:02:00	0	0	0	0	0.03	0
		990.94	C63H124O6N	2 days, 12:01:00	0	0	0	0	0	0
		Total NL 243 14:1 acyl containing		Total NL 243 14:1 acyl containing	0	0	0.52	0.15	0.01	0
		764.67	C47H90O6N	1 day, 20:02:00	0.06	0.11	0	0	6.13	0.1
		766.69	C47H92O6N	1 day, 20:01:00	0	0	0.01	0.04	0	0
		768.71	C47H94O6N	1 day, 20:00:00	0	0	0.01	0.27	0.08	0
		776.71	C49H94O5N	e46:3	0.01	0.02	0	0	0.25	0.03
		778.73	C49H96O5N	e46:2	0	0	0	0	0	0
		780.74	C49H98O5N	e46:1	0	0	0	0	0.02	0
		782.76	C49H100O5N	e46:0	0.01	0.01	0.01	0.04	0.21	0.02
		790.69	C49H92O6N	1 day, 22:03:00	0	0	0	0	0.12	0.01
		792.71	C49H94O6N	1 day, 22:02:00	0	0	0	0.01	0	0
		794.72	C49H96O6N	1 day, 22:01:00	0	0	0	0.07	0.04	0
		796.74	C49H98O6N	1 day, 22:00:00	0.01	0.01	0.02	0.38	0.05	0.01
		802.73	C51H96O5N	e48:4	0.02	0.08	0	0	0.3	0.11
		804.74	C51H98O5N	e48:3	0	0	0	0	0.01	0
		806.76	C51H100O5N	e48:2	0	0	0	0	0	0
		808.77	C51H102O5N	e48:1	0	0	0	0.01	0.01	0
		810.79	C51H104O5N	e48:0	0	0	0	0.03	0.06	0
		816.71	C51H94O6N	2 days, 0:04:00	0	0	0	0	0.03	0.01
		818.72	C51H96O6N	2 days, 0:03:00	0	0	0	0	0	0
		820.74	C51H98O6N	2 days, 0:02:00	0	0	0	0.06	0	0
		822.75	C51H100O6N	2 days, 0:01:00	0.01	0.01	0.01	0.19	0	0.01
		824.77	C51H102O6N	2 days, 0:00:00	0.02	0.03	0.01	0.63	0.14	0.03
		830.76	C53H100O5N	e50:4	0.01	0.21	0	0	0.31	0.33
		832.77	C53H102O5N	e50:3	0	0	0	0	0	0
		834.79	C53H104O5N	e50:2	0	0	0	0.01	0.01	0
		836.8	C53H106O5N	e50:1	0	0	0	0.01	0.01	0
		838.82	C53H108O5N	e50:0	0	0	0	0.02	0.05	0
		844.74	C53H98O6N	2 days, 2:04:00	0	0	0	0.01	0.06	0.01
		846.75	C53H100O6N	2 days, 2:03:00	0	0.02	0	0.04	0.03	0
		848.77	C53H102O6N	2 days, 2:02:00	0.03	0.01	0	0.11	0.01	0
		850.78	C53H104O6N	2 days, 2:01:00	0.04	0.02	0	0.26	0.05	0.02
		852.8	C53H106O6N	2 days, 2:00:00	0	0.02	0.02	0.6	0.03	0.03
		856.77	C55H102O5N	e52:5	0.01	0.2	0.01	0	0.15	0.35
		858.79	C55H104O5N	e52:4	0	0	0	0	0	0
		860.8	C55H106O5N	e52:3	0	0	0	0	0.06	0
		862.82	C55H108O5N	e52:2	0	0	0	0	0	0
		864.84	C55H110O5N	e52:1	0	0	0	0	0	0
		866.85	C55H112O5N	e52:0	0	0	0	0.01	0.02	0
		868.74	C55H98O6N	2 days, 4:06:00	0	0	0	0	0.01	0
		870.75	C55H100O6N	2 days, 4:05:00	0	0	0	0	0	0
		872.77	C55H102O6N	2 days, 4:04:00	0	0	0	0	0	0
		874.78	C55H104O6N	2 days, 4:03:00	0	0	0	0.01	0	0
		876.8	C55H106O6N	2 days, 4:02:00	0	0	0	0.01	0.01	0
		878.81	C55H108O6N	2 days, 4:01:00	0	0	0	0.01	0.01	0
		880.83	C55H110O6N	52:0/e54:7	0	0	0	0.02	0.16	0
		882.79	C57H104O5N	e54:6	0	0	0	0	0.02	0.01
		884.8	C57H106O5N	e54:5	0	0	0	0	0.01	0
		886.82	C57H108O5N	e54:4	0	0	0	0	0.02	0
		888.84	C57H110O5N	e54:3	0	0	0	0	0	0
		890.85	C57H112O5N	e54:2	0	0	0	0	0	0
		892.87	C57H114O5N	e54:1	0	0	0	0	0	0
		894.75	C57H100O6N	54:7/e54:0	0	0	0	0	0	0
		896.77	C57H102O6N	2 days, 6:06:00	0	0	0	0	0	0
		898.78	C57H104O6N	2 days, 6:05:00	0	0	0	0	0	0
		900.8	C57H106O6N	2 days, 6:04:00	0	0	0	0	0	0
		902.81	C57H108O6N	2 days, 6:03:00	0	0	0	0	0	0
		904.83	C57H110O6N	2 days, 6:02:00	0	0	0	0	0	0
		906.85	C57H112O6N	2 days, 6:01:00	0	0	0	0	0	0
		908.86	C57H114O6N	54:0/e56:7	0	0	0	0	0	0
		910.82	C59H108O5N	e56:6	0	0	0	0	0	0
		912.84	C59H110O5N	e56:5	0	0	0	0	0.01	0
		914.85	C59H112O5N	e56:4	0	0	0	0	0	0
		916.87	C59H114O5N	e56:3	0	0	0	0	0	0.01
		918.88	C59H116O5N	e56:2	0	0	0	0	0	0
		920.9	C59H118O5N	e56:1	0	0	0	0	0	0
		922.78	C59H104O6N	56:7/e56:0	0	0	0	0	0.01	0
		924.8	C59H106O6N	2 days, 8:06:00	0	0	0	0	0.02	0
		926.81	C59H108O6N	2 days, 8:05:00	0	0	0	0	0	0
		928.83	C59H110O6N	2 days, 8:04:00	0	0	0	0	0.01	0
		930.85	C59H112O6N	2 days, 8:03:00	0	0	0	0	0	0
		932.86	C59H114O6N	2 days, 8:02:00	0	0	0	0	0.01	0
		934.88	C59H116O6N	2 days, 8:01:00	0	0	0	0	0	0
		936.84	C61H110O5N	e58:7/56:0	0	0	0	0	0.02	0
		938.85	C61H112O5N	e58:6	0	0	0	0	0	0
		940.87	C61H114O5N	e58:5	0	0	0	0	0	0
		942.88	C61H116O5N	e58:4	0	0	0	0	0	0
		944.9	C61H118O5N	e58:3	0	0	0	0	0	0
		946.91	C61H120O5N	e58:2	0	0	0	0	0	0
		948.93	C61H122O5N	e58:1/58:8	0	0	0	0	0.01	0
		950.81	C61H108O6N	58:7/e58:0	0	0	0	0	0.01	0
		952.83	C61H110O6N	2 days, 10:06:00	0	0	0	0	0.01	0
		954.85	C61H112O6N	2 days, 10:05:00	0	0	0	0	0.01	0
		956.86	C61H114O6N	2 days, 10:04:00	0	0	0	0	0.01	0
		958.88	C61H116O6N	2 days, 10:03:00	0	0	0	0	0	0
		960.89	C61H118O6N	2 days, 10:02:00	0	0	0	0	0	0
		962.91	C61H120O6N	2 days, 10:01:00	0	0	0	0	0.01	0
		964.87	C63H114O5N	e60:7/58:0	0	0	0	0	0	0
		966.88	C63H116O5N	e60:6	0	0	0	0.01	0	0
		968.9	C63H118O5N	e60:5	0	0	0	0	0	0
		970.91	C63H120O5N	e60:4	0	0	0	0	0.01	0
		972.93	C63H122O5N	e60:3	0	0	0	0.01	0.01	0
		974.94	C63H124O5N	e60:2	0	0	0	0	0	0
		976.83	C63H110O6N	60:8/e60:1	0	0	0	0	0.01	0
		978.85	C63H112O6N	60:7/e60:0	0	0	0	0	0	0
		980.86	C63H114O6N	2 days, 12:06:00	0	0	0	0	0.01	0
		982.88	C63H116O6N	2 days, 12:05:00	0	0	0	0	0	0
		984.89	C63H118O6N	2 days, 12:04:00	0	0	0	0	0	0
		986.91	C63H120O6N	2 days, 12:03:00	0	0	0	0	0	0
		988.92	C63H122O6N	2 days, 12:02:00	0	0	0	0	0.01	0
		990.94	C63H124O6N	2 days, 12:01:00	0	0	0	0	0	0
		Total NL 245 14:0 acyl containing		Total NL 245 14:0 acyl containing	0.21	0.69	0.14	2.88	2.53	1.01
			Cholesterol		20.12	30.25	40.61	132.2
			Acylcarnitine (AC)
			(pmol)
		370.3	14:01:00		0.0004	0.0005	0.0006	0.0009
		372.31	14:00:00		0.001	0.0009	0.0012	0.0014
		398.33	16:01:00		0.0008	0.001	0.0012	0.0014
		400.34	16:00:00		0.0012	0.0015	0.0022	0.005
		414.32	16:1-OH		0.0009	0.0001	0.0013	0.0022
		416.34	16:0-OH		0.0001	0.0001	0.0002	0.0003
		424.34	18:02:00		0.0009	0.0005	0.0017	0.002
		426.36	18:01:00		0.0019	0.0025	0.0029	0.0048
		428.37	18:00:00		0.0014	0.0055	0.0029	0.0136
		442.35	18:1-OH		0.0004	0.0002	0.0008	0.0021
		444.37	18:0-OH		0.0005	0.0001	0.0009	0.0029
			Total Acylcarnitine		0.0095	0.0131	0.0234	0.0451
			Ceramide (CER)
		536.5	N16:0		0.1456	0.8123	0.224	1.072
		562.52	N18:1		0.0587	0.7485	0.112	0.917
		564.54	N18:0		0.0452	0.6874	0.06	0.899
		646.61	N24:1		0.0587	0.0052	0.079	0.015
		648.63	N24:0		0.0354	0.0235	0.066	0.058
			Total Ceramide		0.3436	2.2769	0.542	2.961

## Sheet: summary
					samples left as individuals, no grouping or averaging
Summary				signal per mg dry lipid weight
				L-Exo 6M	H-Exo 6M	L-Exo 12M	H-Exo 12M	Healthy-Exo	T2D-Exo
Mass	Compound Formula	Compound Name	alternate I.D.	sample01	sample02
494.3	C24H48O7PN	LPC(16:1)		0.01	0	0.01	0.62	0.03	0
496.3	C24H50O7PN	LPC(16:0)		0.05	0.56	0.54	56.02	7.36	0.08
518.3	C26H48O7PN	LPC(18:3)		0.01	0.13	0	10.66	0.12	0.03
520.3	C26H50O7PN	LPC(18:2)		0.05	0.47	0	106.07	2.37	0.1
522.3	C26H52O7PN	LPC(18:1)		0.01	0.27	0.01	26.23	0.65	0.05
524.4	C26H54O7PN	LPC(18:0)		0.06	1.6	0.2	13.68	0.89	0.06
542.3	C28H48O7PN	LPC(20:5)		0.01	0	0.01	0	0.02	0
544.3	C28H50O7PN	LPC(20:4)		0	0.03	0.01	0	0	0.02
546.3	C28H52O7PN	LPC(20:3)		0	0	0	0	0	0
548.4	C28H54O7PN	LPC(20:2)		0	0	0	0.33	0	0
550.4	C28H56O7PN	LPC(20:1)		0	0.08	0	2.3	0.08	0
552.4	C28H58O7PN	LPC(20:0)		0.01	0.08	0.03	3.21	0.09	0.03
568.3	C30H50O7PN	LPC(22:6)		0.01	0	0	1.86	0.07	0.03
570.3	C30H52O7PN	LPC(22:5)		0	0	0.01	0.84	0	0.03
Total LysoPC		Total LysoPC		0.22	3.2	0.81	221.82	0.67	0.65
676.5	C36H70O8PN	PC(28:1)		0	0	0	0.26	0.09	0
704.5	C38H74O8PN	PC(30:1)		0	0.02	0.09	0.32	0.02	0
706.5	C38H76O8PN	PC(30:0)		0.04	0.16	0.15	1.01	0.34	0.01
730.5	C40H76O8PN	PC(32:2)		0.01	0.08	0	0.22	0	0.9
732.5	C40H78O8PN	PC(32:1)		0.03	0.16	0.1	0.65	0.1	0.03
734.6	C40H80O8PN	PC(32:0)		0.09	1.34	0.32	1.72	0.4	0.42
754.5	C42H76O8PN	PC(34:4)		0	0	0	0.03	0	0.41
756.5	C42H78O8PN	PC(34:3)		0	0.14	0	1.14	0.06	0.5
758.6	C42H80O8PN	PC(34:2)		0.11	1.92	0	21.9	0.73	7.17
760.6	C42H82O8PN	PC(34:1)		0.12	2.26	0.1	6.39	1.28	2.17
762.6	C42H84O8PN	PC(34:0)		0.04	0.53	0.1	0.64	0.15	0.01
778.5	C44H76O8PN	PC(36:6)		0.01	0.12	0	0	0	0.01
780.5	C44H78O8PN	PC(36:5)		0.02	0.1	0	5.44	0.13	0.01
782.6	C44H80O8PN	PC(36:4)		0.06	1.6	0	32.76	0.15	0.05
784.6	C44H82O8PN	PC(36:3)		0.04	0.64	0	12.92	0.41	0.08
786.6	C44H84O8PN	PC(36:2)		0.04	0.85	0	7.75	0.35	0.11
788.6	C44H86O8PN	PC(36:1)		0.04	0.76	0	2.04	0.26	0.05
790.6	C44H88O8PN	PC(36:0)	ePC(38:7)	0.03	0.4	0	0.52	0.15	0.01
806.6	C46H80O8PN	PC(38:6)		0.02	0.39	0.02	0.38	0.07	0.01
808.6	C46H82O8PN	PC(38:5)		0.01	0.21	0	0.26	0.05	0.02
810.6	C46H84O8PN	PC(38:4)		0.02	0.74	0	0.6	0	0.01
812.6	C46H86O8PN	PC(38:3)		0.02	0.29	0	0.8	0.07	0.02
814.6	C46H88O8PN	PC(38:2)		0.01	0.13	0	0.83	0.07	0
816.6	C46H90O8PN	PC(38:1)		0.01	0.25	0	0.47	0.03	0
818.7	C46H92O8PN	PC(38:0)	ePC(40:7)	0.01	0.96	0.01	0.32	0	0
830.6	C48H80O8PN	PC(40:8)		0	0	0	0.29	0.05	0
832.6	C48H82O8PN	PC(40:7)		0.03	0.14	0.06	0.26	0.15	0
834.6	C48H84O8PN	PC(40:6)		0	0.13	0.01	0.21	0.11	0
836.6	C48H86O8PN	PC(40:5)		0	0.11	0	0.08	0	0
838.6	C48H88O8PN	PC(40:4)		0	0	0	0.06	0	0
840.6	C48H90O8PN	PC(40:3)		0	0	0	0.21	0	0
842.7	C48H92O8PN	PC(40:2)		0.01	0	0	0.23	0	0
852.5	C50H78O8PN	PC(42:11)		0	0	0	0.06	0	0
854.6	C50H80O8PN	PC(42:10)		0	0	0	0.1	0	0
856.6	C50H82O8PN	PC(42:9)		0	0	0	0.01	0	0
858.6	C50H84O8PN	PC(42:8)		0	0	0	0	0	0
860.6	C50H86O8PN	PC(42:7)		0	0	0	0.04	0	0
862.6	C50H88O8PN	PC(42:6)		0	0	0	0.14	0	0
864.6	C50H90O8PN	PC(42:5)		0	0	0	0.02	0	0
866.7	C50H92O8PN	PC(42:4)		0	0	0	0	0	0
868.7	C50H94O8PN	PC(42:3)		0	0.12	0	0	0.03	0.01
870.7	C50H96O8PN	PC(42:2)		0	0	0	0.04	0	0
878.6	C52H80O8PN	PC(44:12)		0	0	0	0.32	0	0
880.6	C52H82O8PN	PC(44:11)		0	0	0	0.04	0	0
882.6	C52H84O8PN	PC(44:10)		0	0	0	0	0	0
884.6	C52H86O8PN	PC(44:9)		0	0	0	0	0	0
886.6	C52H88O8PN	PC(44:8)		0	0	0	0	0	0
888.6	C52H90O8PN	PC(44:7)		0	0	0	0	0	0
890.7	C52H92O8PN	PC(44:6)		0	0	0	0	0	0
892.7	C52H94O8PN	PC(44:5)		0	0	0.01	0	0	0
894.7	C52H96O8PN	PC(44:4)		0	0	0	0	0	0
896.7	C52H98O8PN	PC(44:3)		0	0	0	0	0	0
898.7	C52H100O8PN	PC(44:2)		0	0	0	0	0	0
Total PC		Total PC		0.83	14.55	0.97	101.49	0.3	10.22
701.5	C39H77N2O6P	SM(16:1)		0	0	0.04	0.2	0	0
703.6	C39H79N2O6P	SM(16:0)		1.17	8.87	4.14	9.48	8.38	0.34
705.6	C39H81N2O6P	DSM(16:0)		0.39	3.08	1.22	1.55	4.51	0.25
729.6	C41H81N2O6P	SM(18:1)		0	0	0	0.13	0	0
731.6	C41H83N2O6P	SM(18:0)		0.03	0.44	0.08	0.55	0.62	0.06
733.6	C41H85N2O6P	DSM(18:0)		0.02	0.25	0.07	0.41	0.39	0
785.6	C45H89N2O6P	SM(22:1)		0.05	0.35	0	3.84	0	0
787.7	C45H91N2O6P	SM(22:0)		0.09	0.84	0.15	5.02	1.45	0.02
789.7	C45H93N2O6P	DSM(22:0)		0.03	0.2	0.11	1.02	0.98	0.02
813.7	C47H93N2O6P	SM(24:1)		0.14	0.28	0.45	2.42	0.57	0.04
815.7	C47H95N2O6P	SM(24:0)		0.11	0.42	0.35	2.74	1.63	0.09
817.7	C47H97N2O6P	DSM(24:0)		0.04	0.4	0.18	0	1.22	0.07
Total SM and DSM		Total SM and DSM		2.07	15.14	6.79	27.34	19.73	0.9
714.5	C40H76O7PN	ePC(32:3)		0	0	0	0	0	0
716.6	C40H78O7PN	ePC(32:2)		0.01	0	0.01	0.04	0	0
718.6	C40H80O7PN	ePC(32:1)		0.05	0.27	0.17	0.27	0.09	0
720.6	C40H82O7PN	ePC(32:0)		0.05	0.32	0.19	0.5	0.26	0.01
740.6	C42H78O7PN	ePC(34:4)		0	0	0	0.06	0	0
742.6	C42H80O7PN	ePC(34:3)		0.04	0.05	0.15	0.17	0	0
744.6	C42H82O7PN	ePC(34:2)		0.05	0.72	0.14	0.38	0.1	0.02
746.6	C42H84O7PN	ePC(34:1)		0.05	0.6	0.13	0.56	0.16	0.02
748.6	C42H86O7PN	ePC(34:0)		0.02	0.2	0.06	0.27	0.11	0.01
766.6	C44H80O7PN	ePC(36:5)		0.02	0.63	0.1	0.28	0	0
768.6	C44H82O7PN	ePC(36:4)		0.02	0.51	0.04	0.16	0.77	0.03
770.6	C44H84O7PN	ePC(36:3)		0.01	0.25	0	0.22	0.03	0.01
772.6	C44H86O7PN	ePC(36:2)		0.01	0.16	0	0.57	0.05	0.03
774.6	C44H88O7PN	ePC(36:1)		0.02	0.15	0	1	0.16	0.03
776.6	C44H90O7PN	ePC(36:0)		0.01	0.14	0.02	0.18	0.09	0.01
792.6	C46H82O7PN	ePC(38:6)		0.04	4.51	0.08	0.33	0	0.01
794.6	C46H84O7PN	ePC(38:5)		0.02	0.36	0	0.11	0	0.01
796.6	C46H86O7PN	ePC(38:4)		0	0.25	0	0.47	0.03	0.01
798.6	C46H88O7PN	ePC(38:3)		0.01	0	0	0.96	0.06	0
800.6	C46H90O7PN	ePC(38:2)		0	0.07	0	0.54	0.03	0.01
802.7	C46H92O7PN	ePC(38:1)		0.01	0.14	0	0.55	0.23	0
804.7	C46H94O7PN	ePC(38:0)	PC(38:7)	0.02	0.12	0.02	0.16	0.1	0
820.6	C48H86O7PN	ePC(40:6)		0.01	0.49	0	0.03	0.03	0
822.6	C48H88O7PN	ePC(40:5)		0.01	0.05	0.01	0.07	0	0
824.6	C48H90O7PN	ePC(40:4)		0.03	0	0.12	0.03	0	0
826.7	C48H92O7PN	ePC(40:3)		0	0	0	0.12	0	0
828.7	C48H94O7PN	ePC(40:2)		0	0	0	0.21	0	0
Total ePC		Total ePC		0.51	9.98	1.23	8.26	1.43	1.32
452.3	C21H42O7PN	LPE(16:1)		0	0	0.36	0.17	0.63	0
454.3	C21H44O7PN	LPE(16:0)		0.22	0.92	1.29	0.1	1.64	0.22
476.3	C23H42O7PN	LPE(18:3)		0.06	0	0.16	0.08	0.82	0
478.3	C23H44O7PN	LPE(18:2)		0	0.17	0.26	0.04	0.2	0.85
480.3	C23H46O7PN	LPE(18:1)		0.06	0.08	0.31	0.09	0.26	0.18
500.3	C25H42O7PN	LPE(20:5)		0.02	0	0	0	0	0.24
502.3	C25H44O7PN	LPE(20:4)		0	0	0.08	0.58	0	0.05
504.3	C25H46O7PN	LPE(20:3)		0.01	0	0.25	0	0	0.06
506.3	C25H48O7PN	LPE(20:2)		0	0.01	0.02	0.14	0.52	0
508.3	C25H50O7PN	LPE(20:1)		0	0.15	0.04	0.02	0	0
510.3	C25H52O7PN	LPE(20:0)		0.08	0.51	0.39	0.15	0	0.98
526.3	C27H44O7PN	LPE(22:6)		0.02	0.15	0.08	0.03	0.38	0
528.3	C27H46O7PN	LPE(22:5)		0.01	0.34	0.04	0	0	0
Total LysoPE		Total LysoPE		0.48	2.33	3.25	1.41	4.44	2.58
634.4	C33H64O8PN	PE(28:1)		0	0	0	0	0.18	0
636.5	C33H66O8PN	PE(28:0)		2.58	0.16	7.21	0.23	0	0.98
662.5	C35H68O8PN	PE(30:1)		0.13	0	0.48	0.01	0	0.26
664.5	C35H70O8PN	PE(30:0)		33.8	5.32	106.39	2.6	4.66	17.27
688.5	C37H70O8PN	PE(32:2)		1.23	0	4.18	0.11	0	1.66
690.5	C37H72O8PN	PE(32:1)		0.85	0.17	2.73	0.17	0.41	2.69
692.5	C37H74O8PN	PE(32:0)		2.14	0.51	6.56	0.32	0.47	1.1
712.5	C39H70O8PN	PE(34:4)		0.16	0.07	0.34	0	0.09	0.18
714.5	C39H72O8PN	PE(34:3)		0.58	0	0.53	0	0.74	0.84
716.5	C39H74O8PN	PE(34:2)		5.78	0.92	18.44	0	1.93	10.53
718.5	C39H76O8PN	PE(34:1)		2.74	0.84	8.76	0.55	1.1	7.09
720.5	C39H78O8PN	PE(34:0)		0	0.07	0.4	0.06	0.07	0
736.5	C41H70O8PN	PE(36:6)		0.04	0.01	0.04	0	0	0.08
738.5	C41H72O8PN	PE(36:5)		0.4	0.08	0.52	0	0	0.52
740.5	C41H74O8PN	PE(36:4)		0.57	0.14	1.15	0	0.14	0.65
742.5	C41H76O8PN	PE(36:3)		0.3	0	0.58	0	0.35	0.47
744.5	C41H78O8PN	PE(36:2)		0.3	0.13	1.05	0.4	0.34	0.4
746.6	C41H80O8PN	PE(36:1)		0.19	0.07	0.58	0.43	0.62	0.11
748.6	C41H82O8PN	PE(36:0)	ePE(38:7)	0.02	0.06	0.09	0	0.21	0.06
764.5	C43H74O8PN	PE(38:6)		0.16	0	0.58	0	0	0.04
766.5	C43H76O8PN	PE(38:5)		0.13	0.02	0.45	0.04	0	0.04
768.5	C43H78O8PN	PE(38:4)		0	0.08	0.24	0.1	0	0.1
770.6	C43H80O8PN	PE(38:3)		0.06	0	0.05	0.01	0	0.02
772.6	C43H82O8PN	PE(38:2)		0.04	0	0	0.02	0	0
774.6	C43H84O8PN	PE(38:1)		0.01	0	0	0.01	0.09	0
776.6	C43H86O8PN	PE(38:0)	ePE(40:7)	0	0	0	0	0	0
788.5	C45H74O8PN	PE(40:8)		0	0	0	0	0.05	0
790.5	C45H76O8PN	PE(40:7)		0	0.07	0	0	0	0
792.5	C45H78O8PN	PE(40:6)		0	0	0	0.01	0	0
794.6	C45H80O8PN	PE(40:5)		0	0	0	0	0.19	0
796.6	C45H82O8PN	PE(40:4)		0	0.05	0	0	0.09	0
798.6	C45H84O8PN	PE(40:3)		0	0.01	0	0	0	0
800.6	C45H86O8PN	PE(40:2)		0	0	0	0	0	0
812.5	C47H74O8PN	PE(42:10)		0	0	0	0.02	0	0
814.5	C47H76O8PN	PE(42:9)		0	0.07	0	0	0	0
816.5	C47H78O8PN	PE(42:8)		0	0	0	0.01	0	0
818.6	C47H80O8PN	PE(42:7)		0	0.13	0	0	0	0
820.6	C47H82O8PN	PE(42:6)		0	0	0	0	0.08	0
822.6	C47H84O8PN	PE(42:5)		0	0	0	0	0	0
824.6	C47H86O8PN	PE(42:4)		0	0	0	0	0	0
826.6	C47H88O8PN	PE(42:3)		0	0	0	0	0	0
828.6	C47H90O8PN	PE(42:2)		0	0	0	0	0.15	0
836.5	C49H74O8PN	PE(44:12)		0	0	0	0	0	0
838.5	C49H76O8PN	PE(44:11)		0	0	0	0	0	0
840.5	C49H78O8PN	PE(44:10)		0	0	0	0	0	0
842.6	C49H80O8PN	PE(44:9)		0	0	0	0	0	0
844.6	C49H82O8PN	PE(44:8)		0	0.06	0	0	0	0
846.6	C49H84O8PN	PE(44:7)		0	0	0	0	0	0.01
848.6	C49H86O8PN	PE(44:6)		0	0.02	0	0	0	0
850.6	C49H88O8PN	PE(44:5)		0	0.05	0	0.06	0	0
852.6	C49H90O8PN	PE(44:4)		0	0	0	0	0	0
854.7	C49H92O8PN	PE(44:3)		0	0	0	0.01	0	0
856.7	C49H94O8PN	PE(44:2)		0	0	0	0	0	0
Total PE		Total PE		52.19	9.1	161.35	5.17	18.97	45.08
659.5	C36H71O6PN2	PE-Cer(16:1)		0.02	0	0.05	0.01	0	0.05
661.5	C36H73O6PN2	PE-Cer(16:0)		0.02	0	0	0.06	0.15	0.03
687.5	C38H75O6PN2	PE-Cer(18:1)		0.53	0.07	1.35	0.01	0.05	0.33
689.5	C38H77O6PN2	PE-Cer(18:0)		0	0.26	0.12	0.02	0.05	0
773.6	C44H89O6PN2	PE-Cer(24:0)		0	0	0	0	0	0
Total PE-Cer		Total PE-Cer		0.58	0.33	1.52	0.11	0.24	0.41
672.5	C37H70O7PN	ePE(32:3)		0.49	0	0.78	0.06	0	0.2
674.5	C37H72O7PN	ePE(32:2)		0.08	0.02	0.44	0	0.05	0.16
676.5	C37H74O7PN	ePE(32:1)		0.45	0	1.88	0	0	0.97
678.5	C37H76O7PN	ePE(32:0)		21.41	3.96	65.37	1.79	5.94	14.88
698.5	C39H72O7PN	ePE(34:4)		0.04	0.2	0.12	0.02	0	0.04
700.5	C39H74O7PN	ePE(34:3)		0.83	0.01	2.92	0.01	0.12	0.85
702.5	C39H76O7PN	ePE(34:2)		7.56	1.04	25.15	0.56	2.14	9.04
704.6	C39H78O7PN	ePE(34:1)		2.64	1.22	8.63	0.34	1.23	5.57
706.6	C39H80O7PN	ePE(34:0)		0.26	0	0.89	0.04	0	0.16
724.5	C41H74O7PN	ePE(36:5)		0.45	0	1.45	0.06	0.12	0.31
726.5	C41H76O7PN	ePE(36:4)		0.63	0	1.87	0.02	0	0.5
728.6	C41H78O7PN	ePE(36:3)		0.28	0.19	1.36	0.03	0.28	0.18
730.6	C41H80O7PN	ePE(36:2)		0.39	0.13	1.34	0.12	0	0.53
732.6	C41H82O7PN	ePE(36:1)		0.22	0	0.72	0.1	0.08	0.38
734.6	C41H84O7PN	ePE(36:0)		0.01	0.03	0.08	0	0	0.01
750.5	C43H76O7PN	ePE(38:6)		0.26	0	1.03	0.01	0	0
752.6	C43H78O7PN	ePE(38:5)		0.21	0	0.74	0.03	0.05	0.06
754.6	C43H80O7PN	ePE(38:4)		0.09	0	0.25	0	0	0.14
756.6	C43H82O7PN	ePE(38:3)		0	0.09	0.07	0	0	0
758.6	C43H84O7PN	ePE(38:2)		0	0.07	0	0.02	0	0.07
760.6	C43H86O7PN	ePE(38:1)		0.01	0	0.07	0	0	0.07
762.6	C43H88O7PN	ePE(38:0)	PE(38:7)	0.04	0.03	0	0	0	0.04
778.6	C45H80O7PN	ePE(40:6)		0	0	0.04	0.01	0.02	0
780.6	C45H82O7PN	ePE(40:5)		0	0.11	0.05	0.01	0	0.02
782.6	C45H84O7PN	ePE(40:4)		0	0	0	0.03	0	0.01
784.6	C45H86O7PN	ePE(40:3)		0	0	0	0	0	0
786.6	C45H88O7PN	ePE(40:2)		0	0	0	0	0	0
Total ePE		Total ePE		36.34	7.11	115.24	3.27	10.02	24.17
848.5	C43H75O13P	PI(34:4)		0	0	0.02	0	0	0.14
850.5	C43H77O13P	PI(34:3)		0.01	0	0	0	0.38	0.23
852.5	C43H79O13P	PI(34:2)		0.14	0.32	0	0	0.37	0.36
854.5	C43H81O13P	PI(34:1)		0.04	0.3	0.09	0.3	0	0.2
872.5	C45H75O13P	PI(36:6)		0.02	0.32	0	0	0.01	0.32
874.5	C45H77O13P	PI(36:5)		0.01	0.12	0	0	0.11	0
876.5	C45H79O13P	PI(36:4)		0.04	0.63	0.06	0.12	0.3	0.15
878.5	C45H81O13P	PI(36:3)		0.02	0	0.06	0.15	1.12	0.08
880.6	C45H83O13P	PI(36:2)		0.09	0.45	0.13	0.62	0.56	0
882.6	C45H85O13P	PI(36:1)		0.01	0.16	0.01	0.52	0.06	0
900.5	C47H79O13P	PI(38:6)		0.04	0.16	0.04	0	0.09	0.06
902.5	C47H81O13P	PI(38:5)		0.03	0.03	0.04	0.07	0.13	0.04
904.6	C47H83O13P	PI(38:4)		0.04	0.54	0.13	0.59	0	0.1
906.6	C47H85O13P	PI(38:3)		0.04	0.3	0.15	0.27	0.75	0
908.6	C47H87O13P	PI(38:2)		0	0	0	0.02	0	0.09
910.6	C47H89O13P	PI(38:1)		0.01	0.12	0	0.07	0	0.03
912.6	C47H91O13P	PI(38:0)		0.02	0	0	0	0.03	0
924.5	C49H79O13P	PI(40:8)		0.01	0.19	0.04	0.02	0.05	0
926.5	C49H81O13P	PI(40:7)		0	0.52	0.01	0.07	0.39	0.08
928.6	C49H83O13P	PI(40:6)		0.01	0.3	0.06	0	0.03	0.06
930.6	C49H85O13P	PI(40:5)		0	0.32	0	0	0	0.11
932.6	C49H87O13P	PI(40:4)		0.02	0.17	0	0.07	0.05	0.06
934.6	C49H89O13P	PI(40:3)		0	0.05	0.01	0	0.31	0.08
936.6	C49H91O13P	PI(40:2)		0	0.17	0.05	0.09	0.06	0.08
938.6	C49H93O13P	PI(40:1)		0.01	0	0.01	0.04	0.35	0.07
940.7	C49H95O13P	PI(40:0)		0.04	0.09	0.01	0.05	0.21	0.08
948.5	C51H79O13P	PI(42:10)		0.01	0	0	0.03	0.01	0.09
950.5	C51H81O13P	PI(42:9)		0	0.11	0	0	0.04	0.01
952.6	C51H83O13P	PI(42:8)		0.01	0.63	0.01	0.05	0.21	0.14
954.6	C51H85O13P	PI(42:7)		0.01	0.4	0.02	0	0	0.04
956.6	C51H87O13P	PI(42:6)		0	0.11	0.01	0	0.21	0.14
958.6	C51H89O13P	PI(42:5)		0	0	0	0.03	0.23	0.05
960.6	C51H91O13P	PI(42:4)		0.01	0.07	0	0.01	0	0.16
962.6	C51H93O13P	PI(42:3)		0.05	0.03	0.03	0.06	0	0
964.7	C51H95O13P	PI(42:2)		0	0.05	0	0.01	0	0.12
972.5	C53H79O13P	PI(44:12)		0	0.49	0.02	0.15	0.09	0.01
974.5	C53H81O13P	PI(44:11)		0.01	0	0	0	0.08	0.03
976.6	C53H83O13P	PI(44:10)		0.01	0.11	0.01	0.01	0.09	0.07
978.6	C53H85O13P	PI(44:9)		0.01	0.03	0	0.01	0.01	0.07
980.6	C53H87O13P	PI(44:8)		0	0.03	0	0.06	0	0.23
982.6	C53H89O13P	PI(44:7)		0.04	0	0.01	0	0.01	0
984.6	C53H91O13P	PI(44:6)		0.06	0.24	0.07	0.02	0.03	0
986.6	C53H93O13P	PI(44:5)		0	0	0.02	0.03	0.06	0.1
988.7	C53H95O13P	PI(44:4)		0.02	0.36	0	0.02	0.17	0.38
990.7	C53H97O13P	PI(44:3)		0	0.04	0.01	0.07	0.26	0
992.7	C53H99O13P	PI(44:2)		0	0.01	0.02	0.01	0	0.2
Total PI		Total PI		0.92	7.96	1.16	3.64	6.89	4.26
734.5	C38H72O10PN	PS(32:1)		0	0	0.23	0	0	0.05
736.5	C38H74O10PN	PS(32:0)		0.23	1	0.57	0.19	0.81	0.19
756.5	C40H70O10PN	PS(34:4)		0.04	0	0.02	0	0.02	0.04
758.5	C40H72O10PN	PS(34:3)		0.02	0	0.04	0	0	0
760.5	C40H74O10PN	PS(34:2)		0.5	0.64	1.38	0.36	0.37	0.26
762.5	C40H76O10PN	PS(34:1)		0.12	0	0.67	0.18	0.93	0.32
764.5	C40H78O10PN	PS(34:0)		0	0.07	0	0	0	0.03
780.5	C42H70O10PN	PS(36:6)		0	0.07	0.03	0	0.06	0.07
782.5	C42H72O10PN	PS(36:5)		0.03	0	0.02	0.06	0.04	0.1
784.5	C42H74O10PN	PS(36:4)		0.01	0.02	0.07	0.04	0.09	0
786.5	C42H76O10PN	PS(36:3)		0.03	0	0.09	0.03	0.38	0.01
788.5	C42H78O10PN	PS(36:2)		0.17	1.16	0.33	0.19	0.8	0.36
790.6	C42H80O10PN	PS(36:1)		1.15	3.32	1.09	0.3	8.44	3.94
792.6	C42H82O10PN	PS(36:0)	ePS(38:7)	0.02	0.64	0	0.01	0.89	0.06
806.5	C44H72O10PN	PS(38:7)		0	0	0	0.03	0	0.02
808.5	C44H74O10PN	PS(38:6)		0	0.13	0	0.06	0.06	0
810.5	C44H76O10PN	PS(38:5)		0.01	0	0.02	0.03	0	0.04
812.5	C44H78O10PN	PS(38:4)		0.03	0	0	0	0.02	0
814.6	C44H80O10PN	PS(38:3)		0.17	0.39	0.44	0.05	0.54	0.08
816.6	C44H82O10PN	PS(38:2)		0.05	0.29	0.08	0	0.09	0.03
818.6	C44H84O10PN	PS(38:1)		0.07	0.6	0.12	0	0	0.17
820.6	C44H86O10PN	PS(38:0)	ePS(40:7)	0.04	0	0	0.02	0.15	0.16
832.5	C46H74O10PN	PS(40:8)		0	0	0.03	0.07	0.1	0
834.5	C46H76O10PN	PS(40:7)		0.04	0	0.02	0.03	0	0.02
836.5	C46H78O10PN	PS(40:6)		0	0	0.13	0.02	0	0
838.6	C46H80O10PN	PS(40:5)		0.01	0	0.01	0.02	0.15	0
840.6	C46H82O10PN	PS(40:4)		0	0	0	0	0	0.05
842.6	C46H84O10PN	PS(40:3)		0.01	0.09	0.01	0	0	0
844.6	C46H86O10PN	PS(40:2)		0.06	0.17	0	0.04	0.39	0.02
846.6	C46H88O10PN	PS(40:1)		0.12	0.14	0.27	0.08	0.08	0.08
854.5	C48H72O10PN	PS(42:11)		0	0.06	0	0	0	0.05
856.5	C48H74O10PN	PS(42:10)		0	0	0	0	0	0.04
858.5	C48H76O10PN	PS(42:9)		0	0.21	0.05	0	0	0.02
860.5	C48H78O10PN	PS(42:8)		0	0	0.03	0	0.01	0.07
862.6	C48H80O10PN	PS(42:7)		0.01	0.01	0.05	0	0	0
864.6	C48H82O10PN	PS(42:6)		0.01	0	0	0	0.11	0
866.6	C48H84O10PN	PS(42:5)		0	0.01	0	0	0.17	0.05
880.5	C50H74O10PN	PS(44:12)		0.01	0.03	0	0	0	0.01
882.5	C50H76O10PN	PS(44:11)		0.01	0.03	0.02	0	0.29	0
884.5	C50H78O10PN	PS(44:10)		0	0	0.01	0	0	0.02
886.6	C50H80O10PN	PS(44:9)		0	0.12	0.03	0	0	0
888.6	C50H82O10PN	PS(44:8)		0	0	0.02	0.01	0.08	0
890.6	C50H84O10PN	PS(44:7)		0	0.04	0	0.02	0.01	0
892.6	C50H86O10PN	PS(44:6)		0.02	0.06	0.02	0	0	0.05
894.6	C50H88O10PN	PS(44:5)		0	0	0	0	0.1	0
896.6	C50H90O10PN	PS(44:4)		0	0	0.02	0	0	0.01
898.6	C50H92O10PN	PS(44:3)		0	0	0	0	0.06	0.01
900.7	C50H94O10PN	PS(44:2)		0	0.27	0.01	0.03	0.03	0.03
Total PS		Total PS		3.01	9.58	5.94	1.88	15.27	6.45
746.5	C40H76O9PN	ePS(34:2)		0.51	1.91	1.46	0.46	0.82	0.79
748.5	C40H78O9PN	ePS(34:1)		0.23	0.34	0.5	0.04	0.04	0.17
772.5	C42H78O9PN	ePS(36:3)		0.04	0.06	0.03	0.04	0	0.01
774.6	C42H80O9PN	ePS(36:2)		0.02	0	0.12	0.04	0	0.02
776.6	C42H82O9PN	ePS(36:1)		0.07	0.23	0.06	0.04	0.45	0.34
778.6	C42H84O9PN	ePS(36:0)		0.02	0	0	0.01	0.06	0.01
794.5	C44H76O9PN	ePS(38:6)		0.03	0	0.05	0.01	0.01	0.04
796.5	C44H78O9PN	ePS(38:5)		0	0.04	0.06	0	0	0
798.6	C44H80O9PN	ePS(38:4)		0.01	0	0	0	0	0.07
800.6	C44H82O9PN	ePS(38:3)		0	0	0	0	0	0
802.6	C44H84O9PN	ePS(38:2)		0	0	0	0	0	0
804.6	C44H86O9PN	ePS(38:1)		0.02	0.24	0.01	0.04	0	0.05
824.6	C46H82O9PN	ePS(40:5)		0	0	0	0	0	0
826.6	C46H84O9PN	ePS(40:4)		0	0	0	0	0	0.06
828.6	C46H86O9PN	ePS(40:3)		0	0	0.01	0	0.52	0.08
830.6	C46H88O9PN	ePS(40:2)		0.01	0.32	0	0	0	0
Total ePS		Total ePS		0.97	3.16	2.3	0.67	1.91	1.64
658.4	C35H61O8P	PA(32:4)		0	0.03	0.01	0.02	0.01	0
660.4	C35H63O8P	PA(32:3)		0	0	0	0.01	0.11	0.03
662.4	C35H65O8P	PA(32:2)		0.04	0.07	0.1	0	0	0.04
664.5	C35H67O8P	PA(32:1)		0.01	0.28	0.08	0.19	0.03	0.06
666.5	C35H69O8P	PA(32:0)		0.1	0.32	0.34	0.37	0.07	0.1
686.4	C37H65O8P	PA(34:4)		0	0.1	0	0	0.07	0.05
688.5	C37H67O8P	PA(34:3)		0.01	0.02	0.07	0.09	0.11	0
690.5	C37H69O8P	PA(34:2)		0.2	1.14	0.74	0.55	0.74	0.15
692.5	C37H71O8P	PA(34:1)		0.09	0.94	0.38	0.89	0.26	0.19
710.4	C39H65O8P	PA(36:6)		0	0.02	0	0	0.02	0.03
712.5	C39H67O8P	PA(36:5)		0.04	0	0.06	0.09	0.03	0.08
714.5	C39H69O8P	PA(36:4)		0.17	0.31	0.22	0.42	0.47	0.1
716.5	C39H71O8P	PA(36:3)		0.06	0.4	0.21	0.31	0.12	0.04
718.5	C39H73O8P	PA(36:2)		0.05	1.82	0	0.41	0.29	0.12
738.5	C41H69O8P	PA(38:6)		0.01	0.06	0.02	0	0.06	0.02
740.5	C41H71O8P	PA(38:5)		0	0.33	0.02	0.04	0	0.02
742.5	C41H73O8P	PA(38:4)		0	0.62	0.01	0.24	0.07	0
744.5	C41H75O8P	PA(38:3)		0.01	0.12	0.03	0.44	0.12	0.02
746.5	C41H77O8P	PA(38:2)		0	0	0	0.12	0.04	0.02
764.5	C43H71O8P	PA(40:7)		0	0	0.02	0.01	0	0
766.5	C43H73O8P	PA(40:6)		0.01	0.15	0.02	0.03	0	0
768.5	C43H75O8P	PA(40:5)		0.01	0.02	0.01	0.04	0.05	0.02
Total PA		Total PA		0.82	6.76	2.36	4.27	2.68	1.07
710.5	C36H69O10P	PG(30:1)		0.04	0	0.07	0.08	0.05	0.12
712.5	C36H71O10P	PG(30:0)		0.05	0.4	0.56	2.25	0.84	0.17
736.5	C38H71O10P	PG(32:2)		0.03	0	0.05	0.1	0.08	0
738.5	C38H73O10P	PG(32:1)		0.02	0.56	0	0.34	0.69	0.1
740.5	C38H75O10P	PG(32:0)		0.2	1.39	0.6	2.99	0.85	0.4
760.5	C40H71O10P	PG(34:4)		0	0.08	0	0	0	0.08
762.5	C40H73O10P	PG(34:3)		0.01	0	0	0	0.1	0.01
764.5	C40H75O10P	PG(34:2)		0.07	0.45	0	0	0.52	0.09
766.5	C40H77O10P	PG(34:1)		0.4	3.77	1.35	1.77	1.4	0.4
768.5	C40H79O10P	PG(34:0)		0.12	0.9	0.27	1.75	0.93	0.29
788.5	C42H75O10P	PG(36:4)		0.01	0	0	0.11	0.55	0.08
790.5	C42H77O10P	PG(36:3)		0	0.16	0.06	0.16	0.05	0.04
792.5	C42H79O10P	PG(36:2)		0.07	1.07	0.46	0.76	1.49	0.08
794.6	C42H81O10P	PG(36:1)		0.04	2.01	0.27	0.8	0.1	0.07
812.5	C44H75O10P	PG(38:6)		0	0.02	0	0	0.02	0
814.5	C44H77O10P	PG(38:5)		0	0	0	0	0	0
Total PG		Total PG		1.07	10.81	3.67	11.12	7.67	1.93
Total Routine Polar Lipids				#REF!	#REF!
30:1	C33H66O5N	14:0/16:1		#REF!	#REF!
		16:0/14:1		#REF!	#REF!
30:0	C33H68O5N	14:0/16:0		#REF!	#REF!
32:1	C35H70O5N	16:0/16:1		#REF!	#REF!
32:0	C35H72O5N	16:0/16:0		#REF!	#REF!
34:4	C37H68O5N	18:3/16:1		#REF!	#REF!
		14:0/20:4		#REF!	#REF!
		14:1/20:3		#REF!	#REF!
34:3	C37H70O5N	18:3/16:0		#REF!	#REF!
		18:2/16:1		#REF!	#REF!
		14:0/20:3		#REF!	#REF!
34:2	C37H72O5N	18:2/16:0		#REF!	#REF!
		18:1/16:1		#REF!	#REF!
34:1	C37H74O5N	18:1/16:0		#REF!	#REF!
		18:0/16:1		#REF!	#REF!
36:6	C39H68O5N	18:3/18:3		#REF!	#REF!
		16:1/20:5		#REF!	#REF!
36:5	C39H70O5N	18:3/18:2		#REF!	#REF!
		16:0/20:5		#REF!	#REF!
		16:1/20:4		#REF!	#REF!
36:4	C39H72O5N	18:3/18:1		#REF!	#REF!
		18:2/18:2		#REF!	#REF!
		16:0/20:4		#REF!	#REF!
		16:1/20:3		#REF!	#REF!
36:3	C39H74O5N	18:3/18:0		#REF!	#REF!
		18:2/18:1		#REF!	#REF!
		16:0/20:3		#REF!	#REF!
		16:1/20:2		#REF!	#REF!
36:2	C39H76O5N	18:2/18:0		#REF!	#REF!
		18:1/18:1		#REF!	#REF!
		16:0/20:2		#REF!	#REF!
36:1	C39H78O5N	18:1/18:0		#REF!	#REF!
38:7	C41H70O5N	18:2/20:5		#REF!	#REF!
		18:3/20:4		#REF!	#REF!
38:6	C41H72O5N	18:1/20:5		#REF!	#REF!
		18:2/20:4		#REF!	#REF!
		16:0/22:6		#REF!	#REF!
		16:1/22:5		#REF!	#REF!
38:5	C41H74O5N	18:0/20:5		#REF!	#REF!
		18:1/20:4		#REF!	#REF!
		18:2/20:3		#REF!	#REF!
		18:3/20:2		#REF!	#REF!
		16:0/22:5		#REF!	#REF!
		16:1/22:4		#REF!	#REF!
38:4	C41H76O5N	18:0/20:4		#REF!	#REF!
		18:1/20:3		#REF!	#REF!
		16:0/22:4		#REF!	#REF!
38:3	C41H78O5N	18:0/20:3		#REF!	#REF!
		18:1/20:2		#REF!	#REF!
40:7	C43H74O5N	18:1/22:6		#REF!	#REF!
		18:2/22:5		#REF!	#REF!
		18:3/22:4		#REF!	#REF!
		20:2/20:5		#REF!	#REF!
		20:3/20:4		#REF!	#REF!
40:6	C43H76O5N	18:0/22:6		#REF!	#REF!
		18:1/22:5		#REF!	#REF!
		18:2/22:4		#REF!	#REF!
		20:2/20:4		#REF!	#REF!
		20:3/20:3		#REF!	#REF!
40:5	C43H78O5N	18:0/22:5		#REF!	#REF!
		18:1/22:4		#REF!	#REF!
		20:2/20:3		#REF!	#REF!
		Total DAG		#REF!	#REF!
764.674	C47H90O6N	44:2		#REF!	#REF!
766.69	C47H92O6N	44:1		#REF!	#REF!
768.706	C47H94O6N	44:0		#REF!	#REF!
776.711	C49H94O5N	e46:3		#REF!	#REF!
778.726	C49H96O5N	e46:2		#REF!	#REF!
780.742	C49H98O5N	e46:1		#REF!	#REF!
782.758	C49H100O5N	e46:0		#REF!	#REF!
790.69	C49H92O6N	46:3		#REF!	#REF!
792.706	C49H94O6N	46:2		#REF!	#REF!
794.721	C49H96O6N	46:1		#REF!	#REF!
796.737	C49H98O6N	46:0		#REF!	#REF!
802.726	C51H96O5N	e48:4		#REF!	#REF!
804.742	C51H98O5N	e48:3		#REF!	#REF!
806.758	C51H100O5N	e48:2		#REF!	#REF!
808.773	C51H102O5N	e48:1		#REF!	#REF!
810.789	C51H104O5N	e48:0		#REF!	#REF!
816.706	C51H94O6N	48:4		#REF!	#REF!
818.721	C51H96O6N	48:3		#REF!	#REF!
820.737	C51H98O6N	48:2		#REF!	#REF!
822.752	C51H100O6N	48:1		#REF!	#REF!
824.768	C51H102O6N	48:0		#REF!	#REF!
830.758	C53H100O5N	e50:4		#REF!	#REF!
832.773	C53H102O5N	e50:3		#REF!	#REF!
834.789	C53H104O5N	e50:2		#REF!	#REF!
836.804	C53H106O5N	e50:1		#REF!	#REF!
838.82	C53H108O5N	e50:0		#REF!	#REF!
844.737	C53H98O6N	50:4		#REF!	#REF!
846.752	C53H100O6N	50:3		#REF!	#REF!
848.768	C53H102O6N	50:2		#REF!	#REF!
850.784	C53H104O6N	50:1		#REF!	#REF!
852.799	C53H106O6N	50:0		#REF!	#REF!
856.773	C55H102O5N	e52:5		#REF!	#REF!
858.789	C55H104O5N	e52:4		#REF!	#REF!
860.804	C55H106O5N	e52:3		#REF!	#REF!
862.82	C55H108O5N	e52:2		#REF!	#REF!
864.836	C55H110O5N	e52:1		#REF!	#REF!
866.851	C55H112O5N	e52:0		#REF!	#REF!
868.737	C55H98O6N	52:6		#REF!	#REF!
870.752	C55H100O6N	52:5		#REF!	#REF!
872.768	C55H102O6N	52:4		#REF!	#REF!
874.784	C55H104O6N	52:3		#REF!	#REF!
876.799	C55H106O6N	52:2		#REF!	#REF!
878.815	C55H108O6N	52:1		#REF!	#REF!
880.83	C55H110O6N	52:0/e54:7		#REF!	#REF!
882.789	C57H104O5N	e54:6		#REF!	#REF!
884.804	C57H106O5N	e54:5		#REF!	#REF!
886.82	C57H108O5N	e54:4		#REF!	#REF!
888.836	C57H110O5N	e54:3		#REF!	#REF!
890.851	C57H112O5N	e54:2		#REF!	#REF!
892.867	C57H114O5N	e54:1		#REF!	#REF!
894.752	C57H100O6N	54:7/e54:0		#REF!	#REF!
896.768	C57H102O6N	54:6		#REF!	#REF!
898.784	C57H104O6N	54:5		#REF!	#REF!
900.799	C57H106O6N	54:4		#REF!	#REF!
902.815	C57H108O6N	54:3		#REF!	#REF!
904.83	C57H110O6N	54:2		#REF!	#REF!
906.846	C57H112O6N	54:1		#REF!	#REF!
908.862	C57H114O6N	54:0/e56:7		#REF!	#REF!
910.82	C59H108O5N	e56:6		#REF!	#REF!
912.836	C59H110O5N	e56:5		#REF!	#REF!
914.851	C59H112O5N	e56:4		#REF!	#REF!
916.867	C59H114O5N	e56:3		#REF!	#REF!
918.882	C59H116O5N	e56:2		#REF!	#REF!
920.898	C59H118O5N	e56:1		#REF!	#REF!
922.784	C59H104O6N	56:7/e56:0		#REF!	#REF!
924.799	C59H106O6N	56:6		#REF!	#REF!
926.815	C59H108O6N	56:5		#REF!	#REF!
928.83	C59H110O6N	56:4		#REF!	#REF!
930.846	C59H112O6N	56:3		#REF!	#REF!
932.862	C59H114O6N	56:2		#REF!	#REF!
934.877	C59H116O6N	56:1		#REF!	#REF!
936.836	C61H110O5N	e58:7/56:0		#REF!	#REF!
938.851	C61H112O5N	e58:6		#REF!	#REF!
940.867	C61H114O5N	e58:5		#REF!	#REF!
942.882	C61H116O5N	e58:4		#REF!	#REF!
944.898	C61H118O5N	e58:3		#REF!	#REF!
946.914	C61H120O5N	e58:2		#REF!	#REF!
948.929	C61H122O5N	e58:1/58:8		#REF!	#REF!
950.815	C61H108O6N	58:7/e58:0		#REF!	#REF!
952.83	C61H110O6N	58:6		#REF!	#REF!
954.846	C61H112O6N	58:5		#REF!	#REF!
956.862	C61H114O6N	58:4		#REF!	#REF!
958.877	C61H116O6N	58:3		#REF!	#REF!
960.893	C61H118O6N	58:2		#REF!	#REF!
962.908	C61H120O6N	58:1		#REF!	#REF!
964.867	C63H114O5N	e60:7/58:0		#REF!	#REF!
966.882	C63H116O5N	e60:6		#REF!	#REF!
968.898	C63H118O5N	e60:5		#REF!	#REF!
970.914	C63H120O5N	e60:4		#REF!	#REF!
972.929	C63H122O5N	e60:3		#REF!	#REF!
974.945	C63H124O5N	e60:2		#REF!	#REF!
976.83	C63H110O6N	60:8/e60:1		#REF!	#REF!
978.846	C63H112O6N	60:7/e60:0		#REF!	#REF!
980.862	C63H114O6N	60:6		#REF!	#REF!
982.877	C63H116O6N	60:5		#REF!	#REF!
984.893	C63H118O6N	60:4		#REF!	#REF!
986.908	C63H120O6N	60:3		#REF!	#REF!
988.924	C63H122O6N	60:2		#REF!	#REF!
990.94	C63H124O6N	60:1		#REF!	#REF!
Total NL 243 14:1 acyl containing		Total NL 243 14:1 acyl containing		#REF!	#REF!
764.674	C47H90O6N	44:2		#REF!	#REF!
766.69	C47H92O6N	44:1		#REF!	#REF!
768.706	C47H94O6N	44:0		#REF!	#REF!
776.711	C49H94O5N	e46:3		#REF!	#REF!
778.726	C49H96O5N	e46:2		#REF!	#REF!
780.742	C49H98O5N	e46:1		#REF!	#REF!
782.758	C49H100O5N	e46:0		#REF!	#REF!
790.69	C49H92O6N	46:3		#REF!	#REF!
792.706	C49H94O6N	46:2		#REF!	#REF!
794.721	C49H96O6N	46:1		#REF!	#REF!
796.737	C49H98O6N	46:0		#REF!	#REF!
802.726	C51H96O5N	e48:4		#REF!	#REF!
804.742	C51H98O5N	e48:3		#REF!	#REF!
806.758	C51H100O5N	e48:2		#REF!	#REF!
808.773	C51H102O5N	e48:1		#REF!	#REF!
810.789	C51H104O5N	e48:0		#REF!	#REF!
816.706	C51H94O6N	48:4		#REF!	#REF!
818.721	C51H96O6N	48:3		#REF!	#REF!
820.737	C51H98O6N	48:2		#REF!	#REF!
822.752	C51H100O6N	48:1		#REF!	#REF!
824.768	C51H102O6N	48:0		#REF!	#REF!
830.758	C53H100O5N	e50:4		#REF!	#REF!
832.773	C53H102O5N	e50:3		#REF!	#REF!
834.789	C53H104O5N	e50:2		#REF!	#REF!
836.804	C53H106O5N	e50:1		#REF!	#REF!
838.82	C53H108O5N	e50:0		#REF!	#REF!
844.737	C53H98O6N	50:4		#REF!	#REF!
846.752	C53H100O6N	50:3		#REF!	#REF!
848.768	C53H102O6N	50:2		#REF!	#REF!
850.784	C53H104O6N	50:1		#REF!	#REF!
852.799	C53H106O6N	50:0		#REF!	#REF!
856.773	C55H102O5N	e52:5		#REF!	#REF!
858.789	C55H104O5N	e52:4		#REF!	#REF!
860.804	C55H106O5N	e52:3		#REF!	#REF!
862.82	C55H108O5N	e52:2		#REF!	#REF!
864.836	C55H110O5N	e52:1		#REF!	#REF!
866.851	C55H112O5N	e52:0		#REF!	#REF!
868.737	C55H98O6N	52:6		#REF!	#REF!
870.752	C55H100O6N	52:5		#REF!	#REF!
872.768	C55H102O6N	52:4		#REF!	#REF!
874.784	C55H104O6N	52:3		#REF!	#REF!
876.799	C55H106O6N	52:2		#REF!	#REF!
878.815	C55H108O6N	52:1		#REF!	#REF!
880.83	C55H110O6N	52:0/e54:7		#REF!	#REF!
882.789	C57H104O5N	e54:6		#REF!	#REF!
884.804	C57H106O5N	e54:5		#REF!	#REF!
886.82	C57H108O5N	e54:4		#REF!	#REF!
888.836	C57H110O5N	e54:3		#REF!	#REF!
890.851	C57H112O5N	e54:2		#REF!	#REF!
892.867	C57H114O5N	e54:1		#REF!	#REF!
894.752	C57H100O6N	54:7/e54:0		#REF!	#REF!
896.768	C57H102O6N	54:6		#REF!	#REF!
898.784	C57H104O6N	54:5		#REF!	#REF!
900.799	C57H106O6N	54:4		#REF!	#REF!
902.815	C57H108O6N	54:3		#REF!	#REF!
904.83	C57H110O6N	54:2		#REF!	#REF!
906.846	C57H112O6N	54:1		#REF!	#REF!
908.862	C57H114O6N	54:0/e56:7		#REF!	#REF!
910.82	C59H108O5N	e56:6		#REF!	#REF!
912.836	C59H110O5N	e56:5		#REF!	#REF!
914.851	C59H112O5N	e56:4		#REF!	#REF!
916.867	C59H114O5N	e56:3		#REF!	#REF!
918.882	C59H116O5N	e56:2		#REF!	#REF!
920.898	C59H118O5N	e56:1		#REF!	#REF!
922.784	C59H104O6N	56:7/e56:0		#REF!	#REF!
924.799	C59H106O6N	56:6		#REF!	#REF!
926.815	C59H108O6N	56:5		#REF!	#REF!
928.83	C59H110O6N	56:4		#REF!	#REF!
930.846	C59H112O6N	56:3		#REF!	#REF!
932.862	C59H114O6N	56:2		#REF!	#REF!
934.877	C59H116O6N	56:1		#REF!	#REF!
936.836	C61H110O5N	e58:7/56:0		#REF!	#REF!
938.851	C61H112O5N	e58:6		#REF!	#REF!
940.867	C61H114O5N	e58:5		#REF!	#REF!
942.882	C61H116O5N	e58:4		#REF!	#REF!
944.898	C61H118O5N	e58:3		#REF!	#REF!
946.914	C61H120O5N	e58:2		#REF!	#REF!
948.929	C61H122O5N	e58:1/58:8		#REF!	#REF!
950.815	C61H108O6N	58:7/e58:0		#REF!	#REF!
952.83	C61H110O6N	58:6		#REF!	#REF!
954.846	C61H112O6N	58:5		#REF!	#REF!
956.862	C61H114O6N	58:4		#REF!	#REF!
958.877	C61H116O6N	58:3		#REF!	#REF!
960.893	C61H118O6N	58:2		#REF!	#REF!
962.908	C61H120O6N	58:1		#REF!	#REF!
964.867	C63H114O5N	e60:7/58:0		#REF!	#REF!
966.882	C63H116O5N	e60:6		#REF!	#REF!
968.898	C63H118O5N	e60:5		#REF!	#REF!
970.914	C63H120O5N	e60:4		#REF!	#REF!
972.929	C63H122O5N	e60:3		#REF!	#REF!
974.945	C63H124O5N	e60:2		#REF!	#REF!
976.83	C63H110O6N	60:8/e60:1		#REF!	#REF!
978.846	C63H112O6N	60:7/e60:0		#REF!	#REF!
980.862	C63H114O6N	60:6		#REF!	#REF!
982.877	C63H116O6N	60:5		#REF!	#REF!
984.893	C63H118O6N	60:4		#REF!	#REF!
986.908	C63H120O6N	60:3		#REF!	#REF!
988.924	C63H122O6N	60:2		#REF!	#REF!
990.94	C63H124O6N	60:1		#REF!	#REF!
Total NL 245 14:0 acyl containing		Total NL 245 14:0 acyl containing		#REF!	#REF!
764.674	C47H90O6N	44:2		#REF!	#REF!
766.69	C47H92O6N	44:1		#REF!	#REF!
768.706	C47H94O6N	44:0		#REF!	#REF!
776.711	C49H94O5N	e46:3		#REF!	#REF!
778.726	C49H96O5N	e46:2		#REF!	#REF!
780.742	C49H98O5N	e46:1		#REF!	#REF!
782.758	C49H100O5N	e46:0		#REF!	#REF!
790.69	C49H92O6N	46:3		#REF!	#REF!
792.706	C49H94O6N	46:2		#REF!	#REF!
794.721	C49H96O6N	46:1		#REF!	#REF!
796.737	C49H98O6N	46:0		#REF!	#REF!
802.726	C51H96O5N	e48:4		#REF!	#REF!
804.742	C51H98O5N	e48:3		#REF!	#REF!
806.758	C51H100O5N	e48:2		#REF!	#REF!
808.773	C51H102O5N	e48:1		#REF!	#REF!
810.789	C51H104O5N	e48:0		#REF!	#REF!
816.706	C51H94O6N	48:4		#REF!	#REF!
818.721	C51H96O6N	48:3		#REF!	#REF!
820.737	C51H98O6N	48:2		#REF!	#REF!
822.752	C51H100O6N	48:1		#REF!	#REF!
824.768	C51H102O6N	48:0		#REF!	#REF!
830.758	C53H100O5N	e50:4		#REF!	#REF!
832.773	C53H102O5N	e50:3		#REF!	#REF!
834.789	C53H104O5N	e50:2		#REF!	#REF!
836.804	C53H106O5N	e50:1		#REF!	#REF!
838.82	C53H108O5N	e50:0		#REF!	#REF!
844.737	C53H98O6N	50:4		#REF!	#REF!
846.752	C53H100O6N	50:3		#REF!	#REF!
848.768	C53H102O6N	50:2		#REF!	#REF!
850.784	C53H104O6N	50:1		#REF!	#REF!
852.799	C53H106O6N	50:0		#REF!	#REF!
856.773	C55H102O5N	e52:5		#REF!	#REF!
858.789	C55H104O5N	e52:4		#REF!	#REF!
860.804	C55H106O5N	e52:3		#REF!	#REF!
862.82	C55H108O5N	e52:2		#REF!	#REF!
864.836	C55H110O5N	e52:1		#REF!	#REF!
866.851	C55H112O5N	e52:0		#REF!	#REF!
868.737	C55H98O6N	52:6		#REF!	#REF!
870.752	C55H100O6N	52:5		#REF!	#REF!
872.768	C55H102O6N	52:4		#REF!	#REF!
874.784	C55H104O6N	52:3		#REF!	#REF!
876.799	C55H106O6N	52:2		#REF!	#REF!
878.815	C55H108O6N	52:1		#REF!	#REF!
880.83	C55H110O6N	52:0/e54:7		#REF!	#REF!
882.789	C57H104O5N	e54:6		#REF!	#REF!
884.804	C57H106O5N	e54:5		#REF!	#REF!
886.82	C57H108O5N	e54:4		#REF!	#REF!
888.836	C57H110O5N	e54:3		#REF!	#REF!
890.851	C57H112O5N	e54:2		#REF!	#REF!
892.867	C57H114O5N	e54:1		#REF!	#REF!
894.752	C57H100O6N	54:7/e54:0		#REF!	#REF!
896.768	C57H102O6N	54:6		#REF!	#REF!
898.784	C57H104O6N	54:5		#REF!	#REF!
900.799	C57H106O6N	54:4		#REF!	#REF!
902.815	C57H108O6N	54:3		#REF!	#REF!
904.83	C57H110O6N	54:2		#REF!	#REF!
906.846	C57H112O6N	54:1		#REF!	#REF!
908.862	C57H114O6N	54:0/e56:7		#REF!	#REF!
910.82	C59H108O5N	e56:6		#REF!	#REF!
912.836	C59H110O5N	e56:5		#REF!	#REF!
914.851	C59H112O5N	e56:4		#REF!	#REF!
916.867	C59H114O5N	e56:3		#REF!	#REF!
918.882	C59H116O5N	e56:2		#REF!	#REF!
920.898	C59H118O5N	e56:1		#REF!	#REF!
922.784	C59H104O6N	56:7/e56:0		#REF!	#REF!
924.799	C59H106O6N	56:6		#REF!	#REF!
926.815	C59H108O6N	56:5		#REF!	#REF!
928.83	C59H110O6N	56:4		#REF!	#REF!
930.846	C59H112O6N	56:3		#REF!	#REF!
932.862	C59H114O6N	56:2		#REF!	#REF!
934.877	C59H116O6N	56:1		#REF!	#REF!
936.836	C61H110O5N	e58:7/56:0		#REF!	#REF!
938.851	C61H112O5N	e58:6		#REF!	#REF!
940.867	C61H114O5N	e58:5		#REF!	#REF!
942.882	C61H116O5N	e58:4		#REF!	#REF!
944.898	C61H118O5N	e58:3		#REF!	#REF!
946.914	C61H120O5N	e58:2		#REF!	#REF!
948.929	C61H122O5N	e58:1/58:8		#REF!	#REF!
950.815	C61H108O6N	58:7/e58:0		#REF!	#REF!
952.83	C61H110O6N	58:6		#REF!	#REF!
954.846	C61H112O6N	58:5		#REF!	#REF!
956.862	C61H114O6N	58:4		#REF!	#REF!
958.877	C61H116O6N	58:3		#REF!	#REF!
960.893	C61H118O6N	58:2		#REF!	#REF!
962.908	C61H120O6N	58:1		#REF!	#REF!
964.867	C63H114O5N	e60:7/58:0		#REF!	#REF!
966.882	C63H116O5N	e60:6		#REF!	#REF!
968.898	C63H118O5N	e60:5		#REF!	#REF!
970.914	C63H120O5N	e60:4		#REF!	#REF!
972.929	C63H122O5N	e60:3		#REF!	#REF!
974.945	C63H124O5N	e60:2		#REF!	#REF!
976.83	C63H110O6N	60:8/e60:1		#REF!	#REF!
978.846	C63H112O6N	60:7/e60:0		#REF!	#REF!
980.862	C63H114O6N	60:6		#REF!	#REF!
982.877	C63H116O6N	60:5		#REF!	#REF!
984.893	C63H118O6N	60:4		#REF!	#REF!
986.908	C63H120O6N	60:3		#REF!	#REF!
988.924	C63H122O6N	60:2		#REF!	#REF!
990.94	C63H124O6N	60:1		#REF!	#REF!
Total NL 271 16:1 acyl containing		Total NL 271 16:1 acyl containing		#REF!	#REF!
764.674	C47H90O6N	44:2		#REF!	#REF!
766.69	C47H92O6N	44:1		#REF!	#REF!
768.706	C47H94O6N	44:0		#REF!	#REF!
776.711	C49H94O5N	e46:3		#REF!	#REF!
778.726	C49H96O5N	e46:2		#REF!	#REF!
780.742	C49H98O5N	e46:1		#REF!	#REF!
782.758	C49H100O5N	e46:0		#REF!	#REF!
790.69	C49H92O6N	46:3		#REF!	#REF!
792.706	C49H94O6N	46:2		#REF!	#REF!
794.721	C49H96O6N	46:1		#REF!	#REF!
796.737	C49H98O6N	46:0		#REF!	#REF!
802.726	C51H96O5N	e48:4		#REF!	#REF!
804.742	C51H98O5N	e48:3		#REF!	#REF!
806.758	C51H100O5N	e48:2		#REF!	#REF!
808.773	C51H102O5N	e48:1		#REF!	#REF!
810.789	C51H104O5N	e48:0		#REF!	#REF!
816.706	C51H94O6N	48:4		#REF!	#REF!
818.721	C51H96O6N	48:3		#REF!	#REF!
820.737	C51H98O6N	48:2		#REF!	#REF!
822.752	C51H100O6N	48:1		#REF!	#REF!
824.768	C51H102O6N	48:0		#REF!	#REF!
830.758	C53H100O5N	e50:4		#REF!	#REF!
832.773	C53H102O5N	e50:3		#REF!	#REF!
834.789	C53H104O5N	e50:2		#REF!	#REF!
836.804	C53H106O5N	e50:1		#REF!	#REF!
838.82	C53H108O5N	e50:0		#REF!	#REF!
844.737	C53H98O6N	50:4		#REF!	#REF!
846.752	C53H100O6N	50:3		#REF!	#REF!
848.768	C53H102O6N	50:2		#REF!	#REF!
850.784	C53H104O6N	50:1		#REF!	#REF!
852.799	C53H106O6N	50:0		#REF!	#REF!
856.773	C55H102O5N	e52:5		#REF!	#REF!
858.789	C55H104O5N	e52:4		#REF!	#REF!
860.804	C55H106O5N	e52:3		#REF!	#REF!
862.82	C55H108O5N	e52:2		#REF!	#REF!
864.836	C55H110O5N	e52:1		#REF!	#REF!
866.851	C55H112O5N	e52:0		#REF!	#REF!
868.737	C55H98O6N	52:6		#REF!	#REF!
870.752	C55H100O6N	52:5		#REF!	#REF!
872.768	C55H102O6N	52:4		#REF!	#REF!
874.784	C55H104O6N	52:3		#REF!	#REF!
876.799	C55H106O6N	52:2		#REF!	#REF!
878.815	C55H108O6N	52:1		#REF!	#REF!
880.83	C55H110O6N	52:0/e54:7		#REF!	#REF!
882.789	C57H104O5N	e54:6		#REF!	#REF!
884.804	C57H106O5N	e54:5		#REF!	#REF!
886.82	C57H108O5N	e54:4		#REF!	#REF!
888.836	C57H110O5N	e54:3		#REF!	#REF!
890.851	C57H112O5N	e54:2		#REF!	#REF!
892.867	C57H114O5N	e54:1		#REF!	#REF!
894.752	C57H100O6N	54:7/e54:0		#REF!	#REF!
896.768	C57H102O6N	54:6		#REF!	#REF!
898.784	C57H104O6N	54:5		#REF!	#REF!
900.799	C57H106O6N	54:4		#REF!	#REF!
902.815	C57H108O6N	54:3		#REF!	#REF!
904.83	C57H110O6N	54:2		#REF!	#REF!
906.846	C57H112O6N	54:1		#REF!	#REF!
908.862	C57H114O6N	54:0/e56:7		#REF!	#REF!
910.82	C59H108O5N	e56:6		#REF!	#REF!
912.836	C59H110O5N	e56:5		#REF!	#REF!
914.851	C59H112O5N	e56:4		#REF!	#REF!
916.867	C59H114O5N	e56:3		#REF!	#REF!
918.882	C59H116O5N	e56:2		#REF!	#REF!
920.898	C59H118O5N	e56:1		#REF!	#REF!
922.784	C59H104O6N	56:7/e56:0		#REF!	#REF!
924.799	C59H106O6N	56:6		#REF!	#REF!
926.815	C59H108O6N	56:5		#REF!	#REF!
928.83	C59H110O6N	56:4		#REF!	#REF!
930.846	C59H112O6N	56:3		#REF!	#REF!
932.862	C59H114O6N	56:2		#REF!	#REF!
934.877	C59H116O6N	56:1		#REF!	#REF!
936.836	C61H110O5N	e58:7/56:0		#REF!	#REF!
938.851	C61H112O5N	e58:6		#REF!	#REF!
940.867	C61H114O5N	e58:5		#REF!	#REF!
942.882	C61H116O5N	e58:4		#REF!	#REF!
944.898	C61H118O5N	e58:3		#REF!	#REF!
946.914	C61H120O5N	e58:2		#REF!	#REF!
948.929	C61H122O5N	e58:1/58:8		#REF!	#REF!
950.815	C61H108O6N	58:7/e58:0		#REF!	#REF!
952.83	C61H110O6N	58:6		#REF!	#REF!
954.846	C61H112O6N	58:5		#REF!	#REF!
956.862	C61H114O6N	58:4		#REF!	#REF!
958.877	C61H116O6N	58:3		#REF!	#REF!
960.893	C61H118O6N	58:2		#REF!	#REF!
962.908	C61H120O6N	58:1		#REF!	#REF!
964.867	C63H114O5N	e60:7/58:0		#REF!	#REF!
966.882	C63H116O5N	e60:6		#REF!	#REF!
968.898	C63H118O5N	e60:5		#REF!	#REF!
970.914	C63H120O5N	e60:4		#REF!	#REF!
972.929	C63H122O5N	e60:3		#REF!	#REF!
974.945	C63H124O5N	e60:2		#REF!	#REF!
976.83	C63H110O6N	60:8/e60:1		#REF!	#REF!
978.846	C63H112O6N	60:7/e60:0		#REF!	#REF!
980.862	C63H114O6N	60:6		#REF!	#REF!
982.877	C63H116O6N	60:5		#REF!	#REF!
984.893	C63H118O6N	60:4		#REF!	#REF!
986.908	C63H120O6N	60:3		#REF!	#REF!
988.924	C63H122O6N	60:2		#REF!	#REF!
990.94	C63H124O6N	60:1		#REF!	#REF!
Total NL 273 16:0 acyl containing		Total NL 273 16:0 acyl containing		#REF!	#REF!
764.674	C47H90O6N	44:2		#REF!	#REF!
766.69	C47H92O6N	44:1		#REF!	#REF!
768.706	C47H94O6N	44:0		#REF!	#REF!
776.711	C49H94O5N	e46:3		#REF!	#REF!
778.726	C49H96O5N	e46:2		#REF!	#REF!
780.742	C49H98O5N	e46:1		#REF!	#REF!
782.758	C49H100O5N	e46:0		#REF!	#REF!
790.69	C49H92O6N	46:3		#REF!	#REF!
792.706	C49H94O6N	46:2		#REF!	#REF!
794.721	C49H96O6N	46:1		#REF!	#REF!
796.737	C49H98O6N	46:0		#REF!	#REF!
802.726	C51H96O5N	e48:4		#REF!	#REF!
804.742	C51H98O5N	e48:3		#REF!	#REF!
806.758	C51H100O5N	e48:2		#REF!	#REF!
808.773	C51H102O5N	e48:1		#REF!	#REF!
810.789	C51H104O5N	e48:0		#REF!	#REF!
816.706	C51H94O6N	48:4		#REF!	#REF!
818.721	C51H96O6N	48:3		#REF!	#REF!
820.737	C51H98O6N	48:2		#REF!	#REF!
822.752	C51H100O6N	48:1		#REF!	#REF!
824.768	C51H102O6N	48:0		#REF!	#REF!
830.758	C53H100O5N	e50:4		#REF!	#REF!
832.773	C53H102O5N	e50:3		#REF!	#REF!
834.789	C53H104O5N	e50:2		#REF!	#REF!
836.804	C53H106O5N	e50:1		#REF!	#REF!
838.82	C53H108O5N	e50:0		#REF!	#REF!
844.737	C53H98O6N	50:4		#REF!	#REF!
846.752	C53H100O6N	50:3		#REF!	#REF!
848.768	C53H102O6N	50:2		#REF!	#REF!
850.784	C53H104O6N	50:1		#REF!	#REF!
852.799	C53H106O6N	50:0		#REF!	#REF!
856.773	C55H102O5N	e52:5		#REF!	#REF!
858.789	C55H104O5N	e52:4		#REF!	#REF!
860.804	C55H106O5N	e52:3		#REF!	#REF!
862.82	C55H108O5N	e52:2		#REF!	#REF!
864.836	C55H110O5N	e52:1		#REF!	#REF!
866.851	C55H112O5N	e52:0		#REF!	#REF!
868.737	C55H98O6N	52:6		#REF!	#REF!
870.752	C55H100O6N	52:5		#REF!	#REF!
872.768	C55H102O6N	52:4		#REF!	#REF!
874.784	C55H104O6N	52:3		#REF!	#REF!
876.799	C55H106O6N	52:2		#REF!	#REF!
878.815	C55H108O6N	52:1		#REF!	#REF!
880.83	C55H110O6N	52:0/e54:7		#REF!	#REF!
882.789	C57H104O5N	e54:6		#REF!	#REF!
884.804	C57H106O5N	e54:5		#REF!	#REF!
886.82	C57H108O5N	e54:4		#REF!	#REF!
888.836	C57H110O5N	e54:3		#REF!	#REF!
890.851	C57H112O5N	e54:2		#REF!	#REF!
892.867	C57H114O5N	e54:1		#REF!	#REF!
894.752	C57H100O6N	54:7/e54:0		#REF!	#REF!
896.768	C57H102O6N	54:6		#REF!	#REF!
898.784	C57H104O6N	54:5		#REF!	#REF!
900.799	C57H106O6N	54:4		#REF!	#REF!
902.815	C57H108O6N	54:3		#REF!	#REF!
904.83	C57H110O6N	54:2		#REF!	#REF!
906.846	C57H112O6N	54:1		#REF!	#REF!
908.862	C57H114O6N	54:0/e56:7		#REF!	#REF!
910.82	C59H108O5N	e56:6		#REF!	#REF!
912.836	C59H110O5N	e56:5		#REF!	#REF!
914.851	C59H112O5N	e56:4		#REF!	#REF!
916.867	C59H114O5N	e56:3		#REF!	#REF!
918.882	C59H116O5N	e56:2		#REF!	#REF!
920.898	C59H118O5N	e56:1		#REF!	#REF!
922.784	C59H104O6N	56:7/e56:0		#REF!	#REF!
924.799	C59H106O6N	56:6		#REF!	#REF!
926.815	C59H108O6N	56:5		#REF!	#REF!
928.83	C59H110O6N	56:4		#REF!	#REF!
930.846	C59H112O6N	56:3		#REF!	#REF!
932.862	C59H114O6N	56:2		#REF!	#REF!
934.877	C59H116O6N	56:1		#REF!	#REF!
936.836	C61H110O5N	e58:7/56:0		#REF!	#REF!
938.851	C61H112O5N	e58:6		#REF!	#REF!
940.867	C61H114O5N	e58:5		#REF!	#REF!
942.882	C61H116O5N	e58:4		#REF!	#REF!
944.898	C61H118O5N	e58:3		#REF!	#REF!
946.914	C61H120O5N	e58:2		#REF!	#REF!
948.929	C61H122O5N	e58:1/58:8		#REF!	#REF!
950.815	C61H108O6N	58:7/e58:0		#REF!	#REF!
952.83	C61H110O6N	58:6		#REF!	#REF!
954.846	C61H112O6N	58:5		#REF!	#REF!
956.862	C61H114O6N	58:4		#REF!	#REF!
958.877	C61H116O6N	58:3		#REF!	#REF!
960.893	C61H118O6N	58:2		#REF!	#REF!
962.908	C61H120O6N	58:1		#REF!	#REF!
964.867	C63H114O5N	e60:7/58:0		#REF!	#REF!
966.882	C63H116O5N	e60:6		#REF!	#REF!
968.898	C63H118O5N	e60:5		#REF!	#REF!
970.914	C63H120O5N	e60:4		#REF!	#REF!
972.929	C63H122O5N	e60:3		#REF!	#REF!
974.945	C63H124O5N	e60:2		#REF!	#REF!
976.83	C63H110O6N	60:8/e60:1		#REF!	#REF!
978.846	C63H112O6N	60:7/e60:0		#REF!	#REF!
980.862	C63H114O6N	60:6		#REF!	#REF!
982.877	C63H116O6N	60:5		#REF!	#REF!
984.893	C63H118O6N	60:4		#REF!	#REF!
986.908	C63H120O6N	60:3		#REF!	#REF!
988.924	C63H122O6N	60:2		#REF!	#REF!
990.94	C63H124O6N	60:1		#REF!	#REF!
Total NL 295 18:3 acyl containing		Total NL 295 18:3 acyl containing		#REF!	#REF!
764.674	C47H90O6N	44:2		#REF!	#REF!
766.69	C47H92O6N	44:1		#REF!	#REF!
768.706	C47H94O6N	44:0		#REF!	#REF!
776.711	C49H94O5N	e46:3		#REF!	#REF!
778.726	C49H96O5N	e46:2		#REF!	#REF!
780.742	C49H98O5N	e46:1		#REF!	#REF!
782.758	C49H100O5N	e46:0		#REF!	#REF!
790.69	C49H92O6N	46:3		#REF!	#REF!
792.706	C49H94O6N	46:2		#REF!	#REF!
794.721	C49H96O6N	46:1		#REF!	#REF!
796.737	C49H98O6N	46:0		#REF!	#REF!
802.726	C51H96O5N	e48:4		#REF!	#REF!
804.742	C51H98O5N	e48:3		#REF!	#REF!
806.758	C51H100O5N	e48:2		#REF!	#REF!
808.773	C51H102O5N	e48:1		#REF!	#REF!
810.789	C51H104O5N	e48:0		#REF!	#REF!
816.706	C51H94O6N	48:4		#REF!	#REF!
818.721	C51H96O6N	48:3		#REF!	#REF!
820.737	C51H98O6N	48:2		#REF!	#REF!
822.752	C51H100O6N	48:1		#REF!	#REF!
824.768	C51H102O6N	48:0		#REF!	#REF!
830.758	C53H100O5N	e50:4		#REF!	#REF!
832.773	C53H102O5N	e50:3		#REF!	#REF!
834.789	C53H104O5N	e50:2		#REF!	#REF!
836.804	C53H106O5N	e50:1		#REF!	#REF!
838.82	C53H108O5N	e50:0		#REF!	#REF!
844.737	C53H98O6N	50:4		#REF!	#REF!
846.752	C53H100O6N	50:3		#REF!	#REF!
848.768	C53H102O6N	50:2		#REF!	#REF!
850.784	C53H104O6N	50:1		#REF!	#REF!
852.799	C53H106O6N	50:0		#REF!	#REF!
856.773	C55H102O5N	e52:5		#REF!	#REF!
858.789	C55H104O5N	e52:4		#REF!	#REF!
860.804	C55H106O5N	e52:3		#REF!	#REF!
862.82	C55H108O5N	e52:2		#REF!	#REF!
864.836	C55H110O5N	e52:1		#REF!	#REF!
866.851	C55H112O5N	e52:0		#REF!	#REF!
868.737	C55H98O6N	52:6		#REF!	#REF!
870.752	C55H100O6N	52:5		#REF!	#REF!
872.768	C55H102O6N	52:4		#REF!	#REF!
874.784	C55H104O6N	52:3		#REF!	#REF!
876.799	C55H106O6N	52:2		#REF!	#REF!
878.815	C55H108O6N	52:1		#REF!	#REF!
880.83	C55H110O6N	52:0/e54:7		#REF!	#REF!
882.789	C57H104O5N	e54:6		#REF!	#REF!
884.804	C57H106O5N	e54:5		#REF!	#REF!
886.82	C57H108O5N	e54:4		#REF!	#REF!
888.836	C57H110O5N	e54:3		#REF!	#REF!
890.851	C57H112O5N	e54:2		#REF!	#REF!
892.867	C57H114O5N	e54:1		#REF!	#REF!
894.752	C57H100O6N	54:7/e54:0		#REF!	#REF!
896.768	C57H102O6N	54:6		#REF!	#REF!
898.784	C57H104O6N	54:5		#REF!	#REF!
900.799	C57H106O6N	54:4		#REF!	#REF!
902.815	C57H108O6N	54:3		#REF!	#REF!
904.83	C57H110O6N	54:2		#REF!	#REF!
906.846	C57H112O6N	54:1		#REF!	#REF!
908.862	C57H114O6N	54:0/e56:7		#REF!	#REF!
910.82	C59H108O5N	e56:6		#REF!	#REF!
912.836	C59H110O5N	e56:5		#REF!	#REF!
914.851	C59H112O5N	e56:4		#REF!	#REF!
916.867	C59H114O5N	e56:3		#REF!	#REF!
918.882	C59H116O5N	e56:2		#REF!	#REF!
920.898	C59H118O5N	e56:1		#REF!	#REF!
922.784	C59H104O6N	56:7/e56:0		#REF!	#REF!
924.799	C59H106O6N	56:6		#REF!	#REF!
926.815	C59H108O6N	56:5		#REF!	#REF!
928.83	C59H110O6N	56:4		#REF!	#REF!
930.846	C59H112O6N	56:3		#REF!	#REF!
932.862	C59H114O6N	56:2		#REF!	#REF!
934.877	C59H116O6N	56:1		#REF!	#REF!
936.836	C61H110O5N	e58:7/56:0		#REF!	#REF!
938.851	C61H112O5N	e58:6		#REF!	#REF!
940.867	C61H114O5N	e58:5		#REF!	#REF!
942.882	C61H116O5N	e58:4		#REF!	#REF!
944.898	C61H118O5N	e58:3		#REF!	#REF!
946.914	C61H120O5N	e58:2		#REF!	#REF!
948.929	C61H122O5N	e58:1/58:8		#REF!	#REF!
950.815	C61H108O6N	58:7/e58:0		#REF!	#REF!
952.83	C61H110O6N	58:6		#REF!	#REF!
954.846	C61H112O6N	58:5		#REF!	#REF!
956.862	C61H114O6N	58:4		#REF!	#REF!
958.877	C61H116O6N	58:3		#REF!	#REF!
960.893	C61H118O6N	58:2		#REF!	#REF!
962.908	C61H120O6N	58:1		#REF!	#REF!
964.867	C63H114O5N	e60:7/58:0		#REF!	#REF!
966.882	C63H116O5N	e60:6		#REF!	#REF!
968.898	C63H118O5N	e60:5		#REF!	#REF!
970.914	C63H120O5N	e60:4		#REF!	#REF!
972.929	C63H122O5N	e60:3		#REF!	#REF!
974.945	C63H124O5N	e60:2		#REF!	#REF!
976.83	C63H110O6N	60:8/e60:1		#REF!	#REF!
978.846	C63H112O6N	60:7/e60:0		#REF!	#REF!
980.862	C63H114O6N	60:6		#REF!	#REF!
982.877	C63H116O6N	60:5		#REF!	#REF!
984.893	C63H118O6N	60:4		#REF!	#REF!
986.908	C63H120O6N	60:3		#REF!	#REF!
988.924	C63H122O6N	60:2		#REF!	#REF!
990.94	C63H124O6N	60:1		#REF!	#REF!
Total NL 297 18:2 acyl containing		Total NL 297 18:2 acyl containing		#REF!	#REF!
764.674	C47H90O6N	44:2		#REF!	#REF!
766.69	C47H92O6N	44:1		#REF!	#REF!
768.706	C47H94O6N	44:0		#REF!	#REF!
776.711	C49H94O5N	e46:3		#REF!	#REF!
778.726	C49H96O5N	e46:2		#REF!	#REF!
780.742	C49H98O5N	e46:1		#REF!	#REF!
782.758	C49H100O5N	e46:0		#REF!	#REF!
790.69	C49H92O6N	46:3		#REF!	#REF!
792.706	C49H94O6N	46:2		#REF!	#REF!
794.721	C49H96O6N	46:1		#REF!	#REF!
796.737	C49H98O6N	46:0		#REF!	#REF!
802.726	C51H96O5N	e48:4		#REF!	#REF!
804.742	C51H98O5N	e48:3		#REF!	#REF!
806.758	C51H100O5N	e48:2		#REF!	#REF!
808.773	C51H102O5N	e48:1		#REF!	#REF!
810.789	C51H104O5N	e48:0		#REF!	#REF!
816.706	C51H94O6N	48:4		#REF!	#REF!
818.721	C51H96O6N	48:3		#REF!	#REF!
820.737	C51H98O6N	48:2		#REF!	#REF!
822.752	C51H100O6N	48:1		#REF!	#REF!
824.768	C51H102O6N	48:0		#REF!	#REF!
830.758	C53H100O5N	e50:4		#REF!	#REF!
832.773	C53H102O5N	e50:3		#REF!	#REF!
834.789	C53H104O5N	e50:2		#REF!	#REF!
836.804	C53H106O5N	e50:1		#REF!	#REF!
838.82	C53H108O5N	e50:0		#REF!	#REF!
844.737	C53H98O6N	50:4		#REF!	#REF!
846.752	C53H100O6N	50:3		#REF!	#REF!
848.768	C53H102O6N	50:2		#REF!	#REF!
850.784	C53H104O6N	50:1		#REF!	#REF!
852.799	C53H106O6N	50:0		#REF!	#REF!
856.773	C55H102O5N	e52:5		#REF!	#REF!
858.789	C55H104O5N	e52:4		#REF!	#REF!
860.804	C55H106O5N	e52:3		#REF!	#REF!
862.82	C55H108O5N	e52:2		#REF!	#REF!
864.836	C55H110O5N	e52:1		#REF!	#REF!
866.851	C55H112O5N	e52:0		#REF!	#REF!
868.737	C55H98O6N	52:6		#REF!	#REF!
870.752	C55H100O6N	52:5		#REF!	#REF!
872.768	C55H102O6N	52:4		#REF!	#REF!
874.784	C55H104O6N	52:3		#REF!	#REF!
876.799	C55H106O6N	52:2		#REF!	#REF!
878.815	C55H108O6N	52:1		#REF!	#REF!
880.83	C55H110O6N	52:0/e54:7		#REF!	#REF!
882.789	C57H104O5N	e54:6		#REF!	#REF!
884.804	C57H106O5N	e54:5		#REF!	#REF!
886.82	C57H108O5N	e54:4		#REF!	#REF!
888.836	C57H110O5N	e54:3		#REF!	#REF!
890.851	C57H112O5N	e54:2		#REF!	#REF!
892.867	C57H114O5N	e54:1		#REF!	#REF!
894.752	C57H100O6N	54:7/e54:0		#REF!	#REF!
896.768	C57H102O6N	54:6		#REF!	#REF!
898.784	C57H104O6N	54:5		#REF!	#REF!
900.799	C57H106O6N	54:4		#REF!	#REF!
902.815	C57H108O6N	54:3		#REF!	#REF!
904.83	C57H110O6N	54:2		#REF!	#REF!
906.846	C57H112O6N	54:1		#REF!	#REF!
908.862	C57H114O6N	54:0/e56:7		#REF!	#REF!
910.82	C59H108O5N	e56:6		#REF!	#REF!
912.836	C59H110O5N	e56:5		#REF!	#REF!
914.851	C59H112O5N	e56:4		#REF!	#REF!
916.867	C59H114O5N	e56:3		#REF!	#REF!
918.882	C59H116O5N	e56:2		#REF!	#REF!
920.898	C59H118O5N	e56:1		#REF!	#REF!
922.784	C59H104O6N	56:7/e56:0		#REF!	#REF!
924.799	C59H106O6N	56:6		#REF!	#REF!
926.815	C59H108O6N	56:5		#REF!	#REF!
928.83	C59H110O6N	56:4		#REF!	#REF!
930.846	C59H112O6N	56:3		#REF!	#REF!
932.862	C59H114O6N	56:2		#REF!	#REF!
934.877	C59H116O6N	56:1		#REF!	#REF!
936.836	C61H110O5N	e58:7/56:0		#REF!	#REF!
938.851	C61H112O5N	e58:6		#REF!	#REF!
940.867	C61H114O5N	e58:5		#REF!	#REF!
942.882	C61H116O5N	e58:4		#REF!	#REF!
944.898	C61H118O5N	e58:3		#REF!	#REF!
946.914	C61H120O5N	e58:2		#REF!	#REF!
948.929	C61H122O5N	e58:1/58:8		#REF!	#REF!
950.815	C61H108O6N	58:7/e58:0		#REF!	#REF!
952.83	C61H110O6N	58:6		#REF!	#REF!
954.846	C61H112O6N	58:5		#REF!	#REF!
956.862	C61H114O6N	58:4		#REF!	#REF!
958.877	C61H116O6N	58:3		#REF!	#REF!
960.893	C61H118O6N	58:2		#REF!	#REF!
962.908	C61H120O6N	58:1		#REF!	#REF!
964.867	C63H114O5N	e60:7/58:0		#REF!	#REF!
966.882	C63H116O5N	e60:6		#REF!	#REF!
968.898	C63H118O5N	e60:5		#REF!	#REF!
970.914	C63H120O5N	e60:4		#REF!	#REF!
972.929	C63H122O5N	e60:3		#REF!	#REF!
974.945	C63H124O5N	e60:2		#REF!	#REF!
976.83	C63H110O6N	60:8/e60:1		#REF!	#REF!
978.846	C63H112O6N	60:7/e60:0		#REF!	#REF!
980.862	C63H114O6N	60:6		#REF!	#REF!
982.877	C63H116O6N	60:5		#REF!	#REF!
984.893	C63H118O6N	60:4		#REF!	#REF!
986.908	C63H120O6N	60:3		#REF!	#REF!
988.924	C63H122O6N	60:2		#REF!	#REF!
990.94	C63H124O6N	60:1		#REF!	#REF!
Total NL 299 18:1 acyl containing		Total NL 299 18:1 acyl containing		#REF!	#REF!
764.674	C47H90O6N	44:2		#REF!	#REF!
766.69	C47H92O6N	44:1		#REF!	#REF!
768.706	C47H94O6N	44:0		#REF!	#REF!
776.711	C49H94O5N	e46:3		#REF!	#REF!
778.726	C49H96O5N	e46:2		#REF!	#REF!
780.742	C49H98O5N	e46:1		#REF!	#REF!
782.758	C49H100O5N	e46:0		#REF!	#REF!
790.69	C49H92O6N	46:3		#REF!	#REF!
792.706	C49H94O6N	46:2		#REF!	#REF!
794.721	C49H96O6N	46:1		#REF!	#REF!
796.737	C49H98O6N	46:0		#REF!	#REF!
802.726	C51H96O5N	e48:4		#REF!	#REF!
804.742	C51H98O5N	e48:3		#REF!	#REF!
806.758	C51H100O5N	e48:2		#REF!	#REF!
808.773	C51H102O5N	e48:1		#REF!	#REF!
810.789	C51H104O5N	e48:0		#REF!	#REF!
816.706	C51H94O6N	48:4		#REF!	#REF!
818.721	C51H96O6N	48:3		#REF!	#REF!
820.737	C51H98O6N	48:2		#REF!	#REF!
822.752	C51H100O6N	48:1		#REF!	#REF!
824.768	C51H102O6N	48:0		#REF!	#REF!
830.758	C53H100O5N	e50:4		#REF!	#REF!
832.773	C53H102O5N	e50:3		#REF!	#REF!
834.789	C53H104O5N	e50:2		#REF!	#REF!
836.804	C53H106O5N	e50:1		#REF!	#REF!
838.82	C53H108O5N	e50:0		#REF!	#REF!
844.737	C53H98O6N	50:4		#REF!	#REF!
846.752	C53H100O6N	50:3		#REF!	#REF!
848.768	C53H102O6N	50:2		#REF!	#REF!
850.784	C53H104O6N	50:1		#REF!	#REF!
852.799	C53H106O6N	50:0		#REF!	#REF!
856.773	C55H102O5N	e52:5		#REF!	#REF!
858.789	C55H104O5N	e52:4		#REF!	#REF!
860.804	C55H106O5N	e52:3		#REF!	#REF!
862.82	C55H108O5N	e52:2		#REF!	#REF!
864.836	C55H110O5N	e52:1		#REF!	#REF!
866.851	C55H112O5N	e52:0		#REF!	#REF!
868.737	C55H98O6N	52:6		#REF!	#REF!
870.752	C55H100O6N	52:5		#REF!	#REF!
872.768	C55H102O6N	52:4		#REF!	#REF!
874.784	C55H104O6N	52:3		#REF!	#REF!
876.799	C55H106O6N	52:2		#REF!	#REF!
878.815	C55H108O6N	52:1		#REF!	#REF!
880.83	C55H110O6N	52:0/e54:7		#REF!	#REF!
882.789	C57H104O5N	e54:6		#REF!	#REF!
884.804	C57H106O5N	e54:5		#REF!	#REF!
886.82	C57H108O5N	e54:4		#REF!	#REF!
888.836	C57H110O5N	e54:3		#REF!	#REF!
890.851	C57H112O5N	e54:2		#REF!	#REF!
892.867	C57H114O5N	e54:1		#REF!	#REF!
894.752	C57H100O6N	54:7/e54:0		#REF!	#REF!
896.768	C57H102O6N	54:6		#REF!	#REF!
898.784	C57H104O6N	54:5		#REF!	#REF!
900.799	C57H106O6N	54:4		#REF!	#REF!
902.815	C57H108O6N	54:3		#REF!	#REF!
904.83	C57H110O6N	54:2		#REF!	#REF!
906.846	C57H112O6N	54:1		#REF!	#REF!
908.862	C57H114O6N	54:0/e56:7		#REF!	#REF!
910.82	C59H108O5N	e56:6		#REF!	#REF!
912.836	C59H110O5N	e56:5		#REF!	#REF!
914.851	C59H112O5N	e56:4		#REF!	#REF!
916.867	C59H114O5N	e56:3		#REF!	#REF!
918.882	C59H116O5N	e56:2		#REF!	#REF!
920.898	C59H118O5N	e56:1		#REF!	#REF!
922.784	C59H104O6N	56:7/e56:0		#REF!	#REF!
924.799	C59H106O6N	56:6		#REF!	#REF!
926.815	C59H108O6N	56:5		#REF!	#REF!
928.83	C59H110O6N	56:4		#REF!	#REF!
930.846	C59H112O6N	56:3		#REF!	#REF!
932.862	C59H114O6N	56:2		#REF!	#REF!
934.877	C59H116O6N	56:1		#REF!	#REF!
936.836	C61H110O5N	e58:7/56:0		#REF!	#REF!
938.851	C61H112O5N	e58:6		#REF!	#REF!
940.867	C61H114O5N	e58:5		#REF!	#REF!
942.882	C61H116O5N	e58:4		#REF!	#REF!
944.898	C61H118O5N	e58:3		#REF!	#REF!
946.914	C61H120O5N	e58:2		#REF!	#REF!
948.929	C61H122O5N	e58:1/58:8		#REF!	#REF!
950.815	C61H108O6N	58:7/e58:0		#REF!	#REF!
952.83	C61H110O6N	58:6		#REF!	#REF!
954.846	C61H112O6N	58:5		#REF!	#REF!
956.862	C61H114O6N	58:4		#REF!	#REF!
958.877	C61H116O6N	58:3		#REF!	#REF!
960.893	C61H118O6N	58:2		#REF!	#REF!
962.908	C61H120O6N	58:1		#REF!	#REF!
964.867	C63H114O5N	e60:7/58:0		#REF!	#REF!
966.882	C63H116O5N	e60:6		#REF!	#REF!
968.898	C63H118O5N	e60:5		#REF!	#REF!
970.914	C63H120O5N	e60:4		#REF!	#REF!
972.929	C63H122O5N	e60:3		#REF!	#REF!
974.945	C63H124O5N	e60:2		#REF!	#REF!
976.83	C63H110O6N	60:8/e60:1		#REF!	#REF!
978.846	C63H112O6N	60:7/e60:0		#REF!	#REF!
980.862	C63H114O6N	60:6		#REF!	#REF!
982.877	C63H116O6N	60:5		#REF!	#REF!
984.893	C63H118O6N	60:4		#REF!	#REF!
986.908	C63H120O6N	60:3		#REF!	#REF!
988.924	C63H122O6N	60:2		#REF!	#REF!
990.94	C63H124O6N	60:1		#REF!	#REF!
Total NL 301 18:0 acyl containing		Total NL 301 18:0 acyl containing		#REF!	#REF!
764.674	C47H90O6N	44:2		#REF!	#REF!
766.69	C47H92O6N	44:1		#REF!	#REF!
768.706	C47H94O6N	44:0		#REF!	#REF!
776.711	C49H94O5N	e46:3		#REF!	#REF!
778.726	C49H96O5N	e46:2		#REF!	#REF!
780.742	C49H98O5N	e46:1		#REF!	#REF!
782.758	C49H100O5N	e46:0		#REF!	#REF!
790.69	C49H92O6N	46:3		#REF!	#REF!
792.706	C49H94O6N	46:2		#REF!	#REF!
794.721	C49H96O6N	46:1		#REF!	#REF!
796.737	C49H98O6N	46:0		#REF!	#REF!
802.726	C51H96O5N	e48:4		#REF!	#REF!
804.742	C51H98O5N	e48:3		#REF!	#REF!
806.758	C51H100O5N	e48:2		#REF!	#REF!
808.773	C51H102O5N	e48:1		#REF!	#REF!
810.789	C51H104O5N	e48:0		#REF!	#REF!
816.706	C51H94O6N	48:4		#REF!	#REF!
818.721	C51H96O6N	48:3		#REF!	#REF!
820.737	C51H98O6N	48:2		#REF!	#REF!
822.752	C51H100O6N	48:1		#REF!	#REF!
824.768	C51H102O6N	48:0		#REF!	#REF!
830.758	C53H100O5N	e50:4		#REF!	#REF!
832.773	C53H102O5N	e50:3		#REF!	#REF!
834.789	C53H104O5N	e50:2		#REF!	#REF!
836.804	C53H106O5N	e50:1		#REF!	#REF!
838.82	C53H108O5N	e50:0		#REF!	#REF!
844.737	C53H98O6N	50:4		#REF!	#REF!
846.752	C53H100O6N	50:3		#REF!	#REF!
848.768	C53H102O6N	50:2		#REF!	#REF!
850.784	C53H104O6N	50:1		#REF!	#REF!
852.799	C53H106O6N	50:0		#REF!	#REF!
856.773	C55H102O5N	e52:5		#REF!	#REF!
858.789	C55H104O5N	e52:4		#REF!	#REF!
860.804	C55H106O5N	e52:3		#REF!	#REF!
862.82	C55H108O5N	e52:2		#REF!	#REF!
864.836	C55H110O5N	e52:1		#REF!	#REF!
866.851	C55H112O5N	e52:0		#REF!	#REF!
868.737	C55H98O6N	52:6		#REF!	#REF!
870.752	C55H100O6N	52:5		#REF!	#REF!
872.768	C55H102O6N	52:4		#REF!	#REF!
874.784	C55H104O6N	52:3		#REF!	#REF!
876.799	C55H106O6N	52:2		#REF!	#REF!
878.815	C55H108O6N	52:1		#REF!	#REF!
880.83	C55H110O6N	52:0/e54:7		#REF!	#REF!
882.789	C57H104O5N	e54:6		#REF!	#REF!
884.804	C57H106O5N	e54:5		#REF!	#REF!
886.82	C57H108O5N	e54:4		#REF!	#REF!
888.836	C57H110O5N	e54:3		#REF!	#REF!
890.851	C57H112O5N	e54:2		#REF!	#REF!
892.867	C57H114O5N	e54:1		#REF!	#REF!
894.752	C57H100O6N	54:7/e54:0		#REF!	#REF!
896.768	C57H102O6N	54:6		#REF!	#REF!
898.784	C57H104O6N	54:5		#REF!	#REF!
900.799	C57H106O6N	54:4		#REF!	#REF!
902.815	C57H108O6N	54:3		#REF!	#REF!
904.83	C57H110O6N	54:2		#REF!	#REF!
906.846	C57H112O6N	54:1		#REF!	#REF!
908.862	C57H114O6N	54:0/e56:7		#REF!	#REF!
910.82	C59H108O5N	e56:6		#REF!	#REF!
912.836	C59H110O5N	e56:5		#REF!	#REF!
914.851	C59H112O5N	e56:4		#REF!	#REF!
916.867	C59H114O5N	e56:3		#REF!	#REF!
918.882	C59H116O5N	e56:2		#REF!	#REF!
920.898	C59H118O5N	e56:1		#REF!	#REF!
922.784	C59H104O6N	56:7/e56:0		#REF!	#REF!
924.799	C59H106O6N	56:6		#REF!	#REF!
926.815	C59H108O6N	56:5		#REF!	#REF!
928.83	C59H110O6N	56:4		#REF!	#REF!
930.846	C59H112O6N	56:3		#REF!	#REF!
932.862	C59H114O6N	56:2		#REF!	#REF!
934.877	C59H116O6N	56:1		#REF!	#REF!
936.836	C61H110O5N	e58:7/56:0		#REF!	#REF!
938.851	C61H112O5N	e58:6		#REF!	#REF!
940.867	C61H114O5N	e58:5		#REF!	#REF!
942.882	C61H116O5N	e58:4		#REF!	#REF!
944.898	C61H118O5N	e58:3		#REF!	#REF!
946.914	C61H120O5N	e58:2		#REF!	#REF!
948.929	C61H122O5N	e58:1/58:8		#REF!	#REF!
950.815	C61H108O6N	58:7/e58:0		#REF!	#REF!
952.83	C61H110O6N	58:6		#REF!	#REF!
954.846	C61H112O6N	58:5		#REF!	#REF!
956.862	C61H114O6N	58:4		#REF!	#REF!
958.877	C61H116O6N	58:3		#REF!	#REF!
960.893	C61H118O6N	58:2		#REF!	#REF!
962.908	C61H120O6N	58:1		#REF!	#REF!
964.867	C63H114O5N	e60:7/58:0		#REF!	#REF!
966.882	C63H116O5N	e60:6		#REF!	#REF!
968.898	C63H118O5N	e60:5		#REF!	#REF!
970.914	C63H120O5N	e60:4		#REF!	#REF!
972.929	C63H122O5N	e60:3		#REF!	#REF!
974.945	C63H124O5N	e60:2		#REF!	#REF!
976.83	C63H110O6N	60:8/e60:1		#REF!	#REF!
978.846	C63H112O6N	60:7/e60:0		#REF!	#REF!
980.862	C63H114O6N	60:6		#REF!	#REF!
982.877	C63H116O6N	60:5		#REF!	#REF!
984.893	C63H118O6N	60:4		#REF!	#REF!
986.908	C63H120O6N	60:3		#REF!	#REF!
988.924	C63H122O6N	60:2		#REF!	#REF!
990.94	C63H124O6N	60:1		#REF!	#REF!
Total NL 319 20:5 acyl containing		Total NL 319 20:5 acyl containing		#REF!	#REF!
764.674	C47H90O6N	44:2		#REF!	#REF!
766.69	C47H92O6N	44:1		#REF!	#REF!
768.706	C47H94O6N	44:0		#REF!	#REF!
776.711	C49H94O5N	e46:3		#REF!	#REF!
778.726	C49H96O5N	e46:2		#REF!	#REF!
780.742	C49H98O5N	e46:1		#REF!	#REF!
782.758	C49H100O5N	e46:0		#REF!	#REF!
790.69	C49H92O6N	46:3		#REF!	#REF!
792.706	C49H94O6N	46:2		#REF!	#REF!
794.721	C49H96O6N	46:1		#REF!	#REF!
796.737	C49H98O6N	46:0		#REF!	#REF!
802.726	C51H96O5N	e48:4		#REF!	#REF!
804.742	C51H98O5N	e48:3		#REF!	#REF!
806.758	C51H100O5N	e48:2		#REF!	#REF!
808.773	C51H102O5N	e48:1		#REF!	#REF!
810.789	C51H104O5N	e48:0		#REF!	#REF!
816.706	C51H94O6N	48:4		#REF!	#REF!
818.721	C51H96O6N	48:3		#REF!	#REF!
820.737	C51H98O6N	48:2		#REF!	#REF!
822.752	C51H100O6N	48:1		#REF!	#REF!
824.768	C51H102O6N	48:0		#REF!	#REF!
830.758	C53H100O5N	e50:4		#REF!	#REF!
832.773	C53H102O5N	e50:3		#REF!	#REF!
834.789	C53H104O5N	e50:2		#REF!	#REF!
836.804	C53H106O5N	e50:1		#REF!	#REF!
838.82	C53H108O5N	e50:0		#REF!	#REF!
844.737	C53H98O6N	50:4		#REF!	#REF!
846.752	C53H100O6N	50:3		#REF!	#REF!
848.768	C53H102O6N	50:2		#REF!	#REF!
850.784	C53H104O6N	50:1		#REF!	#REF!
852.799	C53H106O6N	50:0		#REF!	#REF!
856.773	C55H102O5N	e52:5		#REF!	#REF!
858.789	C55H104O5N	e52:4		#REF!	#REF!
860.804	C55H106O5N	e52:3		#REF!	#REF!
862.82	C55H108O5N	e52:2		#REF!	#REF!
864.836	C55H110O5N	e52:1		#REF!	#REF!
866.851	C55H112O5N	e52:0		#REF!	#REF!
868.737	C55H98O6N	52:6		#REF!	#REF!
870.752	C55H100O6N	52:5		#REF!	#REF!
872.768	C55H102O6N	52:4		#REF!	#REF!
874.784	C55H104O6N	52:3		#REF!	#REF!
876.799	C55H106O6N	52:2		#REF!	#REF!
878.815	C55H108O6N	52:1		#REF!	#REF!
880.83	C55H110O6N	52:0/e54:7		#REF!	#REF!
882.789	C57H104O5N	e54:6		#REF!	#REF!
884.804	C57H106O5N	e54:5		#REF!	#REF!
886.82	C57H108O5N	e54:4		#REF!	#REF!
888.836	C57H110O5N	e54:3		#REF!	#REF!
890.851	C57H112O5N	e54:2		#REF!	#REF!
892.867	C57H114O5N	e54:1		#REF!	#REF!
894.752	C57H100O6N	54:7/e54:0		#REF!	#REF!
896.768	C57H102O6N	54:6		#REF!	#REF!
898.784	C57H104O6N	54:5		#REF!	#REF!
900.799	C57H106O6N	54:4		#REF!	#REF!
902.815	C57H108O6N	54:3		#REF!	#REF!
904.83	C57H110O6N	54:2		#REF!	#REF!
906.846	C57H112O6N	54:1		#REF!	#REF!
908.862	C57H114O6N	54:0/e56:7		#REF!	#REF!
910.82	C59H108O5N	e56:6		#REF!	#REF!
912.836	C59H110O5N	e56:5		#REF!	#REF!
914.851	C59H112O5N	e56:4		#REF!	#REF!
916.867	C59H114O5N	e56:3		#REF!	#REF!
918.882	C59H116O5N	e56:2		#REF!	#REF!
920.898	C59H118O5N	e56:1		#REF!	#REF!
922.784	C59H104O6N	56:7/e56:0		#REF!	#REF!
924.799	C59H106O6N	56:6		#REF!	#REF!
926.815	C59H108O6N	56:5		#REF!	#REF!
928.83	C59H110O6N	56:4		#REF!	#REF!
930.846	C59H112O6N	56:3		#REF!	#REF!
932.862	C59H114O6N	56:2		#REF!	#REF!
934.877	C59H116O6N	56:1		#REF!	#REF!
936.836	C61H110O5N	e58:7/56:0		#REF!	#REF!
938.851	C61H112O5N	e58:6		#REF!	#REF!
940.867	C61H114O5N	e58:5		#REF!	#REF!
942.882	C61H116O5N	e58:4		#REF!	#REF!
944.898	C61H118O5N	e58:3		#REF!	#REF!
946.914	C61H120O5N	e58:2		#REF!	#REF!
948.929	C61H122O5N	e58:1/58:8		#REF!	#REF!
950.815	C61H108O6N	58:7/e58:0		#REF!	#REF!
952.83	C61H110O6N	58:6		#REF!	#REF!
954.846	C61H112O6N	58:5		#REF!	#REF!
956.862	C61H114O6N	58:4		#REF!	#REF!
958.877	C61H116O6N	58:3		#REF!	#REF!
960.893	C61H118O6N	58:2		#REF!	#REF!
962.908	C61H120O6N	58:1		#REF!	#REF!
964.867	C63H114O5N	e60:7/58:0		#REF!	#REF!
966.882	C63H116O5N	e60:6		#REF!	#REF!
968.898	C63H118O5N	e60:5		#REF!	#REF!
970.914	C63H120O5N	e60:4		#REF!	#REF!
972.929	C63H122O5N	e60:3		#REF!	#REF!
974.945	C63H124O5N	e60:2		#REF!	#REF!
976.83	C63H110O6N	60:8/e60:1		#REF!	#REF!
978.846	C63H112O6N	60:7/e60:0		#REF!	#REF!
980.862	C63H114O6N	60:6		#REF!	#REF!
982.877	C63H116O6N	60:5		#REF!	#REF!
984.893	C63H118O6N	60:4		#REF!	#REF!
986.908	C63H120O6N	60:3		#REF!	#REF!
988.924	C63H122O6N	60:2		#REF!	#REF!
990.94	C63H124O6N	60:1		#REF!	#REF!
Total NL 321 20:4 acyl containing		Total NL 321 20:4 acyl containing		#REF!	#REF!
764.674	C47H90O6N	44:2		#REF!	#REF!
766.69	C47H92O6N	44:1		#REF!	#REF!
768.706	C47H94O6N	44:0		#REF!	#REF!
776.711	C49H94O5N	e46:3		#REF!	#REF!
778.726	C49H96O5N	e46:2		#REF!	#REF!
780.742	C49H98O5N	e46:1		#REF!	#REF!
782.758	C49H100O5N	e46:0		#REF!	#REF!
790.69	C49H92O6N	46:3		#REF!	#REF!
792.706	C49H94O6N	46:2		#REF!	#REF!
794.721	C49H96O6N	46:1		#REF!	#REF!
796.737	C49H98O6N	46:0		#REF!	#REF!
802.726	C51H96O5N	e48:4		#REF!	#REF!
804.742	C51H98O5N	e48:3		#REF!	#REF!
806.758	C51H100O5N	e48:2		#REF!	#REF!
808.773	C51H102O5N	e48:1		#REF!	#REF!
810.789	C51H104O5N	e48:0		#REF!	#REF!
816.706	C51H94O6N	48:4		#REF!	#REF!
818.721	C51H96O6N	48:3		#REF!	#REF!
820.737	C51H98O6N	48:2		#REF!	#REF!
822.752	C51H100O6N	48:1		#REF!	#REF!
824.768	C51H102O6N	48:0		#REF!	#REF!
830.758	C53H100O5N	e50:4		#REF!	#REF!
832.773	C53H102O5N	e50:3		#REF!	#REF!
834.789	C53H104O5N	e50:2		#REF!	#REF!
836.804	C53H106O5N	e50:1		#REF!	#REF!
838.82	C53H108O5N	e50:0		#REF!	#REF!
844.737	C53H98O6N	50:4		#REF!	#REF!
846.752	C53H100O6N	50:3		#REF!	#REF!
848.768	C53H102O6N	50:2		#REF!	#REF!
850.784	C53H104O6N	50:1		#REF!	#REF!
852.799	C53H106O6N	50:0		#REF!	#REF!
856.773	C55H102O5N	e52:5		#REF!	#REF!
858.789	C55H104O5N	e52:4		#REF!	#REF!
860.804	C55H106O5N	e52:3		#REF!	#REF!
862.82	C55H108O5N	e52:2		#REF!	#REF!
864.836	C55H110O5N	e52:1		#REF!	#REF!
866.851	C55H112O5N	e52:0		#REF!	#REF!
868.737	C55H98O6N	52:6		#REF!	#REF!
870.752	C55H100O6N	52:5		#REF!	#REF!
872.768	C55H102O6N	52:4		#REF!	#REF!
874.784	C55H104O6N	52:3		#REF!	#REF!
876.799	C55H106O6N	52:2		#REF!	#REF!
878.815	C55H108O6N	52:1		#REF!	#REF!
880.83	C55H110O6N	52:0/e54:7		#REF!	#REF!
882.789	C57H104O5N	e54:6		#REF!	#REF!
884.804	C57H106O5N	e54:5		#REF!	#REF!
886.82	C57H108O5N	e54:4		#REF!	#REF!
888.836	C57H110O5N	e54:3		#REF!	#REF!
890.851	C57H112O5N	e54:2		#REF!	#REF!
892.867	C57H114O5N	e54:1		#REF!	#REF!
894.752	C57H100O6N	54:7/e54:0		#REF!	#REF!
896.768	C57H102O6N	54:6		#REF!	#REF!
898.784	C57H104O6N	54:5		#REF!	#REF!
900.799	C57H106O6N	54:4		#REF!	#REF!
902.815	C57H108O6N	54:3		#REF!	#REF!
904.83	C57H110O6N	54:2		#REF!	#REF!
906.846	C57H112O6N	54:1		#REF!	#REF!
908.862	C57H114O6N	54:0/e56:7		#REF!	#REF!
910.82	C59H108O5N	e56:6		#REF!	#REF!
912.836	C59H110O5N	e56:5		#REF!	#REF!
914.851	C59H112O5N	e56:4		#REF!	#REF!
916.867	C59H114O5N	e56:3		#REF!	#REF!
918.882	C59H116O5N	e56:2		#REF!	#REF!
920.898	C59H118O5N	e56:1		#REF!	#REF!
922.784	C59H104O6N	56:7/e56:0		#REF!	#REF!
924.799	C59H106O6N	56:6		#REF!	#REF!
926.815	C59H108O6N	56:5		#REF!	#REF!
928.83	C59H110O6N	56:4		#REF!	#REF!
930.846	C59H112O6N	56:3		#REF!	#REF!
932.862	C59H114O6N	56:2		#REF!	#REF!
934.877	C59H116O6N	56:1		#REF!	#REF!
936.836	C61H110O5N	e58:7/56:0		#REF!	#REF!
938.851	C61H112O5N	e58:6		#REF!	#REF!
940.867	C61H114O5N	e58:5		#REF!	#REF!
942.882	C61H116O5N	e58:4		#REF!	#REF!
944.898	C61H118O5N	e58:3		#REF!	#REF!
946.914	C61H120O5N	e58:2		#REF!	#REF!
948.929	C61H122O5N	e58:1/58:8		#REF!	#REF!
950.815	C61H108O6N	58:7/e58:0		#REF!	#REF!
952.83	C61H110O6N	58:6		#REF!	#REF!
954.846	C61H112O6N	58:5		#REF!	#REF!
956.862	C61H114O6N	58:4		#REF!	#REF!
958.877	C61H116O6N	58:3		#REF!	#REF!
960.893	C61H118O6N	58:2		#REF!	#REF!
962.908	C61H120O6N	58:1		#REF!	#REF!
964.867	C63H114O5N	e60:7/58:0		#REF!	#REF!
966.882	C63H116O5N	e60:6		#REF!	#REF!
968.898	C63H118O5N	e60:5		#REF!	#REF!
970.914	C63H120O5N	e60:4		#REF!	#REF!
972.929	C63H122O5N	e60:3		#REF!	#REF!
974.945	C63H124O5N	e60:2		#REF!	#REF!
976.83	C63H110O6N	60:8/e60:1		#REF!	#REF!
978.846	C63H112O6N	60:7/e60:0		#REF!	#REF!
980.862	C63H114O6N	60:6		#REF!	#REF!
982.877	C63H116O6N	60:5		#REF!	#REF!
984.893	C63H118O6N	60:4		#REF!	#REF!
986.908	C63H120O6N	60:3		#REF!	#REF!
988.924	C63H122O6N	60:2		#REF!	#REF!
990.94	C63H124O6N	60:1		#REF!	#REF!
Total NL 323 20:3 acyl containing		Total NL 323 20:3 acyl containing		#REF!	#REF!
764.674	C47H90O6N	44:2		#REF!	#REF!
766.69	C47H92O6N	44:1		#REF!	#REF!
768.706	C47H94O6N	44:0		#REF!	#REF!
776.711	C49H94O5N	e46:3		#REF!	#REF!
778.726	C49H96O5N	e46:2		#REF!	#REF!
780.742	C49H98O5N	e46:1		#REF!	#REF!
782.758	C49H100O5N	e46:0		#REF!	#REF!
790.69	C49H92O6N	46:3		#REF!	#REF!
792.706	C49H94O6N	46:2		#REF!	#REF!
794.721	C49H96O6N	46:1		#REF!	#REF!
796.737	C49H98O6N	46:0		#REF!	#REF!
802.726	C51H96O5N	e48:4		#REF!	#REF!
804.742	C51H98O5N	e48:3		#REF!	#REF!
806.758	C51H100O5N	e48:2		#REF!	#REF!
808.773	C51H102O5N	e48:1		#REF!	#REF!
810.789	C51H104O5N	e48:0		#REF!	#REF!
816.706	C51H94O6N	48:4		#REF!	#REF!
818.721	C51H96O6N	48:3		#REF!	#REF!
820.737	C51H98O6N	48:2		#REF!	#REF!
822.752	C51H100O6N	48:1		#REF!	#REF!
824.768	C51H102O6N	48:0		#REF!	#REF!
830.758	C53H100O5N	e50:4		#REF!	#REF!
832.773	C53H102O5N	e50:3		#REF!	#REF!
834.789	C53H104O5N	e50:2		#REF!	#REF!
836.804	C53H106O5N	e50:1		#REF!	#REF!
838.82	C53H108O5N	e50:0		#REF!	#REF!
844.737	C53H98O6N	50:4		#REF!	#REF!
846.752	C53H100O6N	50:3		#REF!	#REF!
848.768	C53H102O6N	50:2		#REF!	#REF!
850.784	C53H104O6N	50:1		#REF!	#REF!
852.799	C53H106O6N	50:0		#REF!	#REF!
856.773	C55H102O5N	e52:5		#REF!	#REF!
858.789	C55H104O5N	e52:4		#REF!	#REF!
860.804	C55H106O5N	e52:3		#REF!	#REF!
862.82	C55H108O5N	e52:2		#REF!	#REF!
864.836	C55H110O5N	e52:1		#REF!	#REF!
866.851	C55H112O5N	e52:0		#REF!	#REF!
868.737	C55H98O6N	52:6		#REF!	#REF!
870.752	C55H100O6N	52:5		#REF!	#REF!
872.768	C55H102O6N	52:4		#REF!	#REF!
874.784	C55H104O6N	52:3		#REF!	#REF!
876.799	C55H106O6N	52:2		#REF!	#REF!
878.815	C55H108O6N	52:1		#REF!	#REF!
880.83	C55H110O6N	52:0/e54:7		#REF!	#REF!
882.789	C57H104O5N	e54:6		#REF!	#REF!
884.804	C57H106O5N	e54:5		#REF!	#REF!
886.82	C57H108O5N	e54:4		#REF!	#REF!
888.836	C57H110O5N	e54:3		#REF!	#REF!
890.851	C57H112O5N	e54:2		#REF!	#REF!
892.867	C57H114O5N	e54:1		#REF!	#REF!
894.752	C57H100O6N	54:7/e54:0		#REF!	#REF!
896.768	C57H102O6N	54:6		#REF!	#REF!
898.784	C57H104O6N	54:5		#REF!	#REF!
900.799	C57H106O6N	54:4		#REF!	#REF!
902.815	C57H108O6N	54:3		#REF!	#REF!
904.83	C57H110O6N	54:2		#REF!	#REF!
906.846	C57H112O6N	54:1		#REF!	#REF!
908.862	C57H114O6N	54:0/e56:7		#REF!	#REF!
910.82	C59H108O5N	e56:6		#REF!	#REF!
912.836	C59H110O5N	e56:5		#REF!	#REF!
914.851	C59H112O5N	e56:4		#REF!	#REF!
916.867	C59H114O5N	e56:3		#REF!	#REF!
918.882	C59H116O5N	e56:2		#REF!	#REF!
920.898	C59H118O5N	e56:1		#REF!	#REF!
922.784	C59H104O6N	56:7/e56:0		#REF!	#REF!
924.799	C59H106O6N	56:6		#REF!	#REF!
926.815	C59H108O6N	56:5		#REF!	#REF!
928.83	C59H110O6N	56:4		#REF!	#REF!
930.846	C59H112O6N	56:3		#REF!	#REF!
932.862	C59H114O6N	56:2		#REF!	#REF!
934.877	C59H116O6N	56:1		#REF!	#REF!
936.836	C61H110O5N	e58:7/56:0		#REF!	#REF!
938.851	C61H112O5N	e58:6		#REF!	#REF!
940.867	C61H114O5N	e58:5		#REF!	#REF!
942.882	C61H116O5N	e58:4		#REF!	#REF!
944.898	C61H118O5N	e58:3		#REF!	#REF!
946.914	C61H120O5N	e58:2		#REF!	#REF!
948.929	C61H122O5N	e58:1/58:8		#REF!	#REF!
950.815	C61H108O6N	58:7/e58:0		#REF!	#REF!
952.83	C61H110O6N	58:6		#REF!	#REF!
954.846	C61H112O6N	58:5		#REF!	#REF!
956.862	C61H114O6N	58:4		#REF!	#REF!
958.877	C61H116O6N	58:3		#REF!	#REF!
960.893	C61H118O6N	58:2		#REF!	#REF!
962.908	C61H120O6N	58:1		#REF!	#REF!
964.867	C63H114O5N	e60:7/58:0		#REF!	#REF!
966.882	C63H116O5N	e60:6		#REF!	#REF!
968.898	C63H118O5N	e60:5		#REF!	#REF!
970.914	C63H120O5N	e60:4		#REF!	#REF!
972.929	C63H122O5N	e60:3		#REF!	#REF!
974.945	C63H124O5N	e60:2		#REF!	#REF!
976.83	C63H110O6N	60:8/e60:1		#REF!	#REF!
978.846	C63H112O6N	60:7/e60:0		#REF!	#REF!
980.862	C63H114O6N	60:6		#REF!	#REF!
982.877	C63H116O6N	60:5		#REF!	#REF!
984.893	C63H118O6N	60:4		#REF!	#REF!
986.908	C63H120O6N	60:3		#REF!	#REF!
988.924	C63H122O6N	60:2		#REF!	#REF!
990.94	C63H124O6N	60:1		#REF!	#REF!
Total NL 325 20:2 acyl containing		Total NL 325 20:2 acyl containing		#REF!	#REF!
764.674	C47H90O6N	44:2		#REF!	#REF!
766.69	C47H92O6N	44:1		#REF!	#REF!
768.706	C47H94O6N	44:0		#REF!	#REF!
776.711	C49H94O5N	e46:3		#REF!	#REF!
778.726	C49H96O5N	e46:2		#REF!	#REF!
780.742	C49H98O5N	e46:1		#REF!	#REF!
782.758	C49H100O5N	e46:0		#REF!	#REF!
790.69	C49H92O6N	46:3		#REF!	#REF!
792.706	C49H94O6N	46:2		#REF!	#REF!
794.721	C49H96O6N	46:1		#REF!	#REF!
796.737	C49H98O6N	46:0		#REF!	#REF!
802.726	C51H96O5N	e48:4		#REF!	#REF!
804.742	C51H98O5N	e48:3		#REF!	#REF!
806.758	C51H100O5N	e48:2		#REF!	#REF!
808.773	C51H102O5N	e48:1		#REF!	#REF!
810.789	C51H104O5N	e48:0		#REF!	#REF!
816.706	C51H94O6N	48:4		#REF!	#REF!
818.721	C51H96O6N	48:3		#REF!	#REF!
820.737	C51H98O6N	48:2		#REF!	#REF!
822.752	C51H100O6N	48:1		#REF!	#REF!
824.768	C51H102O6N	48:0		#REF!	#REF!
830.758	C53H100O5N	e50:4		#REF!	#REF!
832.773	C53H102O5N	e50:3		#REF!	#REF!
834.789	C53H104O5N	e50:2		#REF!	#REF!
836.804	C53H106O5N	e50:1		#REF!	#REF!
838.82	C53H108O5N	e50:0		#REF!	#REF!
844.737	C53H98O6N	50:4		#REF!	#REF!
846.752	C53H100O6N	50:3		#REF!	#REF!
848.768	C53H102O6N	50:2		#REF!	#REF!
850.784	C53H104O6N	50:1		#REF!	#REF!
852.799	C53H106O6N	50:0		#REF!	#REF!
856.773	C55H102O5N	e52:5		#REF!	#REF!
858.789	C55H104O5N	e52:4		#REF!	#REF!
860.804	C55H106O5N	e52:3		#REF!	#REF!
862.82	C55H108O5N	e52:2		#REF!	#REF!
864.836	C55H110O5N	e52:1		#REF!	#REF!
866.851	C55H112O5N	e52:0		#REF!	#REF!
868.737	C55H98O6N	52:6		#REF!	#REF!
870.752	C55H100O6N	52:5		#REF!	#REF!
872.768	C55H102O6N	52:4		#REF!	#REF!
874.784	C55H104O6N	52:3		#REF!	#REF!
876.799	C55H106O6N	52:2		#REF!	#REF!
878.815	C55H108O6N	52:1		#REF!	#REF!
880.83	C55H110O6N	52:0/e54:7		#REF!	#REF!
882.789	C57H104O5N	e54:6		#REF!	#REF!
884.804	C57H106O5N	e54:5		#REF!	#REF!
886.82	C57H108O5N	e54:4		#REF!	#REF!
888.836	C57H110O5N	e54:3		#REF!	#REF!
890.851	C57H112O5N	e54:2		#REF!	#REF!
892.867	C57H114O5N	e54:1		#REF!	#REF!
894.752	C57H100O6N	54:7/e54:0		#REF!	#REF!
896.768	C57H102O6N	54:6		#REF!	#REF!
898.784	C57H104O6N	54:5		#REF!	#REF!
900.799	C57H106O6N	54:4		#REF!	#REF!
902.815	C57H108O6N	54:3		#REF!	#REF!
904.83	C57H110O6N	54:2		#REF!	#REF!
906.846	C57H112O6N	54:1		#REF!	#REF!
908.862	C57H114O6N	54:0/e56:7		#REF!	#REF!
910.82	C59H108O5N	e56:6		#REF!	#REF!
912.836	C59H110O5N	e56:5		#REF!	#REF!
914.851	C59H112O5N	e56:4		#REF!	#REF!
916.867	C59H114O5N	e56:3		#REF!	#REF!
918.882	C59H116O5N	e56:2		#REF!	#REF!
920.898	C59H118O5N	e56:1		#REF!	#REF!
922.784	C59H104O6N	56:7/e56:0		#REF!	#REF!
924.799	C59H106O6N	56:6		#REF!	#REF!
926.815	C59H108O6N	56:5		#REF!	#REF!
928.83	C59H110O6N	56:4		#REF!	#REF!
930.846	C59H112O6N	56:3		#REF!	#REF!
932.862	C59H114O6N	56:2		#REF!	#REF!
934.877	C59H116O6N	56:1		#REF!	#REF!
936.836	C61H110O5N	e58:7/56:0		#REF!	#REF!
938.851	C61H112O5N	e58:6		#REF!	#REF!
940.867	C61H114O5N	e58:5		#REF!	#REF!
942.882	C61H116O5N	e58:4		#REF!	#REF!
944.898	C61H118O5N	e58:3		#REF!	#REF!
946.914	C61H120O5N	e58:2		#REF!	#REF!
948.929	C61H122O5N	e58:1/58:8		#REF!	#REF!
950.815	C61H108O6N	58:7/e58:0		#REF!	#REF!
952.83	C61H110O6N	58:6		#REF!	#REF!
954.846	C61H112O6N	58:5		#REF!	#REF!
956.862	C61H114O6N	58:4		#REF!	#REF!
958.877	C61H116O6N	58:3		#REF!	#REF!
960.893	C61H118O6N	58:2		#REF!	#REF!
962.908	C61H120O6N	58:1		#REF!	#REF!
964.867	C63H114O5N	e60:7/58:0		#REF!	#REF!
966.882	C63H116O5N	e60:6		#REF!	#REF!
968.898	C63H118O5N	e60:5		#REF!	#REF!
970.914	C63H120O5N	e60:4		#REF!	#REF!
972.929	C63H122O5N	e60:3		#REF!	#REF!
974.945	C63H124O5N	e60:2		#REF!	#REF!
976.83	C63H110O6N	60:8/e60:1		#REF!	#REF!
978.846	C63H112O6N	60:7/e60:0		#REF!	#REF!
980.862	C63H114O6N	60:6		#REF!	#REF!
982.877	C63H116O6N	60:5		#REF!	#REF!
984.893	C63H118O6N	60:4		#REF!	#REF!
986.908	C63H120O6N	60:3		#REF!	#REF!
988.924	C63H122O6N	60:2		#REF!	#REF!
990.94	C63H124O6N	60:1		#REF!	#REF!
Total NL 345 22:6 acyl containing		Total NL 345 22:6 acyl containing		#REF!	#REF!
764.674	C47H90O6N	44:2		#REF!	#REF!
766.69	C47H92O6N	44:1		#REF!	#REF!
768.706	C47H94O6N	44:0		#REF!	#REF!
776.711	C49H94O5N	e46:3		#REF!	#REF!
778.726	C49H96O5N	e46:2		#REF!	#REF!
780.742	C49H98O5N	e46:1		#REF!	#REF!
782.758	C49H100O5N	e46:0		#REF!	#REF!
790.69	C49H92O6N	46:3		#REF!	#REF!
792.706	C49H94O6N	46:2		#REF!	#REF!
794.721	C49H96O6N	46:1		#REF!	#REF!
796.737	C49H98O6N	46:0		#REF!	#REF!
802.726	C51H96O5N	e48:4		#REF!	#REF!
804.742	C51H98O5N	e48:3		#REF!	#REF!
806.758	C51H100O5N	e48:2		#REF!	#REF!
808.773	C51H102O5N	e48:1		#REF!	#REF!
810.789	C51H104O5N	e48:0		#REF!	#REF!
816.706	C51H94O6N	48:4		#REF!	#REF!
818.721	C51H96O6N	48:3		#REF!	#REF!
820.737	C51H98O6N	48:2		#REF!	#REF!
822.752	C51H100O6N	48:1		#REF!	#REF!
824.768	C51H102O6N	48:0		#REF!	#REF!
830.758	C53H100O5N	e50:4		#REF!	#REF!
832.773	C53H102O5N	e50:3		#REF!	#REF!
834.789	C53H104O5N	e50:2		#REF!	#REF!
836.804	C53H106O5N	e50:1		#REF!	#REF!
838.82	C53H108O5N	e50:0		#REF!	#REF!
844.737	C53H98O6N	50:4		#REF!	#REF!
846.752	C53H100O6N	50:3		#REF!	#REF!
848.768	C53H102O6N	50:2		#REF!	#REF!
850.784	C53H104O6N	50:1		#REF!	#REF!
852.799	C53H106O6N	50:0		#REF!	#REF!
856.773	C55H102O5N	e52:5		#REF!	#REF!
858.789	C55H104O5N	e52:4		#REF!	#REF!
860.804	C55H106O5N	e52:3		#REF!	#REF!
862.82	C55H108O5N	e52:2		#REF!	#REF!
864.836	C55H110O5N	e52:1		#REF!	#REF!
866.851	C55H112O5N	e52:0		#REF!	#REF!
868.737	C55H98O6N	52:6		#REF!	#REF!
870.752	C55H100O6N	52:5		#REF!	#REF!
872.768	C55H102O6N	52:4		#REF!	#REF!
874.784	C55H104O6N	52:3		#REF!	#REF!
876.799	C55H106O6N	52:2		#REF!	#REF!
878.815	C55H108O6N	52:1		#REF!	#REF!
880.83	C55H110O6N	52:0/e54:7		#REF!	#REF!
882.789	C57H104O5N	e54:6		#REF!	#REF!
884.804	C57H106O5N	e54:5		#REF!	#REF!
886.82	C57H108O5N	e54:4		#REF!	#REF!
888.836	C57H110O5N	e54:3		#REF!	#REF!
890.851	C57H112O5N	e54:2		#REF!	#REF!
892.867	C57H114O5N	e54:1		#REF!	#REF!
894.752	C57H100O6N	54:7/e54:0		#REF!	#REF!
896.768	C57H102O6N	54:6		#REF!	#REF!
898.784	C57H104O6N	54:5		#REF!	#REF!
900.799	C57H106O6N	54:4		#REF!	#REF!
902.815	C57H108O6N	54:3		#REF!	#REF!
904.83	C57H110O6N	54:2		#REF!	#REF!
906.846	C57H112O6N	54:1		#REF!	#REF!
908.862	C57H114O6N	54:0/e56:7		#REF!	#REF!
910.82	C59H108O5N	e56:6		#REF!	#REF!
912.836	C59H110O5N	e56:5		#REF!	#REF!
914.851	C59H112O5N	e56:4		#REF!	#REF!
916.867	C59H114O5N	e56:3		#REF!	#REF!
918.882	C59H116O5N	e56:2		#REF!	#REF!
920.898	C59H118O5N	e56:1		#REF!	#REF!
922.784	C59H104O6N	56:7/e56:0		#REF!	#REF!
924.799	C59H106O6N	56:6		#REF!	#REF!
926.815	C59H108O6N	56:5		#REF!	#REF!
928.83	C59H110O6N	56:4		#REF!	#REF!
930.846	C59H112O6N	56:3		#REF!	#REF!
932.862	C59H114O6N	56:2		#REF!	#REF!
934.877	C59H116O6N	56:1		#REF!	#REF!
936.836	C61H110O5N	e58:7/56:0		#REF!	#REF!
938.851	C61H112O5N	e58:6		#REF!	#REF!
940.867	C61H114O5N	e58:5		#REF!	#REF!
942.882	C61H116O5N	e58:4		#REF!	#REF!
944.898	C61H118O5N	e58:3		#REF!	#REF!
946.914	C61H120O5N	e58:2		#REF!	#REF!
948.929	C61H122O5N	e58:1/58:8		#REF!	#REF!
950.815	C61H108O6N	58:7/e58:0		#REF!	#REF!
952.83	C61H110O6N	58:6		#REF!	#REF!
954.846	C61H112O6N	58:5		#REF!	#REF!
956.862	C61H114O6N	58:4		#REF!	#REF!
958.877	C61H116O6N	58:3		#REF!	#REF!
960.893	C61H118O6N	58:2		#REF!	#REF!
962.908	C61H120O6N	58:1		#REF!	#REF!
964.867	C63H114O5N	e60:7/58:0		#REF!	#REF!
966.882	C63H116O5N	e60:6		#REF!	#REF!
968.898	C63H118O5N	e60:5		#REF!	#REF!
970.914	C63H120O5N	e60:4		#REF!	#REF!
972.929	C63H122O5N	e60:3		#REF!	#REF!
974.945	C63H124O5N	e60:2		#REF!	#REF!
976.83	C63H110O6N	60:8/e60:1		#REF!	#REF!
978.846	C63H112O6N	60:7/e60:0		#REF!	#REF!
980.862	C63H114O6N	60:6		#REF!	#REF!
982.877	C63H116O6N	60:5		#REF!	#REF!
984.893	C63H118O6N	60:4		#REF!	#REF!
986.908	C63H120O6N	60:3		#REF!	#REF!
988.924	C63H122O6N	60:2		#REF!	#REF!
990.94	C63H124O6N	60:1		#REF!	#REF!
Total NL 347 22:5 acyl containing		Total NL 347 22:5 acyl containing		#REF!	#REF!
764.674	C47H90O6N	44:2		#REF!	#REF!
766.69	C47H92O6N	44:1		#REF!	#REF!
768.706	C47H94O6N	44:0		#REF!	#REF!
776.711	C49H94O5N	e46:3		#REF!	#REF!
778.726	C49H96O5N	e46:2		#REF!	#REF!
780.742	C49H98O5N	e46:1		#REF!	#REF!
782.758	C49H100O5N	e46:0		#REF!	#REF!
790.69	C49H92O6N	46:3		#REF!	#REF!
792.706	C49H94O6N	46:2		#REF!	#REF!
794.721	C49H96O6N	46:1		#REF!	#REF!
796.737	C49H98O6N	46:0		#REF!	#REF!
802.726	C51H96O5N	e48:4		#REF!	#REF!
804.742	C51H98O5N	e48:3		#REF!	#REF!
806.758	C51H100O5N	e48:2		#REF!	#REF!
808.773	C51H102O5N	e48:1		#REF!	#REF!
810.789	C51H104O5N	e48:0		#REF!	#REF!
816.706	C51H94O6N	48:4		#REF!	#REF!
818.721	C51H96O6N	48:3		#REF!	#REF!
820.737	C51H98O6N	48:2		#REF!	#REF!
822.752	C51H100O6N	48:1		#REF!	#REF!
824.768	C51H102O6N	48:0		#REF!	#REF!
830.758	C53H100O5N	e50:4		#REF!	#REF!
832.773	C53H102O5N	e50:3		#REF!	#REF!
834.789	C53H104O5N	e50:2		#REF!	#REF!
836.804	C53H106O5N	e50:1		#REF!	#REF!
838.82	C53H108O5N	e50:0		#REF!	#REF!
844.737	C53H98O6N	50:4		#REF!	#REF!
846.752	C53H100O6N	50:3		#REF!	#REF!
848.768	C53H102O6N	50:2		#REF!	#REF!
850.784	C53H104O6N	50:1		#REF!	#REF!
852.799	C53H106O6N	50:0		#REF!	#REF!
856.773	C55H102O5N	e52:5		#REF!	#REF!
858.789	C55H104O5N	e52:4		#REF!	#REF!
860.804	C55H106O5N	e52:3		#REF!	#REF!
862.82	C55H108O5N	e52:2		#REF!	#REF!
864.836	C55H110O5N	e52:1		#REF!	#REF!
866.851	C55H112O5N	e52:0		#REF!	#REF!
868.737	C55H98O6N	52:6		#REF!	#REF!
870.752	C55H100O6N	52:5		#REF!	#REF!
872.768	C55H102O6N	52:4		#REF!	#REF!
874.784	C55H104O6N	52:3		#REF!	#REF!
876.799	C55H106O6N	52:2		#REF!	#REF!
878.815	C55H108O6N	52:1		#REF!	#REF!
880.83	C55H110O6N	52:0/e54:7		#REF!	#REF!
882.789	C57H104O5N	e54:6		#REF!	#REF!
884.804	C57H106O5N	e54:5		#REF!	#REF!
886.82	C57H108O5N	e54:4		#REF!	#REF!
888.836	C57H110O5N	e54:3		#REF!	#REF!
890.851	C57H112O5N	e54:2		#REF!	#REF!
892.867	C57H114O5N	e54:1		#REF!	#REF!
894.752	C57H100O6N	54:7/e54:0		#REF!	#REF!
896.768	C57H102O6N	54:6		#REF!	#REF!
898.784	C57H104O6N	54:5		#REF!	#REF!
900.799	C57H106O6N	54:4		#REF!	#REF!
902.815	C57H108O6N	54:3		#REF!	#REF!
904.83	C57H110O6N	54:2		#REF!	#REF!
906.846	C57H112O6N	54:1		#REF!	#REF!
908.862	C57H114O6N	54:0/e56:7		#REF!	#REF!
910.82	C59H108O5N	e56:6		#REF!	#REF!
912.836	C59H110O5N	e56:5		#REF!	#REF!
914.851	C59H112O5N	e56:4		#REF!	#REF!
916.867	C59H114O5N	e56:3		#REF!	#REF!
918.882	C59H116O5N	e56:2		#REF!	#REF!
920.898	C59H118O5N	e56:1		#REF!	#REF!
922.784	C59H104O6N	56:7/e56:0		#REF!	#REF!
924.799	C59H106O6N	56:6		#REF!	#REF!
926.815	C59H108O6N	56:5		#REF!	#REF!
928.83	C59H110O6N	56:4		#REF!	#REF!
930.846	C59H112O6N	56:3		#REF!	#REF!
932.862	C59H114O6N	56:2		#REF!	#REF!
934.877	C59H116O6N	56:1		#REF!	#REF!
936.836	C61H110O5N	e58:7/56:0		#REF!	#REF!
938.851	C61H112O5N	e58:6		#REF!	#REF!
940.867	C61H114O5N	e58:5		#REF!	#REF!
942.882	C61H116O5N	e58:4		#REF!	#REF!
944.898	C61H118O5N	e58:3		#REF!	#REF!
946.914	C61H120O5N	e58:2		#REF!	#REF!
948.929	C61H122O5N	e58:1/58:8		#REF!	#REF!
950.815	C61H108O6N	58:7/e58:0		#REF!	#REF!
952.83	C61H110O6N	58:6		#REF!	#REF!
954.846	C61H112O6N	58:5		#REF!	#REF!
956.862	C61H114O6N	58:4		#REF!	#REF!
958.877	C61H116O6N	58:3		#REF!	#REF!
960.893	C61H118O6N	58:2		#REF!	#REF!
962.908	C61H120O6N	58:1		#REF!	#REF!
964.867	C63H114O5N	e60:7/58:0		#REF!	#REF!
966.882	C63H116O5N	e60:6		#REF!	#REF!
968.898	C63H118O5N	e60:5		#REF!	#REF!
970.914	C63H120O5N	e60:4		#REF!	#REF!
972.929	C63H122O5N	e60:3		#REF!	#REF!
974.945	C63H124O5N	e60:2		#REF!	#REF!
976.83	C63H110O6N	60:8/e60:1		#REF!	#REF!
978.846	C63H112O6N	60:7/e60:0		#REF!	#REF!
980.862	C63H114O6N	60:6		#REF!	#REF!
982.877	C63H116O6N	60:5		#REF!	#REF!
984.893	C63H118O6N	60:4		#REF!	#REF!
986.908	C63H120O6N	60:3		#REF!	#REF!
988.924	C63H122O6N	60:2		#REF!	#REF!
990.94	C63H124O6N	60:1		#REF!	#REF!
Total NL 349 22:4 acyl containing		Total NL 349 22:4 acyl containing		#REF!	#REF!
Total TAG Signal				#REF!	#REF!
				LFNP	HFNP
Mass	Compound Formula	Compound Name	alternate I.D.	sample01	sample02
822.752	C51H100O6N	TAG(48:1)	14:0/16:0/18:1	#REF!	#REF!
822.752	C51H100O6N	TAG(48:1)	16:0/16:0/16:1	#REF!	#REF!
824.768	C51H102O6N	TAG(48:0)	16:0/16:0/16:0	#REF!	#REF!
846.752	C53H100O6N	TAG(50:3)	16:1/16:1/18:1	#REF!	#REF!
846.752	C53H100O6N	TAG(50:3)	18:2/16:0/16:1	#REF!	#REF!
848.768	C53H102O6N	TAG(50:2)	18:1/16:0/16:1	#REF!	#REF!
848.768	C53H102O6N	TAG(50:2)	18:2/16:0/16:0	#REF!	#REF!
850.784	C53H104O6N	TAG(50:1)	18:1/16:0/16:0	#REF!	#REF!
852.799	C53H106O6N	TAG(50:0)	18:0/16:0/16:0	#REF!	#REF!
868.7	C55H98O6N	TAG(52:6)	20:5/16:0/16:1	#REF!	#REF!
870.8	C55H100O6N	TAG(52:5)	20:5/16:0/16:0	#REF!	#REF!
872.768	C55H102O6N	TAG(52:4)	16:0/18:2/18:2 (or 16:0/18:1/18:3)	#REF!	#REF!
872.768	C55H102O6N	TAG(52:4)	16:1/18:1/18:2 (or 16:1/18:0/18:3 or 16:1/16:0/20:3)	#REF!	#REF!
872.768	C55H102O6N	TAG(52:4)	20:4/16:0/16:0	#REF!	#REF!
874.784	C55H104O6N	TAG(52:3)	16:1/18:0/18:2	#REF!	#REF!
874.784	C55H104O6N	TAG(52:3)	18:1/16:1/18:1	#REF!	#REF!
874.784	C55H104O6N	TAG(52:3)	18:2/16:0/18:1	#REF!	#REF!
876.799	C55H106O6N	TAG(52:2)	18:0/16:1/18:1	#REF!	#REF!
876.799	C55H106O6N	TAG(52:2)	18:1/16:0/18:1	#REF!	#REF!
876.799	C55H106O6N	TAG(52:2)	18:2/16:0/18:0	#REF!	#REF!
878.815	C55H108O6N	TAG(52:1)	16:0/18:0/18:1	#REF!	#REF!
880.83	C55H110O6N	TAG(52:0)	18:0/16:0/18:0	#REF!	#REF!
894.752	C57H100O6N	TAG(54:7)	22:6/16:0/16:1	#REF!	#REF!
896.768	C57H102O6N	TAG(54:6)	20:4/16:0/18:2 or 20:4/16:1/18:1	#REF!	#REF!
896.8	C57H102O6N	TAG(54:6)	20:5/16:0/18:1	#REF!	#REF!
896.768	C57H102O6N	TAG(54:6)	22:6/16:0/16:0	#REF!	#REF!
898.784	C57H104O6N	TAG(54:5)	18:2/18:1/18:2 (or 18:2/18:0/18:3 or 18:2/16:0/20:3)	#REF!	#REF!
898.784	C57H104O6N	TAG(54:5)	20:4/16:0/18:1	#REF!	#REF!
900.799	C57H106O6N	TAG(54:4)	16:0/18:0/20:4	#REF!	#REF!
900.799	C57H106O6N	TAG(54:4)	18:1/18:1/18:2 (or 18:1/18:0/18:3 or 18:1/16:0/20:3)	#REF!	#REF!
900.799	C57H106O6N	TAG(54:4)	18:2/18:0/18:2	#REF!	#REF!
902.815	C57H108O6N	TAG(54:3)	16:0/18:0/20:3 (or 16:0/16:0/22:3)	#REF!	#REF!
902.815	C57H108O6N	TAG(54:3)	18:1/18:1/18:1	#REF!	#REF!
902.815	C57H108O6N	TAG(54:3)	18:2/18:0/18:1	#REF!	#REF!
904.83	C57H110O6N	TAG(54:2)	18:0/18:0/18:2	#REF!	#REF!
904.83	C57H110O6N	TAG(54:2)	18:1/18:0/18:1	#REF!	#REF!
906.846	C57H112O6N	TAG(54:1)	18:0/18:0/18:1	#REF!	#REF!
908.862	C57H114O6N	TAG(54:0)	18:0/18:0/18:0	#REF!	#REF!
922.784	C59H104O6N	TAG(56:7)	22:6/16:0/18:1	#REF!	#REF!
924.799	C59H106O6N	TAG(56:6)	22:6/16:0/18:0	#REF!	#REF!
924.799	C59H106O6N	TAG(56:6)	20:4/18:1/18:1 or 20:4/18:0/18:2	#REF!	#REF!
926.815	C59H108O6N	TAG(56:5)	20:4/18:0/18:1	#REF!	#REF!
928.83	C59H110O6N	TAG(56:4)	18:1/18:0/20:3 or 18:1/16:0/22:3	#REF!	#REF!
930.846	C59H112O6N	TAG(56:3)	18:1/18:0/20:2 or 18:1/16:0/22:2 or 18:1/18:1/20:1	#REF!	#REF!
			TOTAL TAG	#REF!	#REF!

## Sheet: signals to nmols
				signal per mg dry lipid weight
phospholipids are nmol, TAG are signal as compared to 1 nmol standard.				L-Exo 6M	H-Exo 6M	L-Exo 12M	H-Exo 12M	Healthy-Exo	T2D-Exo
Mass	Compound Formula	Compound Name	alternate I.D.	sample01	sample02
494.3	C24H48O7PN	LPC(16:1)		0.01	0	0.01	0.62	0.03	0
496.3	C24H50O7PN	LPC(16:0)		0.05	0.56	0.54	56.02	7.36	0.08
518.3	C26H48O7PN	LPC(18:3)		0.01	0.13	0	10.66	0.12	0.03
520.3	C26H50O7PN	LPC(18:2)		0.05	0.47	0	106.07	2.37	0.1
522.3	C26H52O7PN	LPC(18:1)		0.01	0.27	0.01	26.23	0.65	0.05
524.4	C26H54O7PN	LPC(18:0)		0.06	1.6	0.2	13.68	0.89	0.06
542.3	C28H48O7PN	LPC(20:5)		0.01	0	0.01	0	0.02	0
544.3	C28H50O7PN	LPC(20:4)		0	0.03	0.01	0	0	0.02
546.3	C28H52O7PN	LPC(20:3)		0	0	0	0	0	0
548.4	C28H54O7PN	LPC(20:2)		0	0	0	0.33	0	0
550.4	C28H56O7PN	LPC(20:1)		0	0.08	0	2.3	0.08	0
552.4	C28H58O7PN	LPC(20:0)		0.01	0.08	0.03	3.21	0.09	0.03
568.3	C30H50O7PN	LPC(22:6)		0.01	0	0	1.86	0.07	0.03
570.3	C30H52O7PN	LPC(22:5)		0	0	0.01	0.84	0	0.03
Total LysoPC		Total LysoPC		0.22	3.2	0.81	221.82	0.67	0.65
676.5	C36H70O8PN	PC(28:1)		0	0	0	0.26	0.09	0
704.5	C38H74O8PN	PC(30:1)		0	0.02	0.09	0.32	0.02	0
706.5	C38H76O8PN	PC(30:0)		0.04	0.16	0.15	1.01	0.34	0.01
730.5	C40H76O8PN	PC(32:2)		0.01	0.08	0	0.22	0	0.9
732.5	C40H78O8PN	PC(32:1)		0.03	0.16	0.1	0.65	0.1	0.03
734.6	C40H80O8PN	PC(32:0)		0.09	1.34	0.32	1.72	0.4	0.42
754.5	C42H76O8PN	PC(34:4)		0	0	0	0.03	0	0.41
756.5	C42H78O8PN	PC(34:3)		0	0.14	0	1.14	0.06	0.5
758.6	C42H80O8PN	PC(34:2)		0.11	1.92	0	21.9	0.73	7.17
760.6	C42H82O8PN	PC(34:1)		0.12	2.26	0.1	6.39	1.28	2.17
762.6	C42H84O8PN	PC(34:0)		0.04	0.53	0.1	0.64	0.15	0.01
778.5	C44H76O8PN	PC(36:6)		0.01	0.12	0	0	0	0.01
780.5	C44H78O8PN	PC(36:5)		0.02	0.1	0	5.44	0.13	0.01
782.6	C44H80O8PN	PC(36:4)		0.06	1.6	0	32.76	0.15	0.05
784.6	C44H82O8PN	PC(36:3)		0.04	0.64	0	12.92	0.41	0.08
786.6	C44H84O8PN	PC(36:2)		0.04	0.85	0	7.75	0.35	0.11
788.6	C44H86O8PN	PC(36:1)		0.04	0.76	0	2.04	0.26	0.05
790.6	C44H88O8PN	PC(36:0)	ePC(38:7)	0.03	0.4	0	0.52	0.15	0.01
806.6	C46H80O8PN	PC(38:6)		0.02	0.39	0.02	0.38	0.07	0.01
808.6	C46H82O8PN	PC(38:5)		0.01	0.21	0	0.26	0.05	0.02
810.6	C46H84O8PN	PC(38:4)		0.02	0.74	0	0.6	0	0.01
812.6	C46H86O8PN	PC(38:3)		0.02	0.29	0	0.8	0.07	0.02
814.6	C46H88O8PN	PC(38:2)		0.01	0.13	0	0.83	0.07	0
816.6	C46H90O8PN	PC(38:1)		0.01	0.25	0	0.47	0.03	0
818.7	C46H92O8PN	PC(38:0)	ePC(40:7)	0.01	0.96	0.01	0.32	0	0
830.6	C48H80O8PN	PC(40:8)		0	0	0	0.29	0.05	0
832.6	C48H82O8PN	PC(40:7)		0.03	0.14	0.06	0.26	0.15	0
834.6	C48H84O8PN	PC(40:6)		0	0.13	0.01	0.21	0.11	0
836.6	C48H86O8PN	PC(40:5)		0	0.11	0	0.08	0	0
838.6	C48H88O8PN	PC(40:4)		0	0	0	0.06	0	0
840.6	C48H90O8PN	PC(40:3)		0	0	0	0.21	0	0
842.7	C48H92O8PN	PC(40:2)		0.01	0	0	0.23	0	0
852.5	C50H78O8PN	PC(42:11)		0	0	0	0.06	0	0
854.6	C50H80O8PN	PC(42:10)		0	0	0	0.1	0	0
856.6	C50H82O8PN	PC(42:9)		0	0	0	0.01	0	0
858.6	C50H84O8PN	PC(42:8)		0	0	0	0	0	0
860.6	C50H86O8PN	PC(42:7)		0	0	0	0.04	0	0
862.6	C50H88O8PN	PC(42:6)		0	0	0	0.14	0	0
864.6	C50H90O8PN	PC(42:5)		0	0	0	0.02	0	0
866.7	C50H92O8PN	PC(42:4)		0	0	0	0	0	0
868.7	C50H94O8PN	PC(42:3)		0	0.12	0	0	0.03	0.01
870.7	C50H96O8PN	PC(42:2)		0	0	0	0.04	0	0
878.6	C52H80O8PN	PC(44:12)		0	0	0	0.32	0	0
880.6	C52H82O8PN	PC(44:11)		0	0	0	0.04	0	0
882.6	C52H84O8PN	PC(44:10)		0	0	0	0	0	0
884.6	C52H86O8PN	PC(44:9)		0	0	0	0	0	0
886.6	C52H88O8PN	PC(44:8)		0	0	0	0	0	0
888.6	C52H90O8PN	PC(44:7)		0	0	0	0	0	0
890.7	C52H92O8PN	PC(44:6)		0	0	0	0	0	0
892.7	C52H94O8PN	PC(44:5)		0	0	0.01	0	0	0
894.7	C52H96O8PN	PC(44:4)		0	0	0	0	0	0
896.7	C52H98O8PN	PC(44:3)		0	0	0	0	0	0
898.7	C52H100O8PN	PC(44:2)		0	0	0	0	0	0
Total PC		Total PC		0.83	14.55	0.97	101.49	0.3	10.22
701.5	C39H77N2O6P	SM(16:1)		0	0	0.04	0.2	0	0
703.6	C39H79N2O6P	SM(16:0)		1.17	8.87	4.14	9.48	8.38	0.34
705.6	C39H81N2O6P	DSM(16:0)		0.39	3.08	1.22	1.55	4.51	0.25
729.6	C41H81N2O6P	SM(18:1)		0	0	0	0.13	0	0
731.6	C41H83N2O6P	SM(18:0)		0.03	0.44	0.08	0.55	0.62	0.06
733.6	C41H85N2O6P	DSM(18:0)		0.02	0.25	0.07	0.41	0.39	0
785.6	C45H89N2O6P	SM(22:1)		0.05	0.35	0	3.84	0	0
787.7	C45H91N2O6P	SM(22:0)		0.09	0.84	0.15	5.02	1.45	0.02
789.7	C45H93N2O6P	DSM(22:0)		0.03	0.2	0.11	1.02	0.98	0.02
813.7	C47H93N2O6P	SM(24:1)		0.14	0.28	0.45	2.42	0.57	0.04
815.7	C47H95N2O6P	SM(24:0)		0.11	0.42	0.35	2.74	1.63	0.09
817.7	C47H97N2O6P	DSM(24:0)		0.04	0.4	0.18	0	1.22	0.07
Total SM and DSM		Total SM and DSM		2.07	15.14	6.79	27.34	19.73	0.9
714.5	C40H76O7PN	ePC(32:3)		0	0	0	0	0	0
716.6	C40H78O7PN	ePC(32:2)		0.01	0	0.01	0.04	0	0
718.6	C40H80O7PN	ePC(32:1)		0.05	0.27	0.17	0.27	0.09	0
720.6	C40H82O7PN	ePC(32:0)		0.05	0.32	0.19	0.5	0.26	0.01
740.6	C42H78O7PN	ePC(34:4)		0	0	0	0.06	0	0
742.6	C42H80O7PN	ePC(34:3)		0.04	0.05	0.15	0.17	0	0
744.6	C42H82O7PN	ePC(34:2)		0.05	0.72	0.14	0.38	0.1	0.02
746.6	C42H84O7PN	ePC(34:1)		0.05	0.6	0.13	0.56	0.16	0.02
748.6	C42H86O7PN	ePC(34:0)		0.02	0.2	0.06	0.27	0.11	0.01
766.6	C44H80O7PN	ePC(36:5)		0.02	0.63	0.1	0.28	0	0
768.6	C44H82O7PN	ePC(36:4)		0.02	0.51	0.04	0.16	0.77	0.03
770.6	C44H84O7PN	ePC(36:3)		0.01	0.25	0	0.22	0.03	0.01
772.6	C44H86O7PN	ePC(36:2)		0.01	0.16	0	0.57	0.05	0.03
774.6	C44H88O7PN	ePC(36:1)		0.02	0.15	0	1	0.16	0.03
776.6	C44H90O7PN	ePC(36:0)		0.01	0.14	0.02	0.18	0.09	0.01
792.6	C46H82O7PN	ePC(38:6)		0.04	4.51	0.08	0.33	0	0.01
794.6	C46H84O7PN	ePC(38:5)		0.02	0.36	0	0.11	0	0.01
796.6	C46H86O7PN	ePC(38:4)		0	0.25	0	0.47	0.03	0.01
798.6	C46H88O7PN	ePC(38:3)		0.01	0	0	0.96	0.06	0
800.6	C46H90O7PN	ePC(38:2)		0	0.07	0	0.54	0.03	0.01
802.7	C46H92O7PN	ePC(38:1)		0.01	0.14	0	0.55	0.23	0
804.7	C46H94O7PN	ePC(38:0)	PC(38:7)	0.02	0.12	0.02	0.16	0.1	0
820.6	C48H86O7PN	ePC(40:6)		0.01	0.49	0	0.03	0.03	0
822.6	C48H88O7PN	ePC(40:5)		0.01	0.05	0.01	0.07	0	0
824.6	C48H90O7PN	ePC(40:4)		0.03	0	0.12	0.03	0	0
826.7	C48H92O7PN	ePC(40:3)		0	0	0	0.12	0	0
828.7	C48H94O7PN	ePC(40:2)		0	0	0	0.21	0	0
Total ePC		Total ePC		0.51	9.98	1.23	8.26	1.43	1.32
452.3	C21H42O7PN	LPE(16:1)		0	0	0.36	0.17	0.63	0
454.3	C21H44O7PN	LPE(16:0)		0.22	0.92	1.29	0.1	1.64	0.22
476.3	C23H42O7PN	LPE(18:3)		0.06	0	0.16	0.08	0.82	0
478.3	C23H44O7PN	LPE(18:2)		0	0.17	0.26	0.04	0.2	0.85
480.3	C23H46O7PN	LPE(18:1)		0.06	0.08	0.31	0.09	0.26	0.18
500.3	C25H42O7PN	LPE(20:5)		0.02	0	0	0	0	0.24
502.3	C25H44O7PN	LPE(20:4)		0	0	0.08	0.58	0	0.05
504.3	C25H46O7PN	LPE(20:3)		0.01	0	0.25	0	0	0.06
506.3	C25H48O7PN	LPE(20:2)		0	0.01	0.02	0.14	0.52	0
508.3	C25H50O7PN	LPE(20:1)		0	0.15	0.04	0.02	0	0
510.3	C25H52O7PN	LPE(20:0)		0.08	0.51	0.39	0.15	0	0.98
526.3	C27H44O7PN	LPE(22:6)		0.02	0.15	0.08	0.03	0.38	0
528.3	C27H46O7PN	LPE(22:5)		0.01	0.34	0.04	0	0	0
Total LysoPE		Total LysoPE		0.48	2.33	3.25	1.41	4.44	2.58
634.4	C33H64O8PN	PE(28:1)		0	0	0	0	0.18	0	0.00422933
636.5	C33H66O8PN	PE(28:0)		2.58	0.16	7.21	0.23	0	0.98	0.231204
662.5	C35H68O8PN	PE(30:1)		0.13	0	0.48	0.01	0	0.26	0.00845867
664.5	C35H70O8PN	PE(30:0)		33.8	5.32	106.39	2.6	4.66	17.27	2.59681
688.5	C37H70O8PN	PE(32:2)		1.23	0	4.18	0.11	0	1.66	0.112782
690.5	C37H72O8PN	PE(32:1)		0.85	0.17	2.73	0.17	0.41	2.69	0.174812
692.5	C37H74O8PN	PE(32:0)		2.14	0.51	6.56	0.32	0.47	1.1	0.322839
712.5	C39H70O8PN	PE(34:4)		0.16	0.07	0.34	0	0.09	0.18	3.45114
714.5	C39H72O8PN	PE(34:3)		0.58	0	0.53	0	0.74	0.84
716.5	C39H74O8PN	PE(34:2)		5.78	0.92	18.44	0	1.93	10.53
718.5	C39H76O8PN	PE(34:1)		2.74	0.84	8.76	0.55	1.1	7.09
720.5	C39H78O8PN	PE(34:0)		0	0.07	0.4	0.06	0.07	0
736.5	C41H70O8PN	PE(36:6)		0.04	0.01	0.04	0	0	0.08
738.5	C41H72O8PN	PE(36:5)		0.4	0.08	0.52	0	0	0.52
740.5	C41H74O8PN	PE(36:4)		0.57	0.14	1.15	0	0.14	0.65
742.5	C41H76O8PN	PE(36:3)		0.3	0	0.58	0	0.35	0.47
744.5	C41H78O8PN	PE(36:2)		0.3	0.13	1.05	0.4	0.34	0.4
746.6	C41H80O8PN	PE(36:1)		0.19	0.07	0.58	0.43	0.62	0.11
748.6	C41H82O8PN	PE(36:0)	ePE(38:7)	0.02	0.06	0.09	0	0.21	0.06
764.5	C43H74O8PN	PE(38:6)		0.16	0	0.58	0	0	0.04
766.5	C43H76O8PN	PE(38:5)		0.13	0.02	0.45	0.04	0	0.04
768.5	C43H78O8PN	PE(38:4)		0	0.08	0.24	0.1	0	0.1
770.6	C43H80O8PN	PE(38:3)		0.06	0	0.05	0.01	0	0.02
772.6	C43H82O8PN	PE(38:2)		0.04	0	0	0.02	0	0
774.6	C43H84O8PN	PE(38:1)		0.01	0	0	0.01	0.09	0
776.6	C43H86O8PN	PE(38:0)	ePE(40:7)	0	0	0	0	0	0
788.5	C45H74O8PN	PE(40:8)		0	0	0	0	0.05	0
790.5	C45H76O8PN	PE(40:7)		0	0.07	0	0	0	0
792.5	C45H78O8PN	PE(40:6)		0	0	0	0.01	0	0
794.6	C45H80O8PN	PE(40:5)		0	0	0	0	0.19	0
796.6	C45H82O8PN	PE(40:4)		0	0.05	0	0	0.09	0
798.6	C45H84O8PN	PE(40:3)		0	0.01	0	0	0	0
800.6	C45H86O8PN	PE(40:2)		0	0	0	0	0	0
812.5	C47H74O8PN	PE(42:10)		0	0	0	0.02	0	0
814.5	C47H76O8PN	PE(42:9)		0	0.07	0	0	0	0
816.5	C47H78O8PN	PE(42:8)		0	0	0	0.01	0	0
818.6	C47H80O8PN	PE(42:7)		0	0.13	0	0	0	0
820.6	C47H82O8PN	PE(42:6)		0	0	0	0	0.08	0
822.6	C47H84O8PN	PE(42:5)		0	0	0	0	0	0
824.6	C47H86O8PN	PE(42:4)		0	0	0	0	0	0
826.6	C47H88O8PN	PE(42:3)		0	0	0	0	0	0
828.6	C47H90O8PN	PE(42:2)		0	0	0	0	0.15	0
836.5	C49H74O8PN	PE(44:12)		0	0	0	0	0	0
838.5	C49H76O8PN	PE(44:11)		0	0	0	0	0	0
840.5	C49H78O8PN	PE(44:10)		0	0	0	0	0	0
842.6	C49H80O8PN	PE(44:9)		0	0	0	0	0	0
844.6	C49H82O8PN	PE(44:8)		0	0.06	0	0	0	0
846.6	C49H84O8PN	PE(44:7)		0	0	0	0	0	0.01
848.6	C49H86O8PN	PE(44:6)		0	0.02	0	0	0	0
850.6	C49H88O8PN	PE(44:5)		0	0.05	0	0.06	0	0
852.6	C49H90O8PN	PE(44:4)		0	0	0	0	0	0
854.7	C49H92O8PN	PE(44:3)		0	0	0	0.01	0	0
856.7	C49H94O8PN	PE(44:2)		0	0	0	0	0	0
Total PE		Total PE		52.19	9.1	161.35	5.17	18.97	45.08
659.5	C36H71O6PN2	PE-Cer(16:1)		0.02	0	0.05	0.01	0	0.05
661.5	C36H73O6PN2	PE-Cer(16:0)		0.02	0	0	0.06	0.15	0.03
687.5	C38H75O6PN2	PE-Cer(18:1)		0.53	0.07	1.35	0.01	0.05	0.33
689.5	C38H77O6PN2	PE-Cer(18:0)		0	0.26	0.12	0.02	0.05	0
773.6	C44H89O6PN2	PE-Cer(24:0)		0	0	0	0	0	0
Total PE-Cer		Total PE-Cer		0.58	0.33	1.52	0.11	0.24	0.41
672.5	C37H70O7PN	ePE(32:3)		0.49	0	0.78	0.06	0	0.2
674.5	C37H72O7PN	ePE(32:2)		0.08	0.02	0.44	0	0.05	0.16
676.5	C37H74O7PN	ePE(32:1)		0.45	0	1.88	0	0	0.97
678.5	C37H76O7PN	ePE(32:0)		21.41	3.96	65.37	1.79	5.94	14.88
698.5	C39H72O7PN	ePE(34:4)		0.04	0.2	0.12	0.02	0	0.04
700.5	C39H74O7PN	ePE(34:3)		0.83	0.01	2.92	0.01	0.12	0.85
702.5	C39H76O7PN	ePE(34:2)		7.56	1.04	25.15	0.56	2.14	9.04
704.6	C39H78O7PN	ePE(34:1)		2.64	1.22	8.63	0.34	1.23	5.57
706.6	C39H80O7PN	ePE(34:0)		0.26	0	0.89	0.04	0	0.16
724.5	C41H74O7PN	ePE(36:5)		0.45	0	1.45	0.06	0.12	0.31
726.5	C41H76O7PN	ePE(36:4)		0.63	0	1.87	0.02	0	0.5
728.6	C41H78O7PN	ePE(36:3)		0.28	0.19	1.36	0.03	0.28	0.18
730.6	C41H80O7PN	ePE(36:2)		0.39	0.13	1.34	0.12	0	0.53
732.6	C41H82O7PN	ePE(36:1)		0.22	0	0.72	0.1	0.08	0.38
734.6	C41H84O7PN	ePE(36:0)		0.01	0.03	0.08	0	0	0.01
750.5	C43H76O7PN	ePE(38:6)		0.26	0	1.03	0.01	0	0
752.6	C43H78O7PN	ePE(38:5)		0.21	0	0.74	0.03	0.05	0.06
754.6	C43H80O7PN	ePE(38:4)		0.09	0	0.25	0	0	0.14
756.6	C43H82O7PN	ePE(38:3)		0	0.09	0.07	0	0	0
758.6	C43H84O7PN	ePE(38:2)		0	0.07	0	0.02	0	0.07
760.6	C43H86O7PN	ePE(38:1)		0.01	0	0.07	0	0	0.07
762.6	C43H88O7PN	ePE(38:0)	PE(38:7)	0.04	0.03	0	0	0	0.04
778.6	C45H80O7PN	ePE(40:6)		0	0	0.04	0.01	0.02	0
780.6	C45H82O7PN	ePE(40:5)		0	0.11	0.05	0.01	0	0.02
782.6	C45H84O7PN	ePE(40:4)		0	0	0	0.03	0	0.01
784.6	C45H86O7PN	ePE(40:3)		0	0	0	0	0	0
786.6	C45H88O7PN	ePE(40:2)		0	0	0	0	0	0
Total ePE		Total ePE		36.34	7.11	115.24	3.27	10.02	24.17
848.5	C43H75O13P	PI(34:4)		0	0	0.02	0	0	0.14
850.5	C43H77O13P	PI(34:3)		0.01	0	0	0	0.38	0.23
852.5	C43H79O13P	PI(34:2)		0.14	0.32	0	0	0.37	0.36
854.5	C43H81O13P	PI(34:1)		0.04	0.3	0.09	0.3	0	0.2
872.5	C45H75O13P	PI(36:6)		0.02	0.32	0	0	0.01	0.32
874.5	C45H77O13P	PI(36:5)		0.01	0.12	0	0	0.11	0
876.5	C45H79O13P	PI(36:4)		0.04	0.63	0.06	0.12	0.3	0.15
878.5	C45H81O13P	PI(36:3)		0.02	0	0.06	0.15	1.12	0.08
880.6	C45H83O13P	PI(36:2)		0.09	0.45	0.13	0.62	0.56	0
882.6	C45H85O13P	PI(36:1)		0.01	0.16	0.01	0.52	0.06	0
900.5	C47H79O13P	PI(38:6)		0.04	0.16	0.04	0	0.09	0.06
902.5	C47H81O13P	PI(38:5)		0.03	0.03	0.04	0.07	0.13	0.04
904.6	C47H83O13P	PI(38:4)		0.04	0.54	0.13	0.59	0	0.1
906.6	C47H85O13P	PI(38:3)		0.04	0.3	0.15	0.27	0.75	0
908.6	C47H87O13P	PI(38:2)		0	0	0	0.02	0	0.09
910.6	C47H89O13P	PI(38:1)		0.01	0.12	0	0.07	0	0.03
912.6	C47H91O13P	PI(38:0)		0.02	0	0	0	0.03	0
924.5	C49H79O13P	PI(40:8)		0.01	0.19	0.04	0.02	0.05	0
926.5	C49H81O13P	PI(40:7)		0	0.52	0.01	0.07	0.39	0.08
928.6	C49H83O13P	PI(40:6)		0.01	0.3	0.06	0	0.03	0.06
930.6	C49H85O13P	PI(40:5)		0	0.32	0	0	0	0.11
932.6	C49H87O13P	PI(40:4)		0.02	0.17	0	0.07	0.05	0.06
934.6	C49H89O13P	PI(40:3)		0	0.05	0.01	0	0.31	0.08
936.6	C49H91O13P	PI(40:2)		0	0.17	0.05	0.09	0.06	0.08
938.6	C49H93O13P	PI(40:1)		0.01	0	0.01	0.04	0.35	0.07
940.7	C49H95O13P	PI(40:0)		0.04	0.09	0.01	0.05	0.21	0.08
948.5	C51H79O13P	PI(42:10)		0.01	0	0	0.03	0.01	0.09
950.5	C51H81O13P	PI(42:9)		0	0.11	0	0	0.04	0.01
952.6	C51H83O13P	PI(42:8)		0.01	0.63	0.01	0.05	0.21	0.14
954.6	C51H85O13P	PI(42:7)		0.01	0.4	0.02	0	0	0.04
956.6	C51H87O13P	PI(42:6)		0	0.11	0.01	0	0.21	0.14
958.6	C51H89O13P	PI(42:5)		0	0	0	0.03	0.23	0.05
960.6	C51H91O13P	PI(42:4)		0.01	0.07	0	0.01	0	0.16
962.6	C51H93O13P	PI(42:3)		0.05	0.03	0.03	0.06	0	0
964.7	C51H95O13P	PI(42:2)		0	0.05	0	0.01	0	0.12
972.5	C53H79O13P	PI(44:12)		0	0.49	0.02	0.15	0.09	0.01
974.5	C53H81O13P	PI(44:11)		0.01	0	0	0	0.08	0.03
976.6	C53H83O13P	PI(44:10)		0.01	0.11	0.01	0.01	0.09	0.07
978.6	C53H85O13P	PI(44:9)		0.01	0.03	0	0.01	0.01	0.07
980.6	C53H87O13P	PI(44:8)		0	0.03	0	0.06	0	0.23
982.6	C53H89O13P	PI(44:7)		0.04	0	0.01	0	0.01	0
984.6	C53H91O13P	PI(44:6)		0.06	0.24	0.07	0.02	0.03	0
986.6	C53H93O13P	PI(44:5)		0	0	0.02	0.03	0.06	0.1
988.7	C53H95O13P	PI(44:4)		0.02	0.36	0	0.02	0.17	0.38
990.7	C53H97O13P	PI(44:3)		0	0.04	0.01	0.07	0.26	0
992.7	C53H99O13P	PI(44:2)		0	0.01	0.02	0.01	0	0.2
Total PI		Total PI		0.92	7.96	1.16	3.64	6.89	4.26
734.5	C38H72O10PN	PS(32:1)		0	0	0.23	0	0	0.05	0
736.5	C38H74O10PN	PS(32:0)		0.23	1	0.57	0.19	0.81	0.19	0.192479
756.5	C40H70O10PN	PS(34:4)		0.04	0	0.02	0	0.02	0.04	0
758.5	C40H72O10PN	PS(34:3)		0.02	0	0.04	0	0	0	0
760.5	C40H74O10PN	PS(34:2)		0.5	0.64	1.38	0.36	0.37	0.26	0.36313
762.5	C40H76O10PN	PS(34:1)		0.12	0	0.67	0.18	0.93	0.32	0.555609
764.5	C40H78O10PN	PS(34:0)		0	0.07	0	0	0	0.03
780.5	C42H70O10PN	PS(36:6)		0	0.07	0.03	0	0.06	0.07
782.5	C42H72O10PN	PS(36:5)		0.03	0	0.02	0.06	0.04	0.1
784.5	C42H74O10PN	PS(36:4)		0.01	0.02	0.07	0.04	0.09	0
786.5	C42H76O10PN	PS(36:3)		0.03	0	0.09	0.03	0.38	0.01
788.5	C42H78O10PN	PS(36:2)		0.17	1.16	0.33	0.19	0.8	0.36
790.6	C42H80O10PN	PS(36:1)		1.15	3.32	1.09	0.3	8.44	3.94
792.6	C42H82O10PN	PS(36:0)	ePS(38:7)	0.02	0.64	0	0.01	0.89	0.06
806.5	C44H72O10PN	PS(38:7)		0	0	0	0.03	0	0.02
808.5	C44H74O10PN	PS(38:6)		0	0.13	0	0.06	0.06	0
810.5	C44H76O10PN	PS(38:5)		0.01	0	0.02	0.03	0	0.04
812.5	C44H78O10PN	PS(38:4)		0.03	0	0	0	0.02	0
814.6	C44H80O10PN	PS(38:3)		0.17	0.39	0.44	0.05	0.54	0.08
816.6	C44H82O10PN	PS(38:2)		0.05	0.29	0.08	0	0.09	0.03
818.6	C44H84O10PN	PS(38:1)		0.07	0.6	0.12	0	0	0.17
820.6	C44H86O10PN	PS(38:0)	ePS(40:7)	0.04	0	0	0.02	0.15	0.16
832.5	C46H74O10PN	PS(40:8)		0	0	0.03	0.07	0.1	0
834.5	C46H76O10PN	PS(40:7)		0.04	0	0.02	0.03	0	0.02
836.5	C46H78O10PN	PS(40:6)		0	0	0.13	0.02	0	0
838.6	C46H80O10PN	PS(40:5)		0.01	0	0.01	0.02	0.15	0
840.6	C46H82O10PN	PS(40:4)		0	0	0	0	0	0.05
842.6	C46H84O10PN	PS(40:3)		0.01	0.09	0.01	0	0	0
844.6	C46H86O10PN	PS(40:2)		0.06	0.17	0	0.04	0.39	0.02
846.6	C46H88O10PN	PS(40:1)		0.12	0.14	0.27	0.08	0.08	0.08
854.5	C48H72O10PN	PS(42:11)		0	0.06	0	0	0	0.05
856.5	C48H74O10PN	PS(42:10)		0	0	0	0	0	0.04
858.5	C48H76O10PN	PS(42:9)		0	0.21	0.05	0	0	0.02
860.5	C48H78O10PN	PS(42:8)		0	0	0.03	0	0.01	0.07
862.6	C48H80O10PN	PS(42:7)		0.01	0.01	0.05	0	0	0
864.6	C48H82O10PN	PS(42:6)		0.01	0	0	0	0.11	0
866.6	C48H84O10PN	PS(42:5)		0	0.01	0	0	0.17	0.05
880.5	C50H74O10PN	PS(44:12)		0.01	0.03	0	0	0	0.01
882.5	C50H76O10PN	PS(44:11)		0.01	0.03	0.02	0	0.29	0
884.5	C50H78O10PN	PS(44:10)		0	0	0.01	0	0	0.02
886.6	C50H80O10PN	PS(44:9)		0	0.12	0.03	0	0	0
888.6	C50H82O10PN	PS(44:8)		0	0	0.02	0.01	0.08	0
890.6	C50H84O10PN	PS(44:7)		0	0.04	0	0.02	0.01	0
892.6	C50H86O10PN	PS(44:6)		0.02	0.06	0.02	0	0	0.05
894.6	C50H88O10PN	PS(44:5)		0	0	0	0	0.1	0
896.6	C50H90O10PN	PS(44:4)		0	0	0.02	0	0	0.01
898.6	C50H92O10PN	PS(44:3)		0	0	0	0	0.06	0.01
900.7	C50H94O10PN	PS(44:2)		0	0.27	0.01	0.03	0.03	0.03
Total PS		Total PS		3.01	9.58	5.94	1.88	15.27	6.45
746.5	C40H76O9PN	ePS(34:2)		0.51	1.91	1.46	0.46	0.82	0.79
748.5	C40H78O9PN	ePS(34:1)		0.23	0.34	0.5	0.04	0.04	0.17
772.5	C42H78O9PN	ePS(36:3)		0.04	0.06	0.03	0.04	0	0.01
774.6	C42H80O9PN	ePS(36:2)		0.02	0	0.12	0.04	0	0.02
776.6	C42H82O9PN	ePS(36:1)		0.07	0.23	0.06	0.04	0.45	0.34
778.6	C42H84O9PN	ePS(36:0)		0.02	0	0	0.01	0.06	0.01
794.5	C44H76O9PN	ePS(38:6)		0.03	0	0.05	0.01	0.01	0.04
796.5	C44H78O9PN	ePS(38:5)		0	0.04	0.06	0	0	0
798.6	C44H80O9PN	ePS(38:4)		0.01	0	0	0	0	0.07
800.6	C44H82O9PN	ePS(38:3)		0	0	0	0	0	0
802.6	C44H84O9PN	ePS(38:2)		0	0	0	0	0	0
804.6	C44H86O9PN	ePS(38:1)		0.02	0.24	0.01	0.04	0	0.05
824.6	C46H82O9PN	ePS(40:5)		0	0	0	0	0	0
826.6	C46H84O9PN	ePS(40:4)		0	0	0	0	0	0.06
828.6	C46H86O9PN	ePS(40:3)		0	0	0.01	0	0.52	0.08
830.6	C46H88O9PN	ePS(40:2)		0.01	0.32	0	0	0	0
Total ePS		Total ePS		0.97	3.16	2.3	0.67	1.91	1.64
658.4	C35H61O8P	PA(32:4)		0	0.03	0.01	0.02	0.01	0
660.4	C35H63O8P	PA(32:3)		0	0	0	0.01	0.11	0.03
662.4	C35H65O8P	PA(32:2)		0.04	0.07	0.1	0	0	0.04
664.5	C35H67O8P	PA(32:1)		0.01	0.28	0.08	0.19	0.03	0.06
666.5	C35H69O8P	PA(32:0)		0.1	0.32	0.34	0.37	0.07	0.1
686.4	C37H65O8P	PA(34:4)		0	0.1	0	0	0.07	0.05
688.5	C37H67O8P	PA(34:3)		0.01	0.02	0.07	0.09	0.11	0
690.5	C37H69O8P	PA(34:2)		0.2	1.14	0.74	0.55	0.74	0.15
692.5	C37H71O8P	PA(34:1)		0.09	0.94	0.38	0.89	0.26	0.19
710.4	C39H65O8P	PA(36:6)		0	0.02	0	0	0.02	0.03
712.5	C39H67O8P	PA(36:5)		0.04	0	0.06	0.09	0.03	0.08
714.5	C39H69O8P	PA(36:4)		0.17	0.31	0.22	0.42	0.47	0.1
716.5	C39H71O8P	PA(36:3)		0.06	0.4	0.21	0.31	0.12	0.04
718.5	C39H73O8P	PA(36:2)		0.05	1.82	0	0.41	0.29	0.12
738.5	C41H69O8P	PA(38:6)		0.01	0.06	0.02	0	0.06	0.02
740.5	C41H71O8P	PA(38:5)		0	0.33	0.02	0.04	0	0.02
742.5	C41H73O8P	PA(38:4)		0	0.62	0.01	0.24	0.07	0
744.5	C41H75O8P	PA(38:3)		0.01	0.12	0.03	0.44	0.12	0.02
746.5	C41H77O8P	PA(38:2)		0	0	0	0.12	0.04	0.02
764.5	C43H71O8P	PA(40:7)		0	0	0.02	0.01	0	0
766.5	C43H73O8P	PA(40:6)		0.01	0.15	0.02	0.03	0	0
768.5	C43H75O8P	PA(40:5)		0.01	0.02	0.01	0.04	0.05	0.02
Total PA		Total PA		0.82	6.76	2.36	4.27	2.68	1.07
710.5	C36H69O10P	PG(30:1)		0.04	0	0.07	0.08	0.05	0.12
712.5	C36H71O10P	PG(30:0)		0.05	0.4	0.56	2.25	0.84	0.17
736.5	C38H71O10P	PG(32:2)		0.03	0	0.05	0.1	0.08	0
738.5	C38H73O10P	PG(32:1)		0.02	0.56	0	0.34	0.69	0.1
740.5	C38H75O10P	PG(32:0)		0.2	1.39	0.6	2.99	0.85	0.4
760.5	C40H71O10P	PG(34:4)		0	0.08	0	0	0	0.08
762.5	C40H73O10P	PG(34:3)		0.01	0	0	0	0.1	0.01
764.5	C40H75O10P	PG(34:2)		0.07	0.45	0	0	0.52	0.09
766.5	C40H77O10P	PG(34:1)		0.4	3.77	1.35	1.77	1.4	0.4
768.5	C40H79O10P	PG(34:0)		0.12	0.9	0.27	1.75	0.93	0.29
788.5	C42H75O10P	PG(36:4)		0.01	0	0	0.11	0.55	0.08
790.5	C42H77O10P	PG(36:3)		0	0.16	0.06	0.16	0.05	0.04
792.5	C42H79O10P	PG(36:2)		0.07	1.07	0.46	0.76	1.49	0.08
794.6	C42H81O10P	PG(36:1)		0.04	2.01	0.27	0.8	0.1	0.07
812.5	C44H75O10P	PG(38:6)		0	0.02	0	0	0.02	0
814.5	C44H77O10P	PG(38:5)		0	0	0	0	0	0
Total PG		Total PG		1.07	10.81	3.67	11.12	7.67	1.93
Total Routine Polar Lipids				#REF!	#REF!
30:1	C33H66O5N	14:0/16:1		#REF!	#REF!
		16:0/14:1		#REF!	#REF!
30:0	C33H68O5N	14:0/16:0		#REF!	#REF!
32:1	C35H70O5N	16:0/16:1		#REF!	#REF!
32:0	C35H72O5N	16:0/16:0		#REF!	#REF!
34:4	C37H68O5N	18:3/16:1		#REF!	#REF!
		14:0/20:4		#REF!	#REF!
		14:1/20:3		#REF!	#REF!
34:3	C37H70O5N	18:3/16:0		#REF!	#REF!
		18:2/16:1		#REF!	#REF!
		14:0/20:3		#REF!	#REF!
34:2	C37H72O5N	18:2/16:0		#REF!	#REF!
		18:1/16:1		#REF!	#REF!
34:1	C37H74O5N	18:1/16:0		#REF!	#REF!
		18:0/16:1		#REF!	#REF!
36:6	C39H68O5N	18:3/18:3		#REF!	#REF!
		16:1/20:5		#REF!	#REF!
36:5	C39H70O5N	18:3/18:2		#REF!	#REF!
		16:0/20:5		#REF!	#REF!
		16:1/20:4		#REF!	#REF!
36:4	C39H72O5N	18:3/18:1		#REF!	#REF!
		18:2/18:2		#REF!	#REF!
		16:0/20:4		#REF!	#REF!
		16:1/20:3		#REF!	#REF!
36:3	C39H74O5N	18:3/18:0		#REF!	#REF!
		18:2/18:1		#REF!	#REF!
		16:0/20:3		#REF!	#REF!
		16:1/20:2		#REF!	#REF!
36:2	C39H76O5N	18:2/18:0		#REF!	#REF!
		18:1/18:1		#REF!	#REF!
		16:0/20:2		#REF!	#REF!
36:1	C39H78O5N	18:1/18:0		#REF!	#REF!
38:7	C41H70O5N	18:2/20:5		#REF!	#REF!
		18:3/20:4		#REF!	#REF!
38:6	C41H72O5N	18:1/20:5		#REF!	#REF!
		18:2/20:4		#REF!	#REF!
		16:0/22:6		#REF!	#REF!
		16:1/22:5		#REF!	#REF!
38:5	C41H74O5N	18:0/20:5		#REF!	#REF!
		18:1/20:4		#REF!	#REF!
		18:2/20:3		#REF!	#REF!
		18:3/20:2		#REF!	#REF!
		16:0/22:5		#REF!	#REF!
		16:1/22:4		#REF!	#REF!
38:4	C41H76O5N	18:0/20:4		#REF!	#REF!
		18:1/20:3		#REF!	#REF!
		16:0/22:4		#REF!	#REF!
38:3	C41H78O5N	18:0/20:3		#REF!	#REF!
		18:1/20:2		#REF!	#REF!
40:7	C43H74O5N	18:1/22:6		#REF!	#REF!
		18:2/22:5		#REF!	#REF!
		18:3/22:4		#REF!	#REF!
		20:2/20:5		#REF!	#REF!
		20:3/20:4		#REF!	#REF!
40:6	C43H76O5N	18:0/22:6		#REF!	#REF!
		18:1/22:5		#REF!	#REF!
		18:2/22:4		#REF!	#REF!
		20:2/20:4		#REF!	#REF!
		20:3/20:3		#REF!	#REF!
40:5	C43H78O5N	18:0/22:5		#REF!	#REF!
		18:1/22:4		#REF!	#REF!
		20:2/20:3		#REF!	#REF!
		Total DAG		#REF!	#REF!
764.674	C47H90O6N	44:2		#REF!	#REF!
766.69	C47H92O6N	44:1		#REF!	#REF!
768.706	C47H94O6N	44:0		#REF!	#REF!
776.711	C49H94O5N	e46:3		#REF!	#REF!
778.726	C49H96O5N	e46:2		#REF!	#REF!
780.742	C49H98O5N	e46:1		#REF!	#REF!
782.758	C49H100O5N	e46:0		#REF!	#REF!
790.69	C49H92O6N	46:3		#REF!	#REF!
792.706	C49H94O6N	46:2		#REF!	#REF!
794.721	C49H96O6N	46:1		#REF!	#REF!
796.737	C49H98O6N	46:0		#REF!	#REF!
802.726	C51H96O5N	e48:4		#REF!	#REF!
804.742	C51H98O5N	e48:3		#REF!	#REF!
806.758	C51H100O5N	e48:2		#REF!	#REF!
808.773	C51H102O5N	e48:1		#REF!	#REF!
810.789	C51H104O5N	e48:0		#REF!	#REF!
816.706	C51H94O6N	48:4		#REF!	#REF!
818.721	C51H96O6N	48:3		#REF!	#REF!
820.737	C51H98O6N	48:2		#REF!	#REF!
822.752	C51H100O6N	48:1		#REF!	#REF!
824.768	C51H102O6N	48:0		#REF!	#REF!
830.758	C53H100O5N	e50:4		#REF!	#REF!
832.773	C53H102O5N	e50:3		#REF!	#REF!
834.789	C53H104O5N	e50:2		#REF!	#REF!
836.804	C53H106O5N	e50:1		#REF!	#REF!
838.82	C53H108O5N	e50:0		#REF!	#REF!
844.737	C53H98O6N	50:4		#REF!	#REF!
846.752	C53H100O6N	50:3		#REF!	#REF!
848.768	C53H102O6N	50:2		#REF!	#REF!
850.784	C53H104O6N	50:1		#REF!	#REF!
852.799	C53H106O6N	50:0		#REF!	#REF!
856.773	C55H102O5N	e52:5		#REF!	#REF!
858.789	C55H104O5N	e52:4		#REF!	#REF!
860.804	C55H106O5N	e52:3		#REF!	#REF!
862.82	C55H108O5N	e52:2		#REF!	#REF!
864.836	C55H110O5N	e52:1		#REF!	#REF!
866.851	C55H112O5N	e52:0		#REF!	#REF!
868.737	C55H98O6N	52:6		#REF!	#REF!
870.752	C55H100O6N	52:5		#REF!	#REF!
872.768	C55H102O6N	52:4		#REF!	#REF!
874.784	C55H104O6N	52:3		#REF!	#REF!
876.799	C55H106O6N	52:2		#REF!	#REF!
878.815	C55H108O6N	52:1		#REF!	#REF!
880.83	C55H110O6N	52:0/e54:7		#REF!	#REF!
882.789	C57H104O5N	e54:6		#REF!	#REF!
884.804	C57H106O5N	e54:5		#REF!	#REF!
886.82	C57H108O5N	e54:4		#REF!	#REF!
888.836	C57H110O5N	e54:3		#REF!	#REF!
890.851	C57H112O5N	e54:2		#REF!	#REF!
892.867	C57H114O5N	e54:1		#REF!	#REF!
894.752	C57H100O6N	54:7/e54:0		#REF!	#REF!
896.768	C57H102O6N	54:6		#REF!	#REF!
898.784	C57H104O6N	54:5		#REF!	#REF!
900.799	C57H106O6N	54:4		#REF!	#REF!
902.815	C57H108O6N	54:3		#REF!	#REF!
904.83	C57H110O6N	54:2		#REF!	#REF!
906.846	C57H112O6N	54:1		#REF!	#REF!
908.862	C57H114O6N	54:0/e56:7		#REF!	#REF!
910.82	C59H108O5N	e56:6		#REF!	#REF!
912.836	C59H110O5N	e56:5		#REF!	#REF!
914.851	C59H112O5N	e56:4		#REF!	#REF!
916.867	C59H114O5N	e56:3		#REF!	#REF!
918.882	C59H116O5N	e56:2		#REF!	#REF!
920.898	C59H118O5N	e56:1		#REF!	#REF!
922.784	C59H104O6N	56:7/e56:0		#REF!	#REF!
924.799	C59H106O6N	56:6		#REF!	#REF!
926.815	C59H108O6N	56:5		#REF!	#REF!
928.83	C59H110O6N	56:4		#REF!	#REF!
930.846	C59H112O6N	56:3		#REF!	#REF!
932.862	C59H114O6N	56:2		#REF!	#REF!
934.877	C59H116O6N	56:1		#REF!	#REF!
936.836	C61H110O5N	e58:7/56:0		#REF!	#REF!
938.851	C61H112O5N	e58:6		#REF!	#REF!
940.867	C61H114O5N	e58:5		#REF!	#REF!
942.882	C61H116O5N	e58:4		#REF!	#REF!
944.898	C61H118O5N	e58:3		#REF!	#REF!
946.914	C61H120O5N	e58:2		#REF!	#REF!
948.929	C61H122O5N	e58:1/58:8		#REF!	#REF!
950.815	C61H108O6N	58:7/e58:0		#REF!	#REF!
952.83	C61H110O6N	58:6		#REF!	#REF!
954.846	C61H112O6N	58:5		#REF!	#REF!
956.862	C61H114O6N	58:4		#REF!	#REF!
958.877	C61H116O6N	58:3		#REF!	#REF!
960.893	C61H118O6N	58:2		#REF!	#REF!
962.908	C61H120O6N	58:1		#REF!	#REF!
964.867	C63H114O5N	e60:7/58:0		#REF!	#REF!
966.882	C63H116O5N	e60:6		#REF!	#REF!
968.898	C63H118O5N	e60:5		#REF!	#REF!
970.914	C63H120O5N	e60:4		#REF!	#REF!
972.929	C63H122O5N	e60:3		#REF!	#REF!
974.945	C63H124O5N	e60:2		#REF!	#REF!
976.83	C63H110O6N	60:8/e60:1		#REF!	#REF!
978.846	C63H112O6N	60:7/e60:0		#REF!	#REF!
980.862	C63H114O6N	60:6		#REF!	#REF!
982.877	C63H116O6N	60:5		#REF!	#REF!
984.893	C63H118O6N	60:4		#REF!	#REF!
986.908	C63H120O6N	60:3		#REF!	#REF!
988.924	C63H122O6N	60:2		#REF!	#REF!
990.94	C63H124O6N	60:1		#REF!	#REF!
Total NL 243 14:1 acyl containing		Total NL 243 14:1 acyl containing		#REF!	#REF!
764.674	C47H90O6N	44:2		#REF!	#REF!
766.69	C47H92O6N	44:1		#REF!	#REF!
768.706	C47H94O6N	44:0		#REF!	#REF!
776.711	C49H94O5N	e46:3		#REF!	#REF!
778.726	C49H96O5N	e46:2		#REF!	#REF!
780.742	C49H98O5N	e46:1		#REF!	#REF!
782.758	C49H100O5N	e46:0		#REF!	#REF!
790.69	C49H92O6N	46:3		#REF!	#REF!
792.706	C49H94O6N	46:2		#REF!	#REF!
794.721	C49H96O6N	46:1		#REF!	#REF!
796.737	C49H98O6N	46:0		#REF!	#REF!
802.726	C51H96O5N	e48:4		#REF!	#REF!
804.742	C51H98O5N	e48:3		#REF!	#REF!
806.758	C51H100O5N	e48:2		#REF!	#REF!
808.773	C51H102O5N	e48:1		#REF!	#REF!
810.789	C51H104O5N	e48:0		#REF!	#REF!
816.706	C51H94O6N	48:4		#REF!	#REF!
818.721	C51H96O6N	48:3		#REF!	#REF!
820.737	C51H98O6N	48:2		#REF!	#REF!
822.752	C51H100O6N	48:1		#REF!	#REF!
824.768	C51H102O6N	48:0		#REF!	#REF!
830.758	C53H100O5N	e50:4		#REF!	#REF!
832.773	C53H102O5N	e50:3		#REF!	#REF!
834.789	C53H104O5N	e50:2		#REF!	#REF!
836.804	C53H106O5N	e50:1		#REF!	#REF!
838.82	C53H108O5N	e50:0		#REF!	#REF!
844.737	C53H98O6N	50:4		#REF!	#REF!
846.752	C53H100O6N	50:3		#REF!	#REF!
848.768	C53H102O6N	50:2		#REF!	#REF!
850.784	C53H104O6N	50:1		#REF!	#REF!
852.799	C53H106O6N	50:0		#REF!	#REF!
856.773	C55H102O5N	e52:5		#REF!	#REF!
858.789	C55H104O5N	e52:4		#REF!	#REF!
860.804	C55H106O5N	e52:3		#REF!	#REF!
862.82	C55H108O5N	e52:2		#REF!	#REF!
864.836	C55H110O5N	e52:1		#REF!	#REF!
866.851	C55H112O5N	e52:0		#REF!	#REF!
868.737	C55H98O6N	52:6		#REF!	#REF!
870.752	C55H100O6N	52:5		#REF!	#REF!
872.768	C55H102O6N	52:4		#REF!	#REF!
874.784	C55H104O6N	52:3		#REF!	#REF!
876.799	C55H106O6N	52:2		#REF!	#REF!
878.815	C55H108O6N	52:1		#REF!	#REF!
880.83	C55H110O6N	52:0/e54:7		#REF!	#REF!
882.789	C57H104O5N	e54:6		#REF!	#REF!
884.804	C57H106O5N	e54:5		#REF!	#REF!
886.82	C57H108O5N	e54:4		#REF!	#REF!
888.836	C57H110O5N	e54:3		#REF!	#REF!
890.851	C57H112O5N	e54:2		#REF!	#REF!
892.867	C57H114O5N	e54:1		#REF!	#REF!
894.752	C57H100O6N	54:7/e54:0		#REF!	#REF!
896.768	C57H102O6N	54:6		#REF!	#REF!
898.784	C57H104O6N	54:5		#REF!	#REF!
900.799	C57H106O6N	54:4		#REF!	#REF!
902.815	C57H108O6N	54:3		#REF!	#REF!
904.83	C57H110O6N	54:2		#REF!	#REF!
906.846	C57H112O6N	54:1		#REF!	#REF!
908.862	C57H114O6N	54:0/e56:7		#REF!	#REF!
910.82	C59H108O5N	e56:6		#REF!	#REF!
912.836	C59H110O5N	e56:5		#REF!	#REF!
914.851	C59H112O5N	e56:4		#REF!	#REF!
916.867	C59H114O5N	e56:3		#REF!	#REF!
918.882	C59H116O5N	e56:2		#REF!	#REF!
920.898	C59H118O5N	e56:1		#REF!	#REF!
922.784	C59H104O6N	56:7/e56:0		#REF!	#REF!
924.799	C59H106O6N	56:6		#REF!	#REF!
926.815	C59H108O6N	56:5		#REF!	#REF!
928.83	C59H110O6N	56:4		#REF!	#REF!
930.846	C59H112O6N	56:3		#REF!	#REF!
932.862	C59H114O6N	56:2		#REF!	#REF!
934.877	C59H116O6N	56:1		#REF!	#REF!
936.836	C61H110O5N	e58:7/56:0		#REF!	#REF!
938.851	C61H112O5N	e58:6		#REF!	#REF!
940.867	C61H114O5N	e58:5		#REF!	#REF!
942.882	C61H116O5N	e58:4		#REF!	#REF!
944.898	C61H118O5N	e58:3		#REF!	#REF!
946.914	C61H120O5N	e58:2		#REF!	#REF!
948.929	C61H122O5N	e58:1/58:8		#REF!	#REF!
950.815	C61H108O6N	58:7/e58:0		#REF!	#REF!
952.83	C61H110O6N	58:6		#REF!	#REF!
954.846	C61H112O6N	58:5		#REF!	#REF!
956.862	C61H114O6N	58:4		#REF!	#REF!
958.877	C61H116O6N	58:3		#REF!	#REF!
960.893	C61H118O6N	58:2		#REF!	#REF!
962.908	C61H120O6N	58:1		#REF!	#REF!
964.867	C63H114O5N	e60:7/58:0		#REF!	#REF!
966.882	C63H116O5N	e60:6		#REF!	#REF!
968.898	C63H118O5N	e60:5		#REF!	#REF!
970.914	C63H120O5N	e60:4		#REF!	#REF!
972.929	C63H122O5N	e60:3		#REF!	#REF!
974.945	C63H124O5N	e60:2		#REF!	#REF!
976.83	C63H110O6N	60:8/e60:1		#REF!	#REF!
978.846	C63H112O6N	60:7/e60:0		#REF!	#REF!
980.862	C63H114O6N	60:6		#REF!	#REF!
982.877	C63H116O6N	60:5		#REF!	#REF!
984.893	C63H118O6N	60:4		#REF!	#REF!
986.908	C63H120O6N	60:3		#REF!	#REF!
988.924	C63H122O6N	60:2		#REF!	#REF!
990.94	C63H124O6N	60:1		#REF!	#REF!
Total NL 245 14:0 acyl containing		Total NL 245 14:0 acyl containing		#REF!	#REF!
764.674	C47H90O6N	44:2		#REF!	#REF!
766.69	C47H92O6N	44:1		#REF!	#REF!
768.706	C47H94O6N	44:0		#REF!	#REF!
776.711	C49H94O5N	e46:3		#REF!	#REF!
778.726	C49H96O5N	e46:2		#REF!	#REF!
780.742	C49H98O5N	e46:1		#REF!	#REF!
782.758	C49H100O5N	e46:0		#REF!	#REF!
790.69	C49H92O6N	46:3		#REF!	#REF!
792.706	C49H94O6N	46:2		#REF!	#REF!
794.721	C49H96O6N	46:1		#REF!	#REF!
796.737	C49H98O6N	46:0		#REF!	#REF!
802.726	C51H96O5N	e48:4		#REF!	#REF!
804.742	C51H98O5N	e48:3		#REF!	#REF!
806.758	C51H100O5N	e48:2		#REF!	#REF!
808.773	C51H102O5N	e48:1		#REF!	#REF!
810.789	C51H104O5N	e48:0		#REF!	#REF!
816.706	C51H94O6N	48:4		#REF!	#REF!
818.721	C51H96O6N	48:3		#REF!	#REF!
820.737	C51H98O6N	48:2		#REF!	#REF!
822.752	C51H100O6N	48:1		#REF!	#REF!
824.768	C51H102O6N	48:0		#REF!	#REF!
830.758	C53H100O5N	e50:4		#REF!	#REF!
832.773	C53H102O5N	e50:3		#REF!	#REF!
834.789	C53H104O5N	e50:2		#REF!	#REF!
836.804	C53H106O5N	e50:1		#REF!	#REF!
838.82	C53H108O5N	e50:0		#REF!	#REF!
844.737	C53H98O6N	50:4		#REF!	#REF!
846.752	C53H100O6N	50:3		#REF!	#REF!
848.768	C53H102O6N	50:2		#REF!	#REF!
850.784	C53H104O6N	50:1		#REF!	#REF!
852.799	C53H106O6N	50:0		#REF!	#REF!
856.773	C55H102O5N	e52:5		#REF!	#REF!
858.789	C55H104O5N	e52:4		#REF!	#REF!
860.804	C55H106O5N	e52:3		#REF!	#REF!
862.82	C55H108O5N	e52:2		#REF!	#REF!
864.836	C55H110O5N	e52:1		#REF!	#REF!
866.851	C55H112O5N	e52:0		#REF!	#REF!
868.737	C55H98O6N	52:6		#REF!	#REF!
870.752	C55H100O6N	52:5		#REF!	#REF!
872.768	C55H102O6N	52:4		#REF!	#REF!
874.784	C55H104O6N	52:3		#REF!	#REF!
876.799	C55H106O6N	52:2		#REF!	#REF!
878.815	C55H108O6N	52:1		#REF!	#REF!
880.83	C55H110O6N	52:0/e54:7		#REF!	#REF!
882.789	C57H104O5N	e54:6		#REF!	#REF!
884.804	C57H106O5N	e54:5		#REF!	#REF!
886.82	C57H108O5N	e54:4		#REF!	#REF!
888.836	C57H110O5N	e54:3		#REF!	#REF!
890.851	C57H112O5N	e54:2		#REF!	#REF!
892.867	C57H114O5N	e54:1		#REF!	#REF!
894.752	C57H100O6N	54:7/e54:0		#REF!	#REF!
896.768	C57H102O6N	54:6		#REF!	#REF!
898.784	C57H104O6N	54:5		#REF!	#REF!
900.799	C57H106O6N	54:4		#REF!	#REF!
902.815	C57H108O6N	54:3		#REF!	#REF!
904.83	C57H110O6N	54:2		#REF!	#REF!
906.846	C57H112O6N	54:1		#REF!	#REF!
908.862	C57H114O6N	54:0/e56:7		#REF!	#REF!
910.82	C59H108O5N	e56:6		#REF!	#REF!
912.836	C59H110O5N	e56:5		#REF!	#REF!
914.851	C59H112O5N	e56:4		#REF!	#REF!
916.867	C59H114O5N	e56:3		#REF!	#REF!
918.882	C59H116O5N	e56:2		#REF!	#REF!
920.898	C59H118O5N	e56:1		#REF!	#REF!
922.784	C59H104O6N	56:7/e56:0		#REF!	#REF!
924.799	C59H106O6N	56:6		#REF!	#REF!
926.815	C59H108O6N	56:5		#REF!	#REF!
928.83	C59H110O6N	56:4		#REF!	#REF!
930.846	C59H112O6N	56:3		#REF!	#REF!
932.862	C59H114O6N	56:2		#REF!	#REF!
934.877	C59H116O6N	56:1		#REF!	#REF!
936.836	C61H110O5N	e58:7/56:0		#REF!	#REF!
938.851	C61H112O5N	e58:6		#REF!	#REF!
940.867	C61H114O5N	e58:5		#REF!	#REF!
942.882	C61H116O5N	e58:4		#REF!	#REF!
944.898	C61H118O5N	e58:3		#REF!	#REF!
946.914	C61H120O5N	e58:2		#REF!	#REF!
948.929	C61H122O5N	e58:1/58:8		#REF!	#REF!
950.815	C61H108O6N	58:7/e58:0		#REF!	#REF!
952.83	C61H110O6N	58:6		#REF!	#REF!
954.846	C61H112O6N	58:5		#REF!	#REF!
956.862	C61H114O6N	58:4		#REF!	#REF!
958.877	C61H116O6N	58:3		#REF!	#REF!
960.893	C61H118O6N	58:2		#REF!	#REF!
962.908	C61H120O6N	58:1		#REF!	#REF!
964.867	C63H114O5N	e60:7/58:0		#REF!	#REF!
966.882	C63H116O5N	e60:6		#REF!	#REF!
968.898	C63H118O5N	e60:5		#REF!	#REF!
970.914	C63H120O5N	e60:4		#REF!	#REF!
972.929	C63H122O5N	e60:3		#REF!	#REF!
974.945	C63H124O5N	e60:2		#REF!	#REF!
976.83	C63H110O6N	60:8/e60:1		#REF!	#REF!
978.846	C63H112O6N	60:7/e60:0		#REF!	#REF!
980.862	C63H114O6N	60:6		#REF!	#REF!
982.877	C63H116O6N	60:5		#REF!	#REF!
984.893	C63H118O6N	60:4		#REF!	#REF!
986.908	C63H120O6N	60:3		#REF!	#REF!
988.924	C63H122O6N	60:2		#REF!	#REF!
990.94	C63H124O6N	60:1		#REF!	#REF!
Total NL 271 16:1 acyl containing		Total NL 271 16:1 acyl containing		#REF!	#REF!
764.674	C47H90O6N	44:2		#REF!	#REF!
766.69	C47H92O6N	44:1		#REF!	#REF!
768.706	C47H94O6N	44:0		#REF!	#REF!
776.711	C49H94O5N	e46:3		#REF!	#REF!
778.726	C49H96O5N	e46:2		#REF!	#REF!
780.742	C49H98O5N	e46:1		#REF!	#REF!
782.758	C49H100O5N	e46:0		#REF!	#REF!
790.69	C49H92O6N	46:3		#REF!	#REF!
792.706	C49H94O6N	46:2		#REF!	#REF!
794.721	C49H96O6N	46:1		#REF!	#REF!
796.737	C49H98O6N	46:0		#REF!	#REF!
802.726	C51H96O5N	e48:4		#REF!	#REF!
804.742	C51H98O5N	e48:3		#REF!	#REF!
806.758	C51H100O5N	e48:2		#REF!	#REF!
808.773	C51H102O5N	e48:1		#REF!	#REF!
810.789	C51H104O5N	e48:0		#REF!	#REF!
816.706	C51H94O6N	48:4		#REF!	#REF!
818.721	C51H96O6N	48:3		#REF!	#REF!
820.737	C51H98O6N	48:2		#REF!	#REF!
822.752	C51H100O6N	48:1		#REF!	#REF!
824.768	C51H102O6N	48:0		#REF!	#REF!
830.758	C53H100O5N	e50:4		#REF!	#REF!
832.773	C53H102O5N	e50:3		#REF!	#REF!
834.789	C53H104O5N	e50:2		#REF!	#REF!
836.804	C53H106O5N	e50:1		#REF!	#REF!
838.82	C53H108O5N	e50:0		#REF!	#REF!
844.737	C53H98O6N	50:4		#REF!	#REF!
846.752	C53H100O6N	50:3		#REF!	#REF!
848.768	C53H102O6N	50:2		#REF!	#REF!
850.784	C53H104O6N	50:1		#REF!	#REF!
852.799	C53H106O6N	50:0		#REF!	#REF!
856.773	C55H102O5N	e52:5		#REF!	#REF!
858.789	C55H104O5N	e52:4		#REF!	#REF!
860.804	C55H106O5N	e52:3		#REF!	#REF!
862.82	C55H108O5N	e52:2		#REF!	#REF!
864.836	C55H110O5N	e52:1		#REF!	#REF!
866.851	C55H112O5N	e52:0		#REF!	#REF!
868.737	C55H98O6N	52:6		#REF!	#REF!
870.752	C55H100O6N	52:5		#REF!	#REF!
872.768	C55H102O6N	52:4		#REF!	#REF!
874.784	C55H104O6N	52:3		#REF!	#REF!
876.799	C55H106O6N	52:2		#REF!	#REF!
878.815	C55H108O6N	52:1		#REF!	#REF!
880.83	C55H110O6N	52:0/e54:7		#REF!	#REF!
882.789	C57H104O5N	e54:6		#REF!	#REF!
884.804	C57H106O5N	e54:5		#REF!	#REF!
886.82	C57H108O5N	e54:4		#REF!	#REF!
888.836	C57H110O5N	e54:3		#REF!	#REF!
890.851	C57H112O5N	e54:2		#REF!	#REF!
892.867	C57H114O5N	e54:1		#REF!	#REF!
894.752	C57H100O6N	54:7/e54:0		#REF!	#REF!
896.768	C57H102O6N	54:6		#REF!	#REF!
898.784	C57H104O6N	54:5		#REF!	#REF!
900.799	C57H106O6N	54:4		#REF!	#REF!
902.815	C57H108O6N	54:3		#REF!	#REF!
904.83	C57H110O6N	54:2		#REF!	#REF!
906.846	C57H112O6N	54:1		#REF!	#REF!
908.862	C57H114O6N	54:0/e56:7		#REF!	#REF!
910.82	C59H108O5N	e56:6		#REF!	#REF!
912.836	C59H110O5N	e56:5		#REF!	#REF!
914.851	C59H112O5N	e56:4		#REF!	#REF!
916.867	C59H114O5N	e56:3		#REF!	#REF!
918.882	C59H116O5N	e56:2		#REF!	#REF!
920.898	C59H118O5N	e56:1		#REF!	#REF!
922.784	C59H104O6N	56:7/e56:0		#REF!	#REF!
924.799	C59H106O6N	56:6		#REF!	#REF!
926.815	C59H108O6N	56:5		#REF!	#REF!
928.83	C59H110O6N	56:4		#REF!	#REF!
930.846	C59H112O6N	56:3		#REF!	#REF!
932.862	C59H114O6N	56:2		#REF!	#REF!
934.877	C59H116O6N	56:1		#REF!	#REF!
936.836	C61H110O5N	e58:7/56:0		#REF!	#REF!
938.851	C61H112O5N	e58:6		#REF!	#REF!
940.867	C61H114O5N	e58:5		#REF!	#REF!
942.882	C61H116O5N	e58:4		#REF!	#REF!
944.898	C61H118O5N	e58:3		#REF!	#REF!
946.914	C61H120O5N	e58:2		#REF!	#REF!
948.929	C61H122O5N	e58:1/58:8		#REF!	#REF!
950.815	C61H108O6N	58:7/e58:0		#REF!	#REF!
952.83	C61H110O6N	58:6		#REF!	#REF!
954.846	C61H112O6N	58:5		#REF!	#REF!
956.862	C61H114O6N	58:4		#REF!	#REF!
958.877	C61H116O6N	58:3		#REF!	#REF!
960.893	C61H118O6N	58:2		#REF!	#REF!
962.908	C61H120O6N	58:1		#REF!	#REF!
964.867	C63H114O5N	e60:7/58:0		#REF!	#REF!
966.882	C63H116O5N	e60:6		#REF!	#REF!
968.898	C63H118O5N	e60:5		#REF!	#REF!
970.914	C63H120O5N	e60:4		#REF!	#REF!
972.929	C63H122O5N	e60:3		#REF!	#REF!
974.945	C63H124O5N	e60:2		#REF!	#REF!
976.83	C63H110O6N	60:8/e60:1		#REF!	#REF!
978.846	C63H112O6N	60:7/e60:0		#REF!	#REF!
980.862	C63H114O6N	60:6		#REF!	#REF!
982.877	C63H116O6N	60:5		#REF!	#REF!
984.893	C63H118O6N	60:4		#REF!	#REF!
986.908	C63H120O6N	60:3		#REF!	#REF!
988.924	C63H122O6N	60:2		#REF!	#REF!
990.94	C63H124O6N	60:1		#REF!	#REF!
Total NL 273 16:0 acyl containing		Total NL 273 16:0 acyl containing		#REF!	#REF!
764.674	C47H90O6N	44:2		#REF!	#REF!
766.69	C47H92O6N	44:1		#REF!	#REF!
768.706	C47H94O6N	44:0		#REF!	#REF!
776.711	C49H94O5N	e46:3		#REF!	#REF!
778.726	C49H96O5N	e46:2		#REF!	#REF!
780.742	C49H98O5N	e46:1		#REF!	#REF!
782.758	C49H100O5N	e46:0		#REF!	#REF!
790.69	C49H92O6N	46:3		#REF!	#REF!
792.706	C49H94O6N	46:2		#REF!	#REF!
794.721	C49H96O6N	46:1		#REF!	#REF!
796.737	C49H98O6N	46:0		#REF!	#REF!
802.726	C51H96O5N	e48:4		#REF!	#REF!
804.742	C51H98O5N	e48:3		#REF!	#REF!
806.758	C51H100O5N	e48:2		#REF!	#REF!
808.773	C51H102O5N	e48:1		#REF!	#REF!
810.789	C51H104O5N	e48:0		#REF!	#REF!
816.706	C51H94O6N	48:4		#REF!	#REF!
818.721	C51H96O6N	48:3		#REF!	#REF!
820.737	C51H98O6N	48:2		#REF!	#REF!
822.752	C51H100O6N	48:1		#REF!	#REF!
824.768	C51H102O6N	48:0		#REF!	#REF!
830.758	C53H100O5N	e50:4		#REF!	#REF!
832.773	C53H102O5N	e50:3		#REF!	#REF!
834.789	C53H104O5N	e50:2		#REF!	#REF!
836.804	C53H106O5N	e50:1		#REF!	#REF!
838.82	C53H108O5N	e50:0		#REF!	#REF!
844.737	C53H98O6N	50:4		#REF!	#REF!
846.752	C53H100O6N	50:3		#REF!	#REF!
848.768	C53H102O6N	50:2		#REF!	#REF!
850.784	C53H104O6N	50:1		#REF!	#REF!
852.799	C53H106O6N	50:0		#REF!	#REF!
856.773	C55H102O5N	e52:5		#REF!	#REF!
858.789	C55H104O5N	e52:4		#REF!	#REF!
860.804	C55H106O5N	e52:3		#REF!	#REF!
862.82	C55H108O5N	e52:2		#REF!	#REF!
864.836	C55H110O5N	e52:1		#REF!	#REF!
866.851	C55H112O5N	e52:0		#REF!	#REF!
868.737	C55H98O6N	52:6		#REF!	#REF!
870.752	C55H100O6N	52:5		#REF!	#REF!
872.768	C55H102O6N	52:4		#REF!	#REF!
874.784	C55H104O6N	52:3		#REF!	#REF!
876.799	C55H106O6N	52:2		#REF!	#REF!
878.815	C55H108O6N	52:1		#REF!	#REF!
880.83	C55H110O6N	52:0/e54:7		#REF!	#REF!
882.789	C57H104O5N	e54:6		#REF!	#REF!
884.804	C57H106O5N	e54:5		#REF!	#REF!
886.82	C57H108O5N	e54:4		#REF!	#REF!
888.836	C57H110O5N	e54:3		#REF!	#REF!
890.851	C57H112O5N	e54:2		#REF!	#REF!
892.867	C57H114O5N	e54:1		#REF!	#REF!
894.752	C57H100O6N	54:7/e54:0		#REF!	#REF!
896.768	C57H102O6N	54:6		#REF!	#REF!
898.784	C57H104O6N	54:5		#REF!	#REF!
900.799	C57H106O6N	54:4		#REF!	#REF!
902.815	C57H108O6N	54:3		#REF!	#REF!
904.83	C57H110O6N	54:2		#REF!	#REF!
906.846	C57H112O6N	54:1		#REF!	#REF!
908.862	C57H114O6N	54:0/e56:7		#REF!	#REF!
910.82	C59H108O5N	e56:6		#REF!	#REF!
912.836	C59H110O5N	e56:5		#REF!	#REF!
914.851	C59H112O5N	e56:4		#REF!	#REF!
916.867	C59H114O5N	e56:3		#REF!	#REF!
918.882	C59H116O5N	e56:2		#REF!	#REF!
920.898	C59H118O5N	e56:1		#REF!	#REF!
922.784	C59H104O6N	56:7/e56:0		#REF!	#REF!
924.799	C59H106O6N	56:6		#REF!	#REF!
926.815	C59H108O6N	56:5		#REF!	#REF!
928.83	C59H110O6N	56:4		#REF!	#REF!
930.846	C59H112O6N	56:3		#REF!	#REF!
932.862	C59H114O6N	56:2		#REF!	#REF!
934.877	C59H116O6N	56:1		#REF!	#REF!
936.836	C61H110O5N	e58:7/56:0		#REF!	#REF!
938.851	C61H112O5N	e58:6		#REF!	#REF!
940.867	C61H114O5N	e58:5		#REF!	#REF!
942.882	C61H116O5N	e58:4		#REF!	#REF!
944.898	C61H118O5N	e58:3		#REF!	#REF!
946.914	C61H120O5N	e58:2		#REF!	#REF!
948.929	C61H122O5N	e58:1/58:8		#REF!	#REF!
950.815	C61H108O6N	58:7/e58:0		#REF!	#REF!
952.83	C61H110O6N	58:6		#REF!	#REF!
954.846	C61H112O6N	58:5		#REF!	#REF!
956.862	C61H114O6N	58:4		#REF!	#REF!
958.877	C61H116O6N	58:3		#REF!	#REF!
960.893	C61H118O6N	58:2		#REF!	#REF!
962.908	C61H120O6N	58:1		#REF!	#REF!
964.867	C63H114O5N	e60:7/58:0		#REF!	#REF!
966.882	C63H116O5N	e60:6		#REF!	#REF!
968.898	C63H118O5N	e60:5		#REF!	#REF!
970.914	C63H120O5N	e60:4		#REF!	#REF!
972.929	C63H122O5N	e60:3		#REF!	#REF!
974.945	C63H124O5N	e60:2		#REF!	#REF!
976.83	C63H110O6N	60:8/e60:1		#REF!	#REF!
978.846	C63H112O6N	60:7/e60:0		#REF!	#REF!
980.862	C63H114O6N	60:6		#REF!	#REF!
982.877	C63H116O6N	60:5		#REF!	#REF!
984.893	C63H118O6N	60:4		#REF!	#REF!
986.908	C63H120O6N	60:3		#REF!	#REF!
988.924	C63H122O6N	60:2		#REF!	#REF!
990.94	C63H124O6N	60:1		#REF!	#REF!
Total NL 295 18:3 acyl containing		Total NL 295 18:3 acyl containing		#REF!	#REF!
764.674	C47H90O6N	44:2		#REF!	#REF!
766.69	C47H92O6N	44:1		#REF!	#REF!
768.706	C47H94O6N	44:0		#REF!	#REF!
776.711	C49H94O5N	e46:3		#REF!	#REF!
778.726	C49H96O5N	e46:2		#REF!	#REF!
780.742	C49H98O5N	e46:1		#REF!	#REF!
782.758	C49H100O5N	e46:0		#REF!	#REF!
790.69	C49H92O6N	46:3		#REF!	#REF!
792.706	C49H94O6N	46:2		#REF!	#REF!
794.721	C49H96O6N	46:1		#REF!	#REF!
796.737	C49H98O6N	46:0		#REF!	#REF!
802.726	C51H96O5N	e48:4		#REF!	#REF!
804.742	C51H98O5N	e48:3		#REF!	#REF!
806.758	C51H100O5N	e48:2		#REF!	#REF!
808.773	C51H102O5N	e48:1		#REF!	#REF!
810.789	C51H104O5N	e48:0		#REF!	#REF!
816.706	C51H94O6N	48:4		#REF!	#REF!
818.721	C51H96O6N	48:3		#REF!	#REF!
820.737	C51H98O6N	48:2		#REF!	#REF!
822.752	C51H100O6N	48:1		#REF!	#REF!
824.768	C51H102O6N	48:0		#REF!	#REF!
830.758	C53H100O5N	e50:4		#REF!	#REF!
832.773	C53H102O5N	e50:3		#REF!	#REF!
834.789	C53H104O5N	e50:2		#REF!	#REF!
836.804	C53H106O5N	e50:1		#REF!	#REF!
838.82	C53H108O5N	e50:0		#REF!	#REF!
844.737	C53H98O6N	50:4		#REF!	#REF!
846.752	C53H100O6N	50:3		#REF!	#REF!
848.768	C53H102O6N	50:2		#REF!	#REF!
850.784	C53H104O6N	50:1		#REF!	#REF!
852.799	C53H106O6N	50:0		#REF!	#REF!
856.773	C55H102O5N	e52:5		#REF!	#REF!
858.789	C55H104O5N	e52:4		#REF!	#REF!
860.804	C55H106O5N	e52:3		#REF!	#REF!
862.82	C55H108O5N	e52:2		#REF!	#REF!
864.836	C55H110O5N	e52:1		#REF!	#REF!
866.851	C55H112O5N	e52:0		#REF!	#REF!
868.737	C55H98O6N	52:6		#REF!	#REF!
870.752	C55H100O6N	52:5		#REF!	#REF!
872.768	C55H102O6N	52:4		#REF!	#REF!
874.784	C55H104O6N	52:3		#REF!	#REF!
876.799	C55H106O6N	52:2		#REF!	#REF!
878.815	C55H108O6N	52:1		#REF!	#REF!
880.83	C55H110O6N	52:0/e54:7		#REF!	#REF!
882.789	C57H104O5N	e54:6		#REF!	#REF!
884.804	C57H106O5N	e54:5		#REF!	#REF!
886.82	C57H108O5N	e54:4		#REF!	#REF!
888.836	C57H110O5N	e54:3		#REF!	#REF!
890.851	C57H112O5N	e54:2		#REF!	#REF!
892.867	C57H114O5N	e54:1		#REF!	#REF!
894.752	C57H100O6N	54:7/e54:0		#REF!	#REF!
896.768	C57H102O6N	54:6		#REF!	#REF!
898.784	C57H104O6N	54:5		#REF!	#REF!
900.799	C57H106O6N	54:4		#REF!	#REF!
902.815	C57H108O6N	54:3		#REF!	#REF!
904.83	C57H110O6N	54:2		#REF!	#REF!
906.846	C57H112O6N	54:1		#REF!	#REF!
908.862	C57H114O6N	54:0/e56:7		#REF!	#REF!
910.82	C59H108O5N	e56:6		#REF!	#REF!
912.836	C59H110O5N	e56:5		#REF!	#REF!
914.851	C59H112O5N	e56:4		#REF!	#REF!
916.867	C59H114O5N	e56:3		#REF!	#REF!
918.882	C59H116O5N	e56:2		#REF!	#REF!
920.898	C59H118O5N	e56:1		#REF!	#REF!
922.784	C59H104O6N	56:7/e56:0		#REF!	#REF!
924.799	C59H106O6N	56:6		#REF!	#REF!
926.815	C59H108O6N	56:5		#REF!	#REF!
928.83	C59H110O6N	56:4		#REF!	#REF!
930.846	C59H112O6N	56:3		#REF!	#REF!
932.862	C59H114O6N	56:2		#REF!	#REF!
934.877	C59H116O6N	56:1		#REF!	#REF!
936.836	C61H110O5N	e58:7/56:0		#REF!	#REF!
938.851	C61H112O5N	e58:6		#REF!	#REF!
940.867	C61H114O5N	e58:5		#REF!	#REF!
942.882	C61H116O5N	e58:4		#REF!	#REF!
944.898	C61H118O5N	e58:3		#REF!	#REF!
946.914	C61H120O5N	e58:2		#REF!	#REF!
948.929	C61H122O5N	e58:1/58:8		#REF!	#REF!
950.815	C61H108O6N	58:7/e58:0		#REF!	#REF!
952.83	C61H110O6N	58:6		#REF!	#REF!
954.846	C61H112O6N	58:5		#REF!	#REF!
956.862	C61H114O6N	58:4		#REF!	#REF!
958.877	C61H116O6N	58:3		#REF!	#REF!
960.893	C61H118O6N	58:2		#REF!	#REF!
962.908	C61H120O6N	58:1		#REF!	#REF!
964.867	C63H114O5N	e60:7/58:0		#REF!	#REF!
966.882	C63H116O5N	e60:6		#REF!	#REF!
968.898	C63H118O5N	e60:5		#REF!	#REF!
970.914	C63H120O5N	e60:4		#REF!	#REF!
972.929	C63H122O5N	e60:3		#REF!	#REF!
974.945	C63H124O5N	e60:2		#REF!	#REF!
976.83	C63H110O6N	60:8/e60:1		#REF!	#REF!
978.846	C63H112O6N	60:7/e60:0		#REF!	#REF!
980.862	C63H114O6N	60:6		#REF!	#REF!
982.877	C63H116O6N	60:5		#REF!	#REF!
984.893	C63H118O6N	60:4		#REF!	#REF!
986.908	C63H120O6N	60:3		#REF!	#REF!
988.924	C63H122O6N	60:2		#REF!	#REF!
990.94	C63H124O6N	60:1		#REF!	#REF!
Total NL 297 18:2 acyl containing		Total NL 297 18:2 acyl containing		#REF!	#REF!
764.674	C47H90O6N	44:2		#REF!	#REF!
766.69	C47H92O6N	44:1		#REF!	#REF!
768.706	C47H94O6N	44:0		#REF!	#REF!
776.711	C49H94O5N	e46:3		#REF!	#REF!
778.726	C49H96O5N	e46:2		#REF!	#REF!
780.742	C49H98O5N	e46:1		#REF!	#REF!
782.758	C49H100O5N	e46:0		#REF!	#REF!
790.69	C49H92O6N	46:3		#REF!	#REF!
792.706	C49H94O6N	46:2		#REF!	#REF!
794.721	C49H96O6N	46:1		#REF!	#REF!
796.737	C49H98O6N	46:0		#REF!	#REF!
802.726	C51H96O5N	e48:4		#REF!	#REF!
804.742	C51H98O5N	e48:3		#REF!	#REF!
806.758	C51H100O5N	e48:2		#REF!	#REF!
808.773	C51H102O5N	e48:1		#REF!	#REF!
810.789	C51H104O5N	e48:0		#REF!	#REF!
816.706	C51H94O6N	48:4		#REF!	#REF!
818.721	C51H96O6N	48:3		#REF!	#REF!
820.737	C51H98O6N	48:2		#REF!	#REF!
822.752	C51H100O6N	48:1		#REF!	#REF!
824.768	C51H102O6N	48:0		#REF!	#REF!
830.758	C53H100O5N	e50:4		#REF!	#REF!
832.773	C53H102O5N	e50:3		#REF!	#REF!
834.789	C53H104O5N	e50:2		#REF!	#REF!
836.804	C53H106O5N	e50:1		#REF!	#REF!
838.82	C53H108O5N	e50:0		#REF!	#REF!
844.737	C53H98O6N	50:4		#REF!	#REF!
846.752	C53H100O6N	50:3		#REF!	#REF!
848.768	C53H102O6N	50:2		#REF!	#REF!
850.784	C53H104O6N	50:1		#REF!	#REF!
852.799	C53H106O6N	50:0		#REF!	#REF!
856.773	C55H102O5N	e52:5		#REF!	#REF!
858.789	C55H104O5N	e52:4		#REF!	#REF!
860.804	C55H106O5N	e52:3		#REF!	#REF!
862.82	C55H108O5N	e52:2		#REF!	#REF!
864.836	C55H110O5N	e52:1		#REF!	#REF!
866.851	C55H112O5N	e52:0		#REF!	#REF!
868.737	C55H98O6N	52:6		#REF!	#REF!
870.752	C55H100O6N	52:5		#REF!	#REF!
872.768	C55H102O6N	52:4		#REF!	#REF!
874.784	C55H104O6N	52:3		#REF!	#REF!
876.799	C55H106O6N	52:2		#REF!	#REF!
878.815	C55H108O6N	52:1		#REF!	#REF!
880.83	C55H110O6N	52:0/e54:7		#REF!	#REF!
882.789	C57H104O5N	e54:6		#REF!	#REF!
884.804	C57H106O5N	e54:5		#REF!	#REF!
886.82	C57H108O5N	e54:4		#REF!	#REF!
888.836	C57H110O5N	e54:3		#REF!	#REF!
890.851	C57H112O5N	e54:2		#REF!	#REF!
892.867	C57H114O5N	e54:1		#REF!	#REF!
894.752	C57H100O6N	54:7/e54:0		#REF!	#REF!
896.768	C57H102O6N	54:6		#REF!	#REF!
898.784	C57H104O6N	54:5		#REF!	#REF!
900.799	C57H106O6N	54:4		#REF!	#REF!
902.815	C57H108O6N	54:3		#REF!	#REF!
904.83	C57H110O6N	54:2		#REF!	#REF!
906.846	C57H112O6N	54:1		#REF!	#REF!
908.862	C57H114O6N	54:0/e56:7		#REF!	#REF!
910.82	C59H108O5N	e56:6		#REF!	#REF!
912.836	C59H110O5N	e56:5		#REF!	#REF!
914.851	C59H112O5N	e56:4		#REF!	#REF!
916.867	C59H114O5N	e56:3		#REF!	#REF!
918.882	C59H116O5N	e56:2		#REF!	#REF!
920.898	C59H118O5N	e56:1		#REF!	#REF!
922.784	C59H104O6N	56:7/e56:0		#REF!	#REF!
924.799	C59H106O6N	56:6		#REF!	#REF!
926.815	C59H108O6N	56:5		#REF!	#REF!
928.83	C59H110O6N	56:4		#REF!	#REF!
930.846	C59H112O6N	56:3		#REF!	#REF!
932.862	C59H114O6N	56:2		#REF!	#REF!
934.877	C59H116O6N	56:1		#REF!	#REF!
936.836	C61H110O5N	e58:7/56:0		#REF!	#REF!
938.851	C61H112O5N	e58:6		#REF!	#REF!
940.867	C61H114O5N	e58:5		#REF!	#REF!
942.882	C61H116O5N	e58:4		#REF!	#REF!
944.898	C61H118O5N	e58:3		#REF!	#REF!
946.914	C61H120O5N	e58:2		#REF!	#REF!
948.929	C61H122O5N	e58:1/58:8		#REF!	#REF!
950.815	C61H108O6N	58:7/e58:0		#REF!	#REF!
952.83	C61H110O6N	58:6		#REF!	#REF!
954.846	C61H112O6N	58:5		#REF!	#REF!
956.862	C61H114O6N	58:4		#REF!	#REF!
958.877	C61H116O6N	58:3		#REF!	#REF!
960.893	C61H118O6N	58:2		#REF!	#REF!
962.908	C61H120O6N	58:1		#REF!	#REF!
964.867	C63H114O5N	e60:7/58:0		#REF!	#REF!
966.882	C63H116O5N	e60:6		#REF!	#REF!
968.898	C63H118O5N	e60:5		#REF!	#REF!
970.914	C63H120O5N	e60:4		#REF!	#REF!
972.929	C63H122O5N	e60:3		#REF!	#REF!
974.945	C63H124O5N	e60:2		#REF!	#REF!
976.83	C63H110O6N	60:8/e60:1		#REF!	#REF!
978.846	C63H112O6N	60:7/e60:0		#REF!	#REF!
980.862	C63H114O6N	60:6		#REF!	#REF!
982.877	C63H116O6N	60:5		#REF!	#REF!
984.893	C63H118O6N	60:4		#REF!	#REF!
986.908	C63H120O6N	60:3		#REF!	#REF!
988.924	C63H122O6N	60:2		#REF!	#REF!
990.94	C63H124O6N	60:1		#REF!	#REF!
Total NL 299 18:1 acyl containing		Total NL 299 18:1 acyl containing		#REF!	#REF!
764.674	C47H90O6N	44:2		#REF!	#REF!
766.69	C47H92O6N	44:1		#REF!	#REF!
768.706	C47H94O6N	44:0		#REF!	#REF!
776.711	C49H94O5N	e46:3		#REF!	#REF!
778.726	C49H96O5N	e46:2		#REF!	#REF!
780.742	C49H98O5N	e46:1		#REF!	#REF!
782.758	C49H100O5N	e46:0		#REF!	#REF!
790.69	C49H92O6N	46:3		#REF!	#REF!
792.706	C49H94O6N	46:2		#REF!	#REF!
794.721	C49H96O6N	46:1		#REF!	#REF!
796.737	C49H98O6N	46:0		#REF!	#REF!
802.726	C51H96O5N	e48:4		#REF!	#REF!
804.742	C51H98O5N	e48:3		#REF!	#REF!
806.758	C51H100O5N	e48:2		#REF!	#REF!
808.773	C51H102O5N	e48:1		#REF!	#REF!
810.789	C51H104O5N	e48:0		#REF!	#REF!
816.706	C51H94O6N	48:4		#REF!	#REF!
818.721	C51H96O6N	48:3		#REF!	#REF!
820.737	C51H98O6N	48:2		#REF!	#REF!
822.752	C51H100O6N	48:1		#REF!	#REF!
824.768	C51H102O6N	48:0		#REF!	#REF!
830.758	C53H100O5N	e50:4		#REF!	#REF!
832.773	C53H102O5N	e50:3		#REF!	#REF!
834.789	C53H104O5N	e50:2		#REF!	#REF!
836.804	C53H106O5N	e50:1		#REF!	#REF!
838.82	C53H108O5N	e50:0		#REF!	#REF!
844.737	C53H98O6N	50:4		#REF!	#REF!
846.752	C53H100O6N	50:3		#REF!	#REF!
848.768	C53H102O6N	50:2		#REF!	#REF!
850.784	C53H104O6N	50:1		#REF!	#REF!
852.799	C53H106O6N	50:0		#REF!	#REF!
856.773	C55H102O5N	e52:5		#REF!	#REF!
858.789	C55H104O5N	e52:4		#REF!	#REF!
860.804	C55H106O5N	e52:3		#REF!	#REF!
862.82	C55H108O5N	e52:2		#REF!	#REF!
864.836	C55H110O5N	e52:1		#REF!	#REF!
866.851	C55H112O5N	e52:0		#REF!	#REF!
868.737	C55H98O6N	52:6		#REF!	#REF!
870.752	C55H100O6N	52:5		#REF!	#REF!
872.768	C55H102O6N	52:4		#REF!	#REF!
874.784	C55H104O6N	52:3		#REF!	#REF!
876.799	C55H106O6N	52:2		#REF!	#REF!
878.815	C55H108O6N	52:1		#REF!	#REF!
880.83	C55H110O6N	52:0/e54:7		#REF!	#REF!
882.789	C57H104O5N	e54:6		#REF!	#REF!
884.804	C57H106O5N	e54:5		#REF!	#REF!
886.82	C57H108O5N	e54:4		#REF!	#REF!
888.836	C57H110O5N	e54:3		#REF!	#REF!
890.851	C57H112O5N	e54:2		#REF!	#REF!
892.867	C57H114O5N	e54:1		#REF!	#REF!
894.752	C57H100O6N	54:7/e54:0		#REF!	#REF!
896.768	C57H102O6N	54:6		#REF!	#REF!
898.784	C57H104O6N	54:5		#REF!	#REF!
900.799	C57H106O6N	54:4		#REF!	#REF!
902.815	C57H108O6N	54:3		#REF!	#REF!
904.83	C57H110O6N	54:2		#REF!	#REF!
906.846	C57H112O6N	54:1		#REF!	#REF!
908.862	C57H114O6N	54:0/e56:7		#REF!	#REF!
910.82	C59H108O5N	e56:6		#REF!	#REF!
912.836	C59H110O5N	e56:5		#REF!	#REF!
914.851	C59H112O5N	e56:4		#REF!	#REF!
916.867	C59H114O5N	e56:3		#REF!	#REF!
918.882	C59H116O5N	e56:2		#REF!	#REF!
920.898	C59H118O5N	e56:1		#REF!	#REF!
922.784	C59H104O6N	56:7/e56:0		#REF!	#REF!
924.799	C59H106O6N	56:6		#REF!	#REF!
926.815	C59H108O6N	56:5		#REF!	#REF!
928.83	C59H110O6N	56:4		#REF!	#REF!
930.846	C59H112O6N	56:3		#REF!	#REF!
932.862	C59H114O6N	56:2		#REF!	#REF!
934.877	C59H116O6N	56:1		#REF!	#REF!
936.836	C61H110O5N	e58:7/56:0		#REF!	#REF!
938.851	C61H112O5N	e58:6		#REF!	#REF!
940.867	C61H114O5N	e58:5		#REF!	#REF!
942.882	C61H116O5N	e58:4		#REF!	#REF!
944.898	C61H118O5N	e58:3		#REF!	#REF!
946.914	C61H120O5N	e58:2		#REF!	#REF!
948.929	C61H122O5N	e58:1/58:8		#REF!	#REF!
950.815	C61H108O6N	58:7/e58:0		#REF!	#REF!
952.83	C61H110O6N	58:6		#REF!	#REF!
954.846	C61H112O6N	58:5		#REF!	#REF!
956.862	C61H114O6N	58:4		#REF!	#REF!
958.877	C61H116O6N	58:3		#REF!	#REF!
960.893	C61H118O6N	58:2		#REF!	#REF!
962.908	C61H120O6N	58:1		#REF!	#REF!
964.867	C63H114O5N	e60:7/58:0		#REF!	#REF!
966.882	C63H116O5N	e60:6		#REF!	#REF!
968.898	C63H118O5N	e60:5		#REF!	#REF!
970.914	C63H120O5N	e60:4		#REF!	#REF!
972.929	C63H122O5N	e60:3		#REF!	#REF!
974.945	C63H124O5N	e60:2		#REF!	#REF!
976.83	C63H110O6N	60:8/e60:1		#REF!	#REF!
978.846	C63H112O6N	60:7/e60:0		#REF!	#REF!
980.862	C63H114O6N	60:6		#REF!	#REF!
982.877	C63H116O6N	60:5		#REF!	#REF!
984.893	C63H118O6N	60:4		#REF!	#REF!
986.908	C63H120O6N	60:3		#REF!	#REF!
988.924	C63H122O6N	60:2		#REF!	#REF!
990.94	C63H124O6N	60:1		#REF!	#REF!
Total NL 301 18:0 acyl containing		Total NL 301 18:0 acyl containing		#REF!	#REF!
764.674	C47H90O6N	44:2		#REF!	#REF!
766.69	C47H92O6N	44:1		#REF!	#REF!
768.706	C47H94O6N	44:0		#REF!	#REF!
776.711	C49H94O5N	e46:3		#REF!	#REF!
778.726	C49H96O5N	e46:2		#REF!	#REF!
780.742	C49H98O5N	e46:1		#REF!	#REF!
782.758	C49H100O5N	e46:0		#REF!	#REF!
790.69	C49H92O6N	46:3		#REF!	#REF!
792.706	C49H94O6N	46:2		#REF!	#REF!
794.721	C49H96O6N	46:1		#REF!	#REF!
796.737	C49H98O6N	46:0		#REF!	#REF!
802.726	C51H96O5N	e48:4		#REF!	#REF!
804.742	C51H98O5N	e48:3		#REF!	#REF!
806.758	C51H100O5N	e48:2		#REF!	#REF!
808.773	C51H102O5N	e48:1		#REF!	#REF!
810.789	C51H104O5N	e48:0		#REF!	#REF!
816.706	C51H94O6N	48:4		#REF!	#REF!
818.721	C51H96O6N	48:3		#REF!	#REF!
820.737	C51H98O6N	48:2		#REF!	#REF!
822.752	C51H100O6N	48:1		#REF!	#REF!
824.768	C51H102O6N	48:0		#REF!	#REF!
830.758	C53H100O5N	e50:4		#REF!	#REF!
832.773	C53H102O5N	e50:3		#REF!	#REF!
834.789	C53H104O5N	e50:2		#REF!	#REF!
836.804	C53H106O5N	e50:1		#REF!	#REF!
838.82	C53H108O5N	e50:0		#REF!	#REF!
844.737	C53H98O6N	50:4		#REF!	#REF!
846.752	C53H100O6N	50:3		#REF!	#REF!
848.768	C53H102O6N	50:2		#REF!	#REF!
850.784	C53H104O6N	50:1		#REF!	#REF!
852.799	C53H106O6N	50:0		#REF!	#REF!
856.773	C55H102O5N	e52:5		#REF!	#REF!
858.789	C55H104O5N	e52:4		#REF!	#REF!
860.804	C55H106O5N	e52:3		#REF!	#REF!
862.82	C55H108O5N	e52:2		#REF!	#REF!
864.836	C55H110O5N	e52:1		#REF!	#REF!
866.851	C55H112O5N	e52:0		#REF!	#REF!
868.737	C55H98O6N	52:6		#REF!	#REF!
870.752	C55H100O6N	52:5		#REF!	#REF!
872.768	C55H102O6N	52:4		#REF!	#REF!
874.784	C55H104O6N	52:3		#REF!	#REF!
876.799	C55H106O6N	52:2		#REF!	#REF!
878.815	C55H108O6N	52:1		#REF!	#REF!
880.83	C55H110O6N	52:0/e54:7		#REF!	#REF!
882.789	C57H104O5N	e54:6		#REF!	#REF!
884.804	C57H106O5N	e54:5		#REF!	#REF!
886.82	C57H108O5N	e54:4		#REF!	#REF!
888.836	C57H110O5N	e54:3		#REF!	#REF!
890.851	C57H112O5N	e54:2		#REF!	#REF!
892.867	C57H114O5N	e54:1		#REF!	#REF!
894.752	C57H100O6N	54:7/e54:0		#REF!	#REF!
896.768	C57H102O6N	54:6		#REF!	#REF!
898.784	C57H104O6N	54:5		#REF!	#REF!
900.799	C57H106O6N	54:4		#REF!	#REF!
902.815	C57H108O6N	54:3		#REF!	#REF!
904.83	C57H110O6N	54:2		#REF!	#REF!
906.846	C57H112O6N	54:1		#REF!	#REF!
908.862	C57H114O6N	54:0/e56:7		#REF!	#REF!
910.82	C59H108O5N	e56:6		#REF!	#REF!
912.836	C59H110O5N	e56:5		#REF!	#REF!
914.851	C59H112O5N	e56:4		#REF!	#REF!
916.867	C59H114O5N	e56:3		#REF!	#REF!
918.882	C59H116O5N	e56:2		#REF!	#REF!
920.898	C59H118O5N	e56:1		#REF!	#REF!
922.784	C59H104O6N	56:7/e56:0		#REF!	#REF!
924.799	C59H106O6N	56:6		#REF!	#REF!
926.815	C59H108O6N	56:5		#REF!	#REF!
928.83	C59H110O6N	56:4		#REF!	#REF!
930.846	C59H112O6N	56:3		#REF!	#REF!
932.862	C59H114O6N	56:2		#REF!	#REF!
934.877	C59H116O6N	56:1		#REF!	#REF!
936.836	C61H110O5N	e58:7/56:0		#REF!	#REF!
938.851	C61H112O5N	e58:6		#REF!	#REF!
940.867	C61H114O5N	e58:5		#REF!	#REF!
942.882	C61H116O5N	e58:4		#REF!	#REF!
944.898	C61H118O5N	e58:3		#REF!	#REF!
946.914	C61H120O5N	e58:2		#REF!	#REF!
948.929	C61H122O5N	e58:1/58:8		#REF!	#REF!
950.815	C61H108O6N	58:7/e58:0		#REF!	#REF!
952.83	C61H110O6N	58:6		#REF!	#REF!
954.846	C61H112O6N	58:5		#REF!	#REF!
956.862	C61H114O6N	58:4		#REF!	#REF!
958.877	C61H116O6N	58:3		#REF!	#REF!
960.893	C61H118O6N	58:2		#REF!	#REF!
962.908	C61H120O6N	58:1		#REF!	#REF!
964.867	C63H114O5N	e60:7/58:0		#REF!	#REF!
966.882	C63H116O5N	e60:6		#REF!	#REF!
968.898	C63H118O5N	e60:5		#REF!	#REF!
970.914	C63H120O5N	e60:4		#REF!	#REF!
972.929	C63H122O5N	e60:3		#REF!	#REF!
974.945	C63H124O5N	e60:2		#REF!	#REF!
976.83	C63H110O6N	60:8/e60:1		#REF!	#REF!
978.846	C63H112O6N	60:7/e60:0		#REF!	#REF!
980.862	C63H114O6N	60:6		#REF!	#REF!
982.877	C63H116O6N	60:5		#REF!	#REF!
984.893	C63H118O6N	60:4		#REF!	#REF!
986.908	C63H120O6N	60:3		#REF!	#REF!
988.924	C63H122O6N	60:2		#REF!	#REF!
990.94	C63H124O6N	60:1		#REF!	#REF!
Total NL 319 20:5 acyl containing		Total NL 319 20:5 acyl containing		#REF!	#REF!
764.674	C47H90O6N	44:2		#REF!	#REF!
766.69	C47H92O6N	44:1		#REF!	#REF!
768.706	C47H94O6N	44:0		#REF!	#REF!
776.711	C49H94O5N	e46:3		#REF!	#REF!
778.726	C49H96O5N	e46:2		#REF!	#REF!
780.742	C49H98O5N	e46:1		#REF!	#REF!
782.758	C49H100O5N	e46:0		#REF!	#REF!
790.69	C49H92O6N	46:3		#REF!	#REF!
792.706	C49H94O6N	46:2		#REF!	#REF!
794.721	C49H96O6N	46:1		#REF!	#REF!
796.737	C49H98O6N	46:0		#REF!	#REF!
802.726	C51H96O5N	e48:4		#REF!	#REF!
804.742	C51H98O5N	e48:3		#REF!	#REF!
806.758	C51H100O5N	e48:2		#REF!	#REF!
808.773	C51H102O5N	e48:1		#REF!	#REF!
810.789	C51H104O5N	e48:0		#REF!	#REF!
816.706	C51H94O6N	48:4		#REF!	#REF!
818.721	C51H96O6N	48:3		#REF!	#REF!
820.737	C51H98O6N	48:2		#REF!	#REF!
822.752	C51H100O6N	48:1		#REF!	#REF!
824.768	C51H102O6N	48:0		#REF!	#REF!
830.758	C53H100O5N	e50:4		#REF!	#REF!
832.773	C53H102O5N	e50:3		#REF!	#REF!
834.789	C53H104O5N	e50:2		#REF!	#REF!
836.804	C53H106O5N	e50:1		#REF!	#REF!
838.82	C53H108O5N	e50:0		#REF!	#REF!
844.737	C53H98O6N	50:4		#REF!	#REF!
846.752	C53H100O6N	50:3		#REF!	#REF!
848.768	C53H102O6N	50:2		#REF!	#REF!
850.784	C53H104O6N	50:1		#REF!	#REF!
852.799	C53H106O6N	50:0		#REF!	#REF!
856.773	C55H102O5N	e52:5		#REF!	#REF!
858.789	C55H104O5N	e52:4		#REF!	#REF!
860.804	C55H106O5N	e52:3		#REF!	#REF!
862.82	C55H108O5N	e52:2		#REF!	#REF!
864.836	C55H110O5N	e52:1		#REF!	#REF!
866.851	C55H112O5N	e52:0		#REF!	#REF!
868.737	C55H98O6N	52:6		#REF!	#REF!
870.752	C55H100O6N	52:5		#REF!	#REF!
872.768	C55H102O6N	52:4		#REF!	#REF!
874.784	C55H104O6N	52:3		#REF!	#REF!
876.799	C55H106O6N	52:2		#REF!	#REF!
878.815	C55H108O6N	52:1		#REF!	#REF!
880.83	C55H110O6N	52:0/e54:7		#REF!	#REF!
882.789	C57H104O5N	e54:6		#REF!	#REF!
884.804	C57H106O5N	e54:5		#REF!	#REF!
886.82	C57H108O5N	e54:4		#REF!	#REF!
888.836	C57H110O5N	e54:3		#REF!	#REF!
890.851	C57H112O5N	e54:2		#REF!	#REF!
892.867	C57H114O5N	e54:1		#REF!	#REF!
894.752	C57H100O6N	54:7/e54:0		#REF!	#REF!
896.768	C57H102O6N	54:6		#REF!	#REF!
898.784	C57H104O6N	54:5		#REF!	#REF!
900.799	C57H106O6N	54:4		#REF!	#REF!
902.815	C57H108O6N	54:3		#REF!	#REF!
904.83	C57H110O6N	54:2		#REF!	#REF!
906.846	C57H112O6N	54:1		#REF!	#REF!
908.862	C57H114O6N	54:0/e56:7		#REF!	#REF!
910.82	C59H108O5N	e56:6		#REF!	#REF!
912.836	C59H110O5N	e56:5		#REF!	#REF!
914.851	C59H112O5N	e56:4		#REF!	#REF!
916.867	C59H114O5N	e56:3		#REF!	#REF!
918.882	C59H116O5N	e56:2		#REF!	#REF!
920.898	C59H118O5N	e56:1		#REF!	#REF!
922.784	C59H104O6N	56:7/e56:0		#REF!	#REF!
924.799	C59H106O6N	56:6		#REF!	#REF!
926.815	C59H108O6N	56:5		#REF!	#REF!
928.83	C59H110O6N	56:4		#REF!	#REF!
930.846	C59H112O6N	56:3		#REF!	#REF!
932.862	C59H114O6N	56:2		#REF!	#REF!
934.877	C59H116O6N	56:1		#REF!	#REF!
936.836	C61H110O5N	e58:7/56:0		#REF!	#REF!
938.851	C61H112O5N	e58:6		#REF!	#REF!
940.867	C61H114O5N	e58:5		#REF!	#REF!
942.882	C61H116O5N	e58:4		#REF!	#REF!
944.898	C61H118O5N	e58:3		#REF!	#REF!
946.914	C61H120O5N	e58:2		#REF!	#REF!
948.929	C61H122O5N	e58:1/58:8		#REF!	#REF!
950.815	C61H108O6N	58:7/e58:0		#REF!	#REF!
952.83	C61H110O6N	58:6		#REF!	#REF!
954.846	C61H112O6N	58:5		#REF!	#REF!
956.862	C61H114O6N	58:4		#REF!	#REF!
958.877	C61H116O6N	58:3		#REF!	#REF!
960.893	C61H118O6N	58:2		#REF!	#REF!
962.908	C61H120O6N	58:1		#REF!	#REF!
964.867	C63H114O5N	e60:7/58:0		#REF!	#REF!
966.882	C63H116O5N	e60:6		#REF!	#REF!
968.898	C63H118O5N	e60:5		#REF!	#REF!
970.914	C63H120O5N	e60:4		#REF!	#REF!
972.929	C63H122O5N	e60:3		#REF!	#REF!
974.945	C63H124O5N	e60:2		#REF!	#REF!
976.83	C63H110O6N	60:8/e60:1		#REF!	#REF!
978.846	C63H112O6N	60:7/e60:0		#REF!	#REF!
980.862	C63H114O6N	60:6		#REF!	#REF!
982.877	C63H116O6N	60:5		#REF!	#REF!
984.893	C63H118O6N	60:4		#REF!	#REF!
986.908	C63H120O6N	60:3		#REF!	#REF!
988.924	C63H122O6N	60:2		#REF!	#REF!
990.94	C63H124O6N	60:1		#REF!	#REF!
Total NL 321 20:4 acyl containing		Total NL 321 20:4 acyl containing		#REF!	#REF!
764.674	C47H90O6N	44:2		#REF!	#REF!
766.69	C47H92O6N	44:1		#REF!	#REF!
768.706	C47H94O6N	44:0		#REF!	#REF!
776.711	C49H94O5N	e46:3		#REF!	#REF!
778.726	C49H96O5N	e46:2		#REF!	#REF!
780.742	C49H98O5N	e46:1		#REF!	#REF!
782.758	C49H100O5N	e46:0		#REF!	#REF!
790.69	C49H92O6N	46:3		#REF!	#REF!
792.706	C49H94O6N	46:2		#REF!	#REF!
794.721	C49H96O6N	46:1		#REF!	#REF!
796.737	C49H98O6N	46:0		#REF!	#REF!
802.726	C51H96O5N	e48:4		#REF!	#REF!
804.742	C51H98O5N	e48:3		#REF!	#REF!
806.758	C51H100O5N	e48:2		#REF!	#REF!
808.773	C51H102O5N	e48:1		#REF!	#REF!
810.789	C51H104O5N	e48:0		#REF!	#REF!
816.706	C51H94O6N	48:4		#REF!	#REF!
818.721	C51H96O6N	48:3		#REF!	#REF!
820.737	C51H98O6N	48:2		#REF!	#REF!
822.752	C51H100O6N	48:1		#REF!	#REF!
824.768	C51H102O6N	48:0		#REF!	#REF!
830.758	C53H100O5N	e50:4		#REF!	#REF!
832.773	C53H102O5N	e50:3		#REF!	#REF!
834.789	C53H104O5N	e50:2		#REF!	#REF!
836.804	C53H106O5N	e50:1		#REF!	#REF!
838.82	C53H108O5N	e50:0		#REF!	#REF!
844.737	C53H98O6N	50:4		#REF!	#REF!
846.752	C53H100O6N	50:3		#REF!	#REF!
848.768	C53H102O6N	50:2		#REF!	#REF!
850.784	C53H104O6N	50:1		#REF!	#REF!
852.799	C53H106O6N	50:0		#REF!	#REF!
856.773	C55H102O5N	e52:5		#REF!	#REF!
858.789	C55H104O5N	e52:4		#REF!	#REF!
860.804	C55H106O5N	e52:3		#REF!	#REF!
862.82	C55H108O5N	e52:2		#REF!	#REF!
864.836	C55H110O5N	e52:1		#REF!	#REF!
866.851	C55H112O5N	e52:0		#REF!	#REF!
868.737	C55H98O6N	52:6		#REF!	#REF!
870.752	C55H100O6N	52:5		#REF!	#REF!
872.768	C55H102O6N	52:4		#REF!	#REF!
874.784	C55H104O6N	52:3		#REF!	#REF!
876.799	C55H106O6N	52:2		#REF!	#REF!
878.815	C55H108O6N	52:1		#REF!	#REF!
880.83	C55H110O6N	52:0/e54:7		#REF!	#REF!
882.789	C57H104O5N	e54:6		#REF!	#REF!
884.804	C57H106O5N	e54:5		#REF!	#REF!
886.82	C57H108O5N	e54:4		#REF!	#REF!
888.836	C57H110O5N	e54:3		#REF!	#REF!
890.851	C57H112O5N	e54:2		#REF!	#REF!
892.867	C57H114O5N	e54:1		#REF!	#REF!
894.752	C57H100O6N	54:7/e54:0		#REF!	#REF!
896.768	C57H102O6N	54:6		#REF!	#REF!
898.784	C57H104O6N	54:5		#REF!	#REF!
900.799	C57H106O6N	54:4		#REF!	#REF!
902.815	C57H108O6N	54:3		#REF!	#REF!
904.83	C57H110O6N	54:2		#REF!	#REF!
906.846	C57H112O6N	54:1		#REF!	#REF!
908.862	C57H114O6N	54:0/e56:7		#REF!	#REF!
910.82	C59H108O5N	e56:6		#REF!	#REF!
912.836	C59H110O5N	e56:5		#REF!	#REF!
914.851	C59H112O5N	e56:4		#REF!	#REF!
916.867	C59H114O5N	e56:3		#REF!	#REF!
918.882	C59H116O5N	e56:2		#REF!	#REF!
920.898	C59H118O5N	e56:1		#REF!	#REF!
922.784	C59H104O6N	56:7/e56:0		#REF!	#REF!
924.799	C59H106O6N	56:6		#REF!	#REF!
926.815	C59H108O6N	56:5		#REF!	#REF!
928.83	C59H110O6N	56:4		#REF!	#REF!
930.846	C59H112O6N	56:3		#REF!	#REF!
932.862	C59H114O6N	56:2		#REF!	#REF!
934.877	C59H116O6N	56:1		#REF!	#REF!
936.836	C61H110O5N	e58:7/56:0		#REF!	#REF!
938.851	C61H112O5N	e58:6		#REF!	#REF!
940.867	C61H114O5N	e58:5		#REF!	#REF!
942.882	C61H116O5N	e58:4		#REF!	#REF!
944.898	C61H118O5N	e58:3		#REF!	#REF!
946.914	C61H120O5N	e58:2		#REF!	#REF!
948.929	C61H122O5N	e58:1/58:8		#REF!	#REF!
950.815	C61H108O6N	58:7/e58:0		#REF!	#REF!
952.83	C61H110O6N	58:6		#REF!	#REF!
954.846	C61H112O6N	58:5		#REF!	#REF!
956.862	C61H114O6N	58:4		#REF!	#REF!
958.877	C61H116O6N	58:3		#REF!	#REF!
960.893	C61H118O6N	58:2		#REF!	#REF!
962.908	C61H120O6N	58:1		#REF!	#REF!
964.867	C63H114O5N	e60:7/58:0		#REF!	#REF!
966.882	C63H116O5N	e60:6		#REF!	#REF!
968.898	C63H118O5N	e60:5		#REF!	#REF!
970.914	C63H120O5N	e60:4		#REF!	#REF!
972.929	C63H122O5N	e60:3		#REF!	#REF!
974.945	C63H124O5N	e60:2		#REF!	#REF!
976.83	C63H110O6N	60:8/e60:1		#REF!	#REF!
978.846	C63H112O6N	60:7/e60:0		#REF!	#REF!
980.862	C63H114O6N	60:6		#REF!	#REF!
982.877	C63H116O6N	60:5		#REF!	#REF!
984.893	C63H118O6N	60:4		#REF!	#REF!
986.908	C63H120O6N	60:3		#REF!	#REF!
988.924	C63H122O6N	60:2		#REF!	#REF!
990.94	C63H124O6N	60:1		#REF!	#REF!
Total NL 323 20:3 acyl containing		Total NL 323 20:3 acyl containing		#REF!	#REF!
764.674	C47H90O6N	44:2		#REF!	#REF!
766.69	C47H92O6N	44:1		#REF!	#REF!
768.706	C47H94O6N	44:0		#REF!	#REF!
776.711	C49H94O5N	e46:3		#REF!	#REF!
778.726	C49H96O5N	e46:2		#REF!	#REF!
780.742	C49H98O5N	e46:1		#REF!	#REF!
782.758	C49H100O5N	e46:0		#REF!	#REF!
790.69	C49H92O6N	46:3		#REF!	#REF!
792.706	C49H94O6N	46:2		#REF!	#REF!
794.721	C49H96O6N	46:1		#REF!	#REF!
796.737	C49H98O6N	46:0		#REF!	#REF!
802.726	C51H96O5N	e48:4		#REF!	#REF!
804.742	C51H98O5N	e48:3		#REF!	#REF!
806.758	C51H100O5N	e48:2		#REF!	#REF!
808.773	C51H102O5N	e48:1		#REF!	#REF!
810.789	C51H104O5N	e48:0		#REF!	#REF!
816.706	C51H94O6N	48:4		#REF!	#REF!
818.721	C51H96O6N	48:3		#REF!	#REF!
820.737	C51H98O6N	48:2		#REF!	#REF!
822.752	C51H100O6N	48:1		#REF!	#REF!
824.768	C51H102O6N	48:0		#REF!	#REF!
830.758	C53H100O5N	e50:4		#REF!	#REF!
832.773	C53H102O5N	e50:3		#REF!	#REF!
834.789	C53H104O5N	e50:2		#REF!	#REF!
836.804	C53H106O5N	e50:1		#REF!	#REF!
838.82	C53H108O5N	e50:0		#REF!	#REF!
844.737	C53H98O6N	50:4		#REF!	#REF!
846.752	C53H100O6N	50:3		#REF!	#REF!
848.768	C53H102O6N	50:2		#REF!	#REF!
850.784	C53H104O6N	50:1		#REF!	#REF!
852.799	C53H106O6N	50:0		#REF!	#REF!
856.773	C55H102O5N	e52:5		#REF!	#REF!
858.789	C55H104O5N	e52:4		#REF!	#REF!
860.804	C55H106O5N	e52:3		#REF!	#REF!
862.82	C55H108O5N	e52:2		#REF!	#REF!
864.836	C55H110O5N	e52:1		#REF!	#REF!
866.851	C55H112O5N	e52:0		#REF!	#REF!
868.737	C55H98O6N	52:6		#REF!	#REF!
870.752	C55H100O6N	52:5		#REF!	#REF!
872.768	C55H102O6N	52:4		#REF!	#REF!
874.784	C55H104O6N	52:3		#REF!	#REF!
876.799	C55H106O6N	52:2		#REF!	#REF!
878.815	C55H108O6N	52:1		#REF!	#REF!
880.83	C55H110O6N	52:0/e54:7		#REF!	#REF!
882.789	C57H104O5N	e54:6		#REF!	#REF!
884.804	C57H106O5N	e54:5		#REF!	#REF!
886.82	C57H108O5N	e54:4		#REF!	#REF!
888.836	C57H110O5N	e54:3		#REF!	#REF!
890.851	C57H112O5N	e54:2		#REF!	#REF!
892.867	C57H114O5N	e54:1		#REF!	#REF!
894.752	C57H100O6N	54:7/e54:0		#REF!	#REF!
896.768	C57H102O6N	54:6		#REF!	#REF!
898.784	C57H104O6N	54:5		#REF!	#REF!
900.799	C57H106O6N	54:4		#REF!	#REF!
902.815	C57H108O6N	54:3		#REF!	#REF!
904.83	C57H110O6N	54:2		#REF!	#REF!
906.846	C57H112O6N	54:1		#REF!	#REF!
908.862	C57H114O6N	54:0/e56:7		#REF!	#REF!
910.82	C59H108O5N	e56:6		#REF!	#REF!
912.836	C59H110O5N	e56:5		#REF!	#REF!
914.851	C59H112O5N	e56:4		#REF!	#REF!
916.867	C59H114O5N	e56:3		#REF!	#REF!
918.882	C59H116O5N	e56:2		#REF!	#REF!
920.898	C59H118O5N	e56:1		#REF!	#REF!
922.784	C59H104O6N	56:7/e56:0		#REF!	#REF!
924.799	C59H106O6N	56:6		#REF!	#REF!
926.815	C59H108O6N	56:5		#REF!	#REF!
928.83	C59H110O6N	56:4		#REF!	#REF!
930.846	C59H112O6N	56:3		#REF!	#REF!
932.862	C59H114O6N	56:2		#REF!	#REF!
934.877	C59H116O6N	56:1		#REF!	#REF!
936.836	C61H110O5N	e58:7/56:0		#REF!	#REF!
938.851	C61H112O5N	e58:6		#REF!	#REF!
940.867	C61H114O5N	e58:5		#REF!	#REF!
942.882	C61H116O5N	e58:4		#REF!	#REF!
944.898	C61H118O5N	e58:3		#REF!	#REF!
946.914	C61H120O5N	e58:2		#REF!	#REF!
948.929	C61H122O5N	e58:1/58:8		#REF!	#REF!
950.815	C61H108O6N	58:7/e58:0		#REF!	#REF!
952.83	C61H110O6N	58:6		#REF!	#REF!
954.846	C61H112O6N	58:5		#REF!	#REF!
956.862	C61H114O6N	58:4		#REF!	#REF!
958.877	C61H116O6N	58:3		#REF!	#REF!
960.893	C61H118O6N	58:2		#REF!	#REF!
962.908	C61H120O6N	58:1		#REF!	#REF!
964.867	C63H114O5N	e60:7/58:0		#REF!	#REF!
966.882	C63H116O5N	e60:6		#REF!	#REF!
968.898	C63H118O5N	e60:5		#REF!	#REF!
970.914	C63H120O5N	e60:4		#REF!	#REF!
972.929	C63H122O5N	e60:3		#REF!	#REF!
974.945	C63H124O5N	e60:2		#REF!	#REF!
976.83	C63H110O6N	60:8/e60:1		#REF!	#REF!
978.846	C63H112O6N	60:7/e60:0		#REF!	#REF!
980.862	C63H114O6N	60:6		#REF!	#REF!
982.877	C63H116O6N	60:5		#REF!	#REF!
984.893	C63H118O6N	60:4		#REF!	#REF!
986.908	C63H120O6N	60:3		#REF!	#REF!
988.924	C63H122O6N	60:2		#REF!	#REF!
990.94	C63H124O6N	60:1		#REF!	#REF!
Total NL 325 20:2 acyl containing		Total NL 325 20:2 acyl containing		#REF!	#REF!
764.674	C47H90O6N	44:2		#REF!	#REF!
766.69	C47H92O6N	44:1		#REF!	#REF!
768.706	C47H94O6N	44:0		#REF!	#REF!
776.711	C49H94O5N	e46:3		#REF!	#REF!
778.726	C49H96O5N	e46:2		#REF!	#REF!
780.742	C49H98O5N	e46:1		#REF!	#REF!
782.758	C49H100O5N	e46:0		#REF!	#REF!
790.69	C49H92O6N	46:3		#REF!	#REF!
792.706	C49H94O6N	46:2		#REF!	#REF!
794.721	C49H96O6N	46:1		#REF!	#REF!
796.737	C49H98O6N	46:0		#REF!	#REF!
802.726	C51H96O5N	e48:4		#REF!	#REF!
804.742	C51H98O5N	e48:3		#REF!	#REF!
806.758	C51H100O5N	e48:2		#REF!	#REF!
808.773	C51H102O5N	e48:1		#REF!	#REF!
810.789	C51H104O5N	e48:0		#REF!	#REF!
816.706	C51H94O6N	48:4		#REF!	#REF!
818.721	C51H96O6N	48:3		#REF!	#REF!
820.737	C51H98O6N	48:2		#REF!	#REF!
822.752	C51H100O6N	48:1		#REF!	#REF!
824.768	C51H102O6N	48:0		#REF!	#REF!
830.758	C53H100O5N	e50:4		#REF!	#REF!
832.773	C53H102O5N	e50:3		#REF!	#REF!
834.789	C53H104O5N	e50:2		#REF!	#REF!
836.804	C53H106O5N	e50:1		#REF!	#REF!
838.82	C53H108O5N	e50:0		#REF!	#REF!
844.737	C53H98O6N	50:4		#REF!	#REF!
846.752	C53H100O6N	50:3		#REF!	#REF!
848.768	C53H102O6N	50:2		#REF!	#REF!
850.784	C53H104O6N	50:1		#REF!	#REF!
852.799	C53H106O6N	50:0		#REF!	#REF!
856.773	C55H102O5N	e52:5		#REF!	#REF!
858.789	C55H104O5N	e52:4		#REF!	#REF!
860.804	C55H106O5N	e52:3		#REF!	#REF!
862.82	C55H108O5N	e52:2		#REF!	#REF!
864.836	C55H110O5N	e52:1		#REF!	#REF!
866.851	C55H112O5N	e52:0		#REF!	#REF!
868.737	C55H98O6N	52:6		#REF!	#REF!
870.752	C55H100O6N	52:5		#REF!	#REF!
872.768	C55H102O6N	52:4		#REF!	#REF!
874.784	C55H104O6N	52:3		#REF!	#REF!
876.799	C55H106O6N	52:2		#REF!	#REF!
878.815	C55H108O6N	52:1		#REF!	#REF!
880.83	C55H110O6N	52:0/e54:7		#REF!	#REF!
882.789	C57H104O5N	e54:6		#REF!	#REF!
884.804	C57H106O5N	e54:5		#REF!	#REF!
886.82	C57H108O5N	e54:4		#REF!	#REF!
888.836	C57H110O5N	e54:3		#REF!	#REF!
890.851	C57H112O5N	e54:2		#REF!	#REF!
892.867	C57H114O5N	e54:1		#REF!	#REF!
894.752	C57H100O6N	54:7/e54:0		#REF!	#REF!
896.768	C57H102O6N	54:6		#REF!	#REF!
898.784	C57H104O6N	54:5		#REF!	#REF!
900.799	C57H106O6N	54:4		#REF!	#REF!
902.815	C57H108O6N	54:3		#REF!	#REF!
904.83	C57H110O6N	54:2		#REF!	#REF!
906.846	C57H112O6N	54:1		#REF!	#REF!
908.862	C57H114O6N	54:0/e56:7		#REF!	#REF!
910.82	C59H108O5N	e56:6		#REF!	#REF!
912.836	C59H110O5N	e56:5		#REF!	#REF!
914.851	C59H112O5N	e56:4		#REF!	#REF!
916.867	C59H114O5N	e56:3		#REF!	#REF!
918.882	C59H116O5N	e56:2		#REF!	#REF!
920.898	C59H118O5N	e56:1		#REF!	#REF!
922.784	C59H104O6N	56:7/e56:0		#REF!	#REF!
924.799	C59H106O6N	56:6		#REF!	#REF!
926.815	C59H108O6N	56:5		#REF!	#REF!
928.83	C59H110O6N	56:4		#REF!	#REF!
930.846	C59H112O6N	56:3		#REF!	#REF!
932.862	C59H114O6N	56:2		#REF!	#REF!
934.877	C59H116O6N	56:1		#REF!	#REF!
936.836	C61H110O5N	e58:7/56:0		#REF!	#REF!
938.851	C61H112O5N	e58:6		#REF!	#REF!
940.867	C61H114O5N	e58:5		#REF!	#REF!
942.882	C61H116O5N	e58:4		#REF!	#REF!
944.898	C61H118O5N	e58:3		#REF!	#REF!
946.914	C61H120O5N	e58:2		#REF!	#REF!
948.929	C61H122O5N	e58:1/58:8		#REF!	#REF!
950.815	C61H108O6N	58:7/e58:0		#REF!	#REF!
952.83	C61H110O6N	58:6		#REF!	#REF!
954.846	C61H112O6N	58:5		#REF!	#REF!
956.862	C61H114O6N	58:4		#REF!	#REF!
958.877	C61H116O6N	58:3		#REF!	#REF!
960.893	C61H118O6N	58:2		#REF!	#REF!
962.908	C61H120O6N	58:1		#REF!	#REF!
964.867	C63H114O5N	e60:7/58:0		#REF!	#REF!
966.882	C63H116O5N	e60:6		#REF!	#REF!
968.898	C63H118O5N	e60:5		#REF!	#REF!
970.914	C63H120O5N	e60:4		#REF!	#REF!
972.929	C63H122O5N	e60:3		#REF!	#REF!
974.945	C63H124O5N	e60:2		#REF!	#REF!
976.83	C63H110O6N	60:8/e60:1		#REF!	#REF!
978.846	C63H112O6N	60:7/e60:0		#REF!	#REF!
980.862	C63H114O6N	60:6		#REF!	#REF!
982.877	C63H116O6N	60:5		#REF!	#REF!
984.893	C63H118O6N	60:4		#REF!	#REF!
986.908	C63H120O6N	60:3		#REF!	#REF!
988.924	C63H122O6N	60:2		#REF!	#REF!
990.94	C63H124O6N	60:1		#REF!	#REF!
Total NL 345 22:6 acyl containing		Total NL 345 22:6 acyl containing		#REF!	#REF!
764.674	C47H90O6N	44:2		#REF!	#REF!
766.69	C47H92O6N	44:1		#REF!	#REF!
768.706	C47H94O6N	44:0		#REF!	#REF!
776.711	C49H94O5N	e46:3		#REF!	#REF!
778.726	C49H96O5N	e46:2		#REF!	#REF!
780.742	C49H98O5N	e46:1		#REF!	#REF!
782.758	C49H100O5N	e46:0		#REF!	#REF!
790.69	C49H92O6N	46:3		#REF!	#REF!
792.706	C49H94O6N	46:2		#REF!	#REF!
794.721	C49H96O6N	46:1		#REF!	#REF!
796.737	C49H98O6N	46:0		#REF!	#REF!
802.726	C51H96O5N	e48:4		#REF!	#REF!
804.742	C51H98O5N	e48:3		#REF!	#REF!
806.758	C51H100O5N	e48:2		#REF!	#REF!
808.773	C51H102O5N	e48:1		#REF!	#REF!
810.789	C51H104O5N	e48:0		#REF!	#REF!
816.706	C51H94O6N	48:4		#REF!	#REF!
818.721	C51H96O6N	48:3		#REF!	#REF!
820.737	C51H98O6N	48:2		#REF!	#REF!
822.752	C51H100O6N	48:1		#REF!	#REF!
824.768	C51H102O6N	48:0		#REF!	#REF!
830.758	C53H100O5N	e50:4		#REF!	#REF!
832.773	C53H102O5N	e50:3		#REF!	#REF!
834.789	C53H104O5N	e50:2		#REF!	#REF!
836.804	C53H106O5N	e50:1		#REF!	#REF!
838.82	C53H108O5N	e50:0		#REF!	#REF!
844.737	C53H98O6N	50:4		#REF!	#REF!
846.752	C53H100O6N	50:3		#REF!	#REF!
848.768	C53H102O6N	50:2		#REF!	#REF!
850.784	C53H104O6N	50:1		#REF!	#REF!
852.799	C53H106O6N	50:0		#REF!	#REF!
856.773	C55H102O5N	e52:5		#REF!	#REF!
858.789	C55H104O5N	e52:4		#REF!	#REF!
860.804	C55H106O5N	e52:3		#REF!	#REF!
862.82	C55H108O5N	e52:2		#REF!	#REF!
864.836	C55H110O5N	e52:1		#REF!	#REF!
866.851	C55H112O5N	e52:0		#REF!	#REF!
868.737	C55H98O6N	52:6		#REF!	#REF!
870.752	C55H100O6N	52:5		#REF!	#REF!
872.768	C55H102O6N	52:4		#REF!	#REF!
874.784	C55H104O6N	52:3		#REF!	#REF!
876.799	C55H106O6N	52:2		#REF!	#REF!
878.815	C55H108O6N	52:1		#REF!	#REF!
880.83	C55H110O6N	52:0/e54:7		#REF!	#REF!
882.789	C57H104O5N	e54:6		#REF!	#REF!
884.804	C57H106O5N	e54:5		#REF!	#REF!
886.82	C57H108O5N	e54:4		#REF!	#REF!
888.836	C57H110O5N	e54:3		#REF!	#REF!
890.851	C57H112O5N	e54:2		#REF!	#REF!
892.867	C57H114O5N	e54:1		#REF!	#REF!
894.752	C57H100O6N	54:7/e54:0		#REF!	#REF!
896.768	C57H102O6N	54:6		#REF!	#REF!
898.784	C57H104O6N	54:5		#REF!	#REF!
900.799	C57H106O6N	54:4		#REF!	#REF!
902.815	C57H108O6N	54:3		#REF!	#REF!
904.83	C57H110O6N	54:2		#REF!	#REF!
906.846	C57H112O6N	54:1		#REF!	#REF!
908.862	C57H114O6N	54:0/e56:7		#REF!	#REF!
910.82	C59H108O5N	e56:6		#REF!	#REF!
912.836	C59H110O5N	e56:5		#REF!	#REF!
914.851	C59H112O5N	e56:4		#REF!	#REF!
916.867	C59H114O5N	e56:3		#REF!	#REF!
918.882	C59H116O5N	e56:2		#REF!	#REF!
920.898	C59H118O5N	e56:1		#REF!	#REF!
922.784	C59H104O6N	56:7/e56:0		#REF!	#REF!
924.799	C59H106O6N	56:6		#REF!	#REF!
926.815	C59H108O6N	56:5		#REF!	#REF!
928.83	C59H110O6N	56:4		#REF!	#REF!
930.846	C59H112O6N	56:3		#REF!	#REF!
932.862	C59H114O6N	56:2		#REF!	#REF!
934.877	C59H116O6N	56:1		#REF!	#REF!
936.836	C61H110O5N	e58:7/56:0		#REF!	#REF!
938.851	C61H112O5N	e58:6		#REF!	#REF!
940.867	C61H114O5N	e58:5		#REF!	#REF!
942.882	C61H116O5N	e58:4		#REF!	#REF!
944.898	C61H118O5N	e58:3		#REF!	#REF!
946.914	C61H120O5N	e58:2		#REF!	#REF!
948.929	C61H122O5N	e58:1/58:8		#REF!	#REF!
950.815	C61H108O6N	58:7/e58:0		#REF!	#REF!
952.83	C61H110O6N	58:6		#REF!	#REF!
954.846	C61H112O6N	58:5		#REF!	#REF!
956.862	C61H114O6N	58:4		#REF!	#REF!
958.877	C61H116O6N	58:3		#REF!	#REF!
960.893	C61H118O6N	58:2		#REF!	#REF!
962.908	C61H120O6N	58:1		#REF!	#REF!
964.867	C63H114O5N	e60:7/58:0		#REF!	#REF!
966.882	C63H116O5N	e60:6		#REF!	#REF!
968.898	C63H118O5N	e60:5		#REF!	#REF!
970.914	C63H120O5N	e60:4		#REF!	#REF!
972.929	C63H122O5N	e60:3		#REF!	#REF!
974.945	C63H124O5N	e60:2		#REF!	#REF!
976.83	C63H110O6N	60:8/e60:1		#REF!	#REF!
978.846	C63H112O6N	60:7/e60:0		#REF!	#REF!
980.862	C63H114O6N	60:6		#REF!	#REF!
982.877	C63H116O6N	60:5		#REF!	#REF!
984.893	C63H118O6N	60:4		#REF!	#REF!
986.908	C63H120O6N	60:3		#REF!	#REF!
988.924	C63H122O6N	60:2		#REF!	#REF!
990.94	C63H124O6N	60:1		#REF!	#REF!
Total NL 347 22:5 acyl containing		Total NL 347 22:5 acyl containing		#REF!	#REF!
764.674	C47H90O6N	44:2		#REF!	#REF!
766.69	C47H92O6N	44:1		#REF!	#REF!
768.706	C47H94O6N	44:0		#REF!	#REF!
776.711	C49H94O5N	e46:3		#REF!	#REF!
778.726	C49H96O5N	e46:2		#REF!	#REF!
780.742	C49H98O5N	e46:1		#REF!	#REF!
782.758	C49H100O5N	e46:0		#REF!	#REF!
790.69	C49H92O6N	46:3		#REF!	#REF!
792.706	C49H94O6N	46:2		#REF!	#REF!
794.721	C49H96O6N	46:1		#REF!	#REF!
796.737	C49H98O6N	46:0		#REF!	#REF!
802.726	C51H96O5N	e48:4		#REF!	#REF!
804.742	C51H98O5N	e48:3		#REF!	#REF!
806.758	C51H100O5N	e48:2		#REF!	#REF!
808.773	C51H102O5N	e48:1		#REF!	#REF!
810.789	C51H104O5N	e48:0		#REF!	#REF!
816.706	C51H94O6N	48:4		#REF!	#REF!
818.721	C51H96O6N	48:3		#REF!	#REF!
820.737	C51H98O6N	48:2		#REF!	#REF!
822.752	C51H100O6N	48:1		#REF!	#REF!
824.768	C51H102O6N	48:0		#REF!	#REF!
830.758	C53H100O5N	e50:4		#REF!	#REF!
832.773	C53H102O5N	e50:3		#REF!	#REF!
834.789	C53H104O5N	e50:2		#REF!	#REF!
836.804	C53H106O5N	e50:1		#REF!	#REF!
838.82	C53H108O5N	e50:0		#REF!	#REF!
844.737	C53H98O6N	50:4		#REF!	#REF!
846.752	C53H100O6N	50:3		#REF!	#REF!
848.768	C53H102O6N	50:2		#REF!	#REF!
850.784	C53H104O6N	50:1		#REF!	#REF!
852.799	C53H106O6N	50:0		#REF!	#REF!
856.773	C55H102O5N	e52:5		#REF!	#REF!
858.789	C55H104O5N	e52:4		#REF!	#REF!
860.804	C55H106O5N	e52:3		#REF!	#REF!
862.82	C55H108O5N	e52:2		#REF!	#REF!
864.836	C55H110O5N	e52:1		#REF!	#REF!
866.851	C55H112O5N	e52:0		#REF!	#REF!
868.737	C55H98O6N	52:6		#REF!	#REF!
870.752	C55H100O6N	52:5		#REF!	#REF!
872.768	C55H102O6N	52:4		#REF!	#REF!
874.784	C55H104O6N	52:3		#REF!	#REF!
876.799	C55H106O6N	52:2		#REF!	#REF!
878.815	C55H108O6N	52:1		#REF!	#REF!
880.83	C55H110O6N	52:0/e54:7		#REF!	#REF!
882.789	C57H104O5N	e54:6		#REF!	#REF!
884.804	C57H106O5N	e54:5		#REF!	#REF!
886.82	C57H108O5N	e54:4		#REF!	#REF!
888.836	C57H110O5N	e54:3		#REF!	#REF!
890.851	C57H112O5N	e54:2		#REF!	#REF!
892.867	C57H114O5N	e54:1		#REF!	#REF!
894.752	C57H100O6N	54:7/e54:0		#REF!	#REF!
896.768	C57H102O6N	54:6		#REF!	#REF!
898.784	C57H104O6N	54:5		#REF!	#REF!
900.799	C57H106O6N	54:4		#REF!	#REF!
902.815	C57H108O6N	54:3		#REF!	#REF!
904.83	C57H110O6N	54:2		#REF!	#REF!
906.846	C57H112O6N	54:1		#REF!	#REF!
908.862	C57H114O6N	54:0/e56:7		#REF!	#REF!
910.82	C59H108O5N	e56:6		#REF!	#REF!
912.836	C59H110O5N	e56:5		#REF!	#REF!
914.851	C59H112O5N	e56:4		#REF!	#REF!
916.867	C59H114O5N	e56:3		#REF!	#REF!
918.882	C59H116O5N	e56:2		#REF!	#REF!
920.898	C59H118O5N	e56:1		#REF!	#REF!
922.784	C59H104O6N	56:7/e56:0		#REF!	#REF!
924.799	C59H106O6N	56:6		#REF!	#REF!
926.815	C59H108O6N	56:5		#REF!	#REF!
928.83	C59H110O6N	56:4		#REF!	#REF!
930.846	C59H112O6N	56:3		#REF!	#REF!
932.862	C59H114O6N	56:2		#REF!	#REF!
934.877	C59H116O6N	56:1		#REF!	#REF!
936.836	C61H110O5N	e58:7/56:0		#REF!	#REF!
938.851	C61H112O5N	e58:6		#REF!	#REF!
940.867	C61H114O5N	e58:5		#REF!	#REF!
942.882	C61H116O5N	e58:4		#REF!	#REF!
944.898	C61H118O5N	e58:3		#REF!	#REF!
946.914	C61H120O5N	e58:2		#REF!	#REF!
948.929	C61H122O5N	e58:1/58:8		#REF!	#REF!
950.815	C61H108O6N	58:7/e58:0		#REF!	#REF!
952.83	C61H110O6N	58:6		#REF!	#REF!
954.846	C61H112O6N	58:5		#REF!	#REF!
956.862	C61H114O6N	58:4		#REF!	#REF!
958.877	C61H116O6N	58:3		#REF!	#REF!
960.893	C61H118O6N	58:2		#REF!	#REF!
962.908	C61H120O6N	58:1		#REF!	#REF!
964.867	C63H114O5N	e60:7/58:0		#REF!	#REF!
966.882	C63H116O5N	e60:6		#REF!	#REF!
968.898	C63H118O5N	e60:5		#REF!	#REF!
970.914	C63H120O5N	e60:4		#REF!	#REF!
972.929	C63H122O5N	e60:3		#REF!	#REF!
974.945	C63H124O5N	e60:2		#REF!	#REF!
976.83	C63H110O6N	60:8/e60:1		#REF!	#REF!
978.846	C63H112O6N	60:7/e60:0		#REF!	#REF!
980.862	C63H114O6N	60:6		#REF!	#REF!
982.877	C63H116O6N	60:5		#REF!	#REF!
984.893	C63H118O6N	60:4		#REF!	#REF!
986.908	C63H120O6N	60:3		#REF!	#REF!
988.924	C63H122O6N	60:2		#REF!	#REF!
990.94	C63H124O6N	60:1		#REF!	#REF!
Total NL 349 22:4 acyl containing		Total NL 349 22:4 acyl containing		#REF!	#REF!
Total TAG Signal				#REF!	#REF!
				LFNP	HFNP
TAGs	With adjustment factors			sample01	sample02
822.752	C51H100O6N	TAG(48:1)	14:0/16:0/18:1	#REF!	#REF!
822.752	C51H100O6N	TAG(48:1)	16:0/16:0/16:1	#REF!	#REF!
824.768	C51H102O6N	TAG(48:0)	16:0/16:0/16:0	#REF!	#REF!
846.752	C53H100O6N	TAG(50:3)	16:1/16:1/18:1	#REF!	#REF!
846.752	C53H100O6N	TAG(50:3)	18:2/16:0/16:1	#REF!	#REF!
848.768	C53H102O6N	TAG(50:2)	18:1/16:0/16:1	#REF!	#REF!
848.768	C53H102O6N	TAG(50:2)	18:2/16:0/16:0	#REF!	#REF!
850.784	C53H104O6N	TAG(50:1)	18:1/16:0/16:0	#REF!	#REF!
852.799	C53H106O6N	TAG(50:0)	18:0/16:0/16:0	#REF!	#REF!
868.7	C55H98O6N	TAG(52:6)	20:5/16:0/16:1	#REF!	#REF!
870.8	C55H100O6N	TAG(52:5)	20:5/16:0/16:0	#REF!	#REF!
872.768	C55H102O6N	TAG(52:4)	16:0/18:2/18:2 (or 16:0/18:1/18:3)	#REF!	#REF!
872.768	C55H102O6N	TAG(52:4)	16:1/18:1/18:2 (or 16:1/18:0/18:3 or 16:1/16:0/20:3)	#REF!	#REF!
872.768	C55H102O6N	TAG(52:4)	20:4/16:0/16:0	#REF!	#REF!
874.784	C55H104O6N	TAG(52:3)	16:1/18:0/18:2	#REF!	#REF!
874.784	C55H104O6N	TAG(52:3)	18:1/16:1/18:1	#REF!	#REF!
874.784	C55H104O6N	TAG(52:3)	18:2/16:0/18:1	#REF!	#REF!
876.799	C55H106O6N	TAG(52:2)	18:0/16:1/18:1	#REF!	#REF!
876.799	C55H106O6N	TAG(52:2)	18:1/16:0/18:1	#REF!	#REF!
876.799	C55H106O6N	TAG(52:2)	18:2/16:0/18:0	#REF!	#REF!
878.815	C55H108O6N	TAG(52:1)	16:0/18:0/18:1	#REF!	#REF!
880.83	C55H110O6N	TAG(52:0)	18:0/16:0/18:0	#REF!	#REF!
894.752	C57H100O6N	TAG(54:7)	22:6/16:0/16:1	#REF!	#REF!
896.768	C57H102O6N	TAG(54:6)	20:4/16:0/18:2 or 20:4/16:1/18:1	#REF!	#REF!
896.8	C57H102O6N	TAG(54:6)	20:5/16:0/18:1	#REF!	#REF!
896.768	C57H102O6N	TAG(54:6)	22:6/16:0/16:0	#REF!	#REF!
898.784	C57H104O6N	TAG(54:5)	18:2/18:1/18:2 (or 18:2/18:0/18:3 or 18:2/16:0/20:3)	#REF!	#REF!
898.784	C57H104O6N	TAG(54:5)	20:4/16:0/18:1	#REF!	#REF!
900.799	C57H106O6N	TAG(54:4)	16:0/18:0/20:4	#REF!	#REF!
900.799	C57H106O6N	TAG(54:4)	18:1/18:1/18:2 (or 18:1/18:0/18:3 or 18:1/16:0/20:3)	#REF!	#REF!
900.799	C57H106O6N	TAG(54:4)	18:2/18:0/18:2	#REF!	#REF!
902.815	C57H108O6N	TAG(54:3)	16:0/18:0/20:3 (or 16:0/16:0/22:3)	#REF!	#REF!
902.815	C57H108O6N	TAG(54:3)	18:1/18:1/18:1	#REF!	#REF!
902.815	C57H108O6N	TAG(54:3)	18:2/18:0/18:1	#REF!	#REF!
904.83	C57H110O6N	TAG(54:2)	18:0/18:0/18:2	#REF!	#REF!
904.83	C57H110O6N	TAG(54:2)	18:1/18:0/18:1	#REF!	#REF!
906.846	C57H112O6N	TAG(54:1)	18:0/18:0/18:1	#REF!	#REF!
908.862	C57H114O6N	TAG(54:0)	18:0/18:0/18:0	#REF!	#REF!
922.784	C59H104O6N	TAG(56:7)	22:6/16:0/18:1	#REF!	#REF!
924.799	C59H106O6N	TAG(56:6)	22:6/16:0/18:0	#REF!	#REF!
924.799	C59H106O6N	TAG(56:6)	20:4/18:1/18:1 or 20:4/18:0/18:2	#REF!	#REF!
926.815	C59H108O6N	TAG(56:5)	20:4/18:0/18:1	#REF!	#REF!
928.83	C59H110O6N	TAG(56:4)	18:1/18:0/20:3 or 18:1/16:0/22:3	#REF!	#REF!
930.846	C59H112O6N	TAG(56:3)	18:1/18:0/20:2 or 18:1/16:0/22:2 or 18:1/18:1/20:1	#REF!	#REF!
			TOTAL of TAG	#REF!	#REF!

## Sheet: formula table
				Formula
822.752	C51H100O6N	48:1	14:0/16:0/18:1	3 x NL14:0(48:1)*
822.752	C51H100O6N	48:1	16:0/16:0/16:1	3/2 x NL16:0(48:1)
824.768	C51H102O6N	48:0	16:0/16:0/16:0	NL16:0(48:0)
846.752	C53H100O6N	50:3	16:1/16:1/18:1	3/2 x (NL 16:1(50:3) - NL 18:2(50:3))
846.752	C53H100O6N	50:3	18:2/16:0/16:1	3 x NL18:2(50:3)
848.768	C53H102O6N	50:2	18:1/16:0/16:1	3 x NL18:1(50:2)
848.768	C53H102O6N	50:2	18:2/16:0/16:0	3 x NL18:2(50:2)
850.784	C53H104O6N	50:1	18:1/16:0/16:0	3 x NL18:1(50:1)
852.799	C53H106O6N	50:0	18:0/16:0/16:0	3 x NL18:0(50:0)
868.7	C55H98O6N	52:6	20:5/16:0/16:1	3 x NL 20:5(52:6)
870.8	C55H100O6N	52:5	20:5/16:0/16:0	3 x NL 20:5(52:5)
872.768	C55H102O6N	52:4	16:0/18:2/18:2 (or 16:0/18:1/18:3)	3 x (NL 16:0(52:4) - NL 20:4(52:4))
872.768	C55H102O6N	52:4	16:1/18:1/18:2 (or 16:1/18:0/18:3 or 16:1/16:0/20:3)	3 x NL16:1(52:4)
872.768	C55H102O6N	52:4	20:4/16:0/16:0	3 x NL 20:4(52:4)
874.784	C55H104O6N	52:3	16:1/18:0/18:2	(3 x NL 16:1(52:3)) - (3/2 x (NL 18:1(52:3) - NL 18:2(52:3))
874.784	C55H104O6N	52:3	18:1/16:1/18:1	3/2 x (NL 18:1(52:3) - NL 18:2(52:3))
874.784	C55H104O6N	52:3	18:2/16:0/18:1	3 x NL18:2(52:3)
876.799	C55H106O6N	52:2	18:0/16:1/18:1	3 x (NL 18:0/34:2 - NL 18:2/34:0)
876.799	C55H106O6N	52:2	18:1/16:0/18:1	3/2 x NL18:1(52:2)
876.799	C55H106O6N	52:2	18:2/16:0/18:0	3 x NL18:2(52:2)
878.815	C55H108O6N	52:1	16:0/18:0/18:1	3 x NL16:0(52:1)
880.83	C55H110O6N	52:0	18:0/16:0/18:0	3/2 x NL18:0(52:0)
894.752	C57H100O6N	54:7	22:6/16:0/16:1	3 x NL 22:6(54:7)
896.768	C57H102O6N	54:6	20:4/16:0/18:2 or 20:4/16:1/18:1	3 x NL 20:4(54:6)
896.8	C57H102O6N	54:6	20:5/16:0/18:1	3 x NL 20:5(54:6)
896.768	C57H102O6N	54:6	22:6/16:0/16:0	3 x NL 22:6(54:6)
898.784	C57H104O6N	54:5	18:2/18:1/18:2 (or 18:2/18:0/18:3 or 18:2/16:0/20:3)	3/2 x NL18:2(54:5)
898.784	C57H104O6N	54:5	20:4/16:0/18:1	3 x NL20:4(54:5)
900.799	C57H106O6N	54:4	16:0/18:0/20:4	3 x NL16:0(54:4)
900.799	C57H106O6N	54:4	18:1/18:1/18:2 (or 18:1/18:0/18:3 or 18:1/16:0/20:3)	3/2 x NL18:1(54:4)
900.799	C57H106O6N	54:4	18:2/18:0/18:2	3/2 x (NL 18:2(54:4) - NL18:1(54:4)/2)
902.815	C57H108O6N	54:3	16:0/18:0/20:3 (or 16:0/16:0/22:3)	3 x NL16:0(54:3)
902.815	C57H108O6N	54:3	18:1/18:1/18:1	3 x (NL 18:1(54:3) - NL 18:2(54:3))
902.815	C57H108O6N	54:3	18:2/18:0/18:1	3 x NL18:2(54:3)
904.83	C57H110O6N	54:2	18:0/18:0/18:2	3/2 x (NL 18:0(54:2) - NL 18:1(54:2))
904.83	C57H110O6N	54:2	18:1/18:0/18:1	3/2 x NL18:1(54:2)
906.846	C57H112O6N	54:1	18:0/18:0/18:1	3/2 x NL18:0(54:1)
908.862	C57H114O6N	54:0	18:0/18:0/18:0	NL18:0(54:0)
922.784	C59H104O6N	56:7/e56:0	22:6/16:0/18:1	3 x NL 22:6(56:7)
924.799	C59H106O6N	56:6	22:6/16:0/18:0	3 x NL 22:6(56:6)
924.799	C59H106O6N	56:6	20:4/18:1/18:1 or 20:4/18:0/18:2	3 x NL 20:4(56:6)
926.815	C59H108O6N	56:5	20:4/18:0/18:1	3 x NL 20:4(56:5)
928.83	C59H110O6N	56:4	18:1/18:0/20:3 or 18:1/16:0/22:3	3 x NL18:1(56:4)
930.846	C59H112O6N	56:3	18:1/18:0/20:2 or 18:1/16:0/22:2 or 18:1/18:1/20:1	3 x NL18:1(56:3)
*In formulas, NL AB:c(XY:z) refers to the signal (after isotopic deconvolution and normalization to internal standard) in the neutral loss scan for the fatty acid AB:c at the m/z for the TAG with total acyl carbons XY:z. No correction is made for response factor variation among TAG molecular species. TAG species whose quantities are based on measurement of one of the three fatty acids are multipl…

## Sheet: background subtracted
					set up this formula for the subtraction of contaminants:		0			corrected for internal standard contaminants
					#REF!		#REF!
Mass	Compound Formula	Compound Name	alternate I.D.	IS02	IS01	ave stds	L-Exo	H-Exo		L-Exo	H-Exo
494.3	C24H48O7PN	LPC(16:1)		0.000136604	0.000234178	0.000185391	0.000234178	0.00577639		0.000121968	0.0139775
496.3	C24H50O7PN	LPC(16:0)		0.00181488	0.00651795	0.00416641	0.00901585	0.510625		0.0121236	1.26615
518.3	C26H48O7PN	LPC(18:3)		0.000175633	0.000429326	0.00030248	0.000136604	0.0966569		0	0.240886
520.3	C26H50O7PN	LPC(18:2)		0.000312237	0.000429326	0.000370782	0.000409811	0.959212		9.75741e-05	2.3971
522.3	C26H52O7PN	LPC(18:1)		3.90296e-05	0.000136604	8.78167e-05	0.000214663	0.237164		0.000317116	0.59269
524.4	C26H54O7PN	LPC(18:0)		0.000156119	0.000273207	0.000214663	0.00199051	0.1239		0.00443962	0.309212
542.3	C28H48O7PN	LPC(20:5)		9.75741e-05	0	4.87871e-05	0.000136604	0		0.000219542	0
544.3	C28H50O7PN	LPC(20:4)		0	0	0	7.80593e-05	0		0.000195148	0
546.3	C28H52O7PN	LPC(20:3)		3.90296e-05	0	1.95148e-05	0	0		0	0
548.4	C28H54O7PN	LPC(20:2)		0	7.80593e-05	3.90296e-05	3.90296e-05	0.00298577		0	0.00736684
550.4	C28H56O7PN	LPC(20:1)		7.80593e-05	0	3.90296e-05	5.85445e-05	0.0208418		4.87871e-05	0.052007
552.4	C28H58O7PN	LPC(20:0)		0.000136604	0.000253693	0.000195148	0.000429326	0.0292527		0.000585445	0.0726439
568.3	C30H50O7PN	LPC(22:6)		3.90296e-05	0.000507385	0.000273207	0.000214663	0.017095		0	0.0420544
570.3	C30H52O7PN	LPC(22:5)		5.85445e-05	0.000409811	0.000234178	0.000312237	0.00782544		0.000195148	0.0189782
Total LysoPC		Total LysoPC		0.00308334	0.00926954	0.00617644	0.0132701	2.01133		0.0183439	5.01306
676.5	C36H70O8PN	PC(28:1)		6.80645e-05	0.000510484	0.000289274	0.000102097	0.00265452		0	0.0059131
704.5	C38H74O8PN	PC(30:1)		0.000102097	0.000289274	0.000195685	0.00100395	0.00307992		0.00202067	0.00721058
706.5	C38H76O8PN	PC(30:0)		8.50806e-05	0.000374355	0.000229718	0.00159952	0.0093929		0.0034245	0.022908
730.5	C40H76O8PN	PC(32:2)		0	0.000289274	0.000144637	0.000136129	0.00212702		0	0.00495595
732.5	C40H78O8PN	PC(32:1)		0.000170161	0.000391371	0.000280766	0.0011571	0.00619387		0.00219083	0.0147828
734.6	C40H80O8PN	PC(32:0)		0.000357339	0.000408387	0.000382863	0.00331814	0.0159271		0.00733821	0.0388606
754.5	C42H76O8PN	PC(34:4)		0.000187177	0.001055	0.000621089	0.000102097	0.000935887		0	0.000786996
756.5	C42H78O8PN	PC(34:3)		0.00529202	0.0260347	0.0156633	0.00110605	0.0259326		0	0.0256731
758.6	C42H80O8PN	PC(34:2)		0.005275	0.0245543	0.0149146	0.00365847	0.212923		0	0.49502
760.6	C42H82O8PN	PC(34:1)		0.00112306	0.00520694	0.003165	0.00408387	0.0609348		0.00229718	0.144424
762.6	C42H84O8PN	PC(34:0)		6.80645e-05	0	3.40323e-05	0.000901855	0.00585355		0.00216956	0.0145488
778.5	C44H76O8PN	PC(36:6)		0.00248435	0.0112647	0.00687452	0.000612581	0.00496871		0	0
780.5	C44H78O8PN	PC(36:5)		0.00513887	0.0230909	0.0141149	0.00144637	0.0633		0	0.122963
782.6	C44H80O8PN	PC(36:4)		0.00425403	0.0184795	0.0113668	0.00209298	0.307532		0	0.740414
784.6	C44H82O8PN	PC(36:3)		0.00190581	0.00889943	0.00540262	0.00153145	0.12221		0	0.292018
786.6	C44H84O8PN	PC(36:2)		0.000918871	0.00425403	0.00258645	0.00161653	0.0726248		0	0.175096
788.6	C44H86O8PN	PC(36:1)		0.000493468	0.00243331	0.00146339	0.00134427	0.0199429		0	0.0461988
790.6	C44H88O8PN	PC(36:0)	ePC(38:7)	0.000408387	0.00219508	0.00130173	0.000935887	0.00598968		0	0.0117199
806.6	C46H80O8PN	PC(38:6)		3.40323e-05	0.00083379	0.000433911	0.000629597	0.00382863		0.000489214	0.00848679
808.6	C46H82O8PN	PC(38:5)		0.000136129	0.00083379	0.00048496	0.000272258	0.00279064		0	0.00576421
810.6	C46H84O8PN	PC(38:4)		0.000340323	0.00136129	0.000850806	0.000731693	0.00629597		0	0.0136129
812.6	C46H86O8PN	PC(38:3)		0.000697661	0.00246734	0.0015825	0.000595564	0.00883137		0	0.0181222
814.6	C46H88O8PN	PC(38:2)		0.000561532	0.00216105	0.00136129	0.000510484	0.00884839		0	0.0187177
816.6	C46H90O8PN	PC(38:1)		0.000238226	0.000952903	0.000595564	0.000442419	0.00488363		0	0.0107202
818.7	C46H92O8PN	PC(38:0)	ePC(40:7)	5.10484e-05	0.000323306	0.000187177	0.000255242	0.00304589		0.000170161	0.00714677
830.6	C48H80O8PN	PC(40:8)		0.000102097	0.000493468	0.000297782	0.00022121	0.00294379		0	0.00661502
832.6	C48H82O8PN	PC(40:7)		3.40323e-05	0.000289274	0.000161653	0.000697661	0.00251839		0.00134002	0.00589183
834.6	C48H84O8PN	PC(40:6)		0	0.000272258	0.000136129	0.000238226	0.00202492		0.000255242	0.00472198
836.6	C48H86O8PN	PC(40:5)		3.40323e-05	0.00030629	0.000170161	8.50806e-05	0.000918871		0	0.00187177
838.6	C48H88O8PN	PC(40:4)		0	8.50806e-05	4.25403e-05	0	0.000578548		0	0.00134002
840.6	C48H90O8PN	PC(40:3)		0	0.000119113	5.95564e-05	8.50806e-05	0.00195685		6.38105e-05	0.00474325
842.7	C48H92O8PN	PC(40:2)		0.000136129	0.000544516	0.000340323	0	0.00241629		0	0.00518992
852.5	C50H78O8PN	PC(42:11)		0.000102097	0.000238226	0.000170161	0	0.000697661		0	0.00131875
854.6	C50H80O8PN	PC(42:10)		0	0.000612581	0.00030629	0	0.00117411		0	0.00216956
856.6	C50H82O8PN	PC(42:9)		0	0	0	0	6.80645e-05		0	0.000170161
858.6	C50H84O8PN	PC(42:8)		0	0.000238226	0.000119113	0	0		0	0
860.6	C50H86O8PN	PC(42:7)		0	0.000255242	0.000127621	0	0.000510484		0	0.000957157
862.6	C50H88O8PN	PC(42:6)		0	0.000102097	5.10484e-05	0	0.00136129		0	0.0032756
864.6	C50H90O8PN	PC(42:5)		0	0	0	0	0.000153145		0	0.000382863
866.7	C50H92O8PN	PC(42:4)		0	0	0	0	0		0	0
868.7	C50H94O8PN	PC(42:3)		0	0	0	0	0		0	0
870.7	C50H96O8PN	PC(42:2)		0	0	0	0	0.000357339		0	0.000893347
878.6	C52H80O8PN	PC(44:12)		0	0	0	0	0.00287573		0	0.00718931
880.6	C52H82O8PN	PC(44:11)		0	0	0	0	0.000391371		0	0.000978427
882.6	C52H84O8PN	PC(44:10)		0	0	0	0	0		0	0
884.6	C52H86O8PN	PC(44:9)		0	0	0	0	0		0	0
886.6	C52H88O8PN	PC(44:8)		0	0	0	0	0		0	0
888.6	C52H90O8PN	PC(44:7)		0	0	0	0	0		0	0
890.7	C52H92O8PN	PC(44:6)		0	0	0	0	0		0	0
892.7	C52H94O8PN	PC(44:5)		0	0.000170161	8.50806e-05	0.000153145	0		0.000170161	0
894.7	C52H96O8PN	PC(44:4)		0	0	0	0	0		0	0
896.7	C52H98O8PN	PC(44:3)		0	0	0	0	0		0	0
898.7	C52H100O8PN	PC(44:2)		0	0	0	0	0		0	0
Total PC		Total PC		0.0307992	0.142391	0.0865951	0.031667	1.00199		0.0219295	2.29377
701.5	C39H77N2O6P	SM(16:1)		0	0	0	0.000324288	0.00178358		0.00081072	0.00445896
703.6	C39H79N2O6P	SM(16:0)		0.000162144	0.000378336	0.00027024	0.0377255	0.0859363		0.0936382	0.214165
705.6	C39H81N2O6P	DSM(16:0)		0	0	0	0.0110258	0.0140525		0.0275645	0.0351312
729.6	C41H81N2O6P	SM(18:1)		0	0	0	0	0.00113501		0	0.00283752
731.6	C41H83N2O6P	SM(18:0)		0.000216192	0	0.000108096	0.000864768	0.00508051		0.00189168	0.012431
733.6	C41H85N2O6P	DSM(18:0)		0	0	0	0.000594528	0.00367526		0.00148632	0.00918816
785.6	C45H89N2O6P	SM(22:1)		0.000324288	0.00324288	0.00178358	0.000594528	0.0364824		0	0.086747
787.7	C45H91N2O6P	SM(22:0)		0.000432384	0.00162144	0.00102691	0.00237811	0.0464272		0.003378	0.113501
789.7	C45H93N2O6P	DSM(22:0)		0.000108096	0.000918816	0.000513456	0.00151334	0.00972864		0.00249972	0.023038
813.7	C47H93N2O6P	SM(24:1)		0	0	0	0.00410765	0.0218354		0.0102691	0.0545885
815.7	C47H95N2O6P	SM(24:0)		0	0.000216192	0.000108096	0.00324288	0.0248621		0.00783696	0.061885
817.7	C47H97N2O6P	DSM(24:0)		0	0	0	0.00162144	0		0.0040536	0
Total SM and DSM		Total SM and DSM		0.0012431	0.00637766	0.00381038	0.0639928	0.250999		0.153429	0.617971
714.5	C40H76O7PN	ePC(32:3)		1.70161e-05	8.50806e-05	5.10484e-05	0	0		0	0
716.6	C40H78O7PN	ePC(32:2)		5.10484e-05	0.000357339	0.000204194	0.000255242	0.000595564		0.000127621	0.000978427
718.6	C40H80O7PN	ePC(32:1)		0	0.000255242	0.000127621	0.00163355	0.00260347		0.00376482	0.00618962
720.6	C40H82O7PN	ePC(32:0)		5.10484e-05	0.000238226	0.000144637	0.00185476	0.00469645		0.0042753	0.0113795
740.6	C42H78O7PN	ePC(34:4)		5.10484e-05	0.000340323	0.000195685	5.10484e-05	0.00074871		0	0.00138256
742.6	C42H80O7PN	ePC(34:3)		6.80645e-05	0.000340323	0.000204194	0.00156548	0.00171863		0.00340323	0.00378609
744.6	C42H82O7PN	ePC(34:2)		6.80645e-05	0.000238226	0.000153145	0.00146339	0.00357339		0.0032756	0.0085506
746.6	C42H84O7PN	ePC(34:1)		5.10484e-05	0.000289274	0.000170161	0.00131024	0.00522395		0.0028502	0.0126345
748.6	C42H86O7PN	ePC(34:0)		0	0.000204194	0.000102097	0.000663629	0.00256944		0.00140383	0.00616835
766.6	C44H80O7PN	ePC(36:5)		0	0.000204194	0.000102097	0.000969919	0.00267153		0.00216956	0.00642359
768.6	C44H82O7PN	ePC(36:4)		5.10484e-05	0.000425403	0.000238226	0.000595564	0.0016846		0.000893347	0.00361593
770.6	C44H84O7PN	ePC(36:3)		0.000204194	0.00107202	0.000638105	0.000476452	0.00267153		0	0.00508357
772.6	C44H86O7PN	ePC(36:2)		0.000459435	0.00275661	0.00160802	0.000442419	0.00677242		0	0.012911
774.6	C44H88O7PN	ePC(36:1)		0.000289274	0.00187177	0.00108052	0.000561532	0.0100906		0	0.0225251
776.6	C44H90O7PN	ePC(36:0)		0	0.000374355	0.000187177	0.000374355	0.00178669		0.000467944	0.00399879
792.6	C46H82O7PN	ePC(38:6)		0.000136129	0.000595564	0.000365847	0.00108903	0.00331814		0.00180796	0.00738075
794.6	C46H84O7PN	ePC(38:5)		0.000374355	0.00151444	0.000944395	0.000408387	0.00197387		0	0.00257369
796.6	C46H86O7PN	ePC(38:4)		0.000425403	0.00216105	0.00129323	0.000374355	0.00558129		0	0.0107202
798.6	C46H88O7PN	ePC(38:3)		0.000391371	0.0016846	0.00103798	0.000238226	0.00973323		0	0.0217381
800.6	C46H90O7PN	ePC(38:2)		0.000119113	0.000629597	0.000374355	0.000136129	0.00529202		0	0.0122942
802.7	C46H92O7PN	ePC(38:1)		0.000119113	0.000714677	0.000416895	0.000391371	0.00539411		0	0.012443
804.7	C46H94O7PN	ePC(38:0)	PC(38:7)	0.000170161	0.000782742	0.000476452	0.000612581	0.00188879		0.000340323	0.00353085
820.6	C48H86O7PN	ePC(40:6)		0.00022121	0.00102097	0.000621089	0.000340323	0.000867823		0	0.000616835
822.6	C48H88O7PN	ePC(40:5)		0	0.000476452	0.000238226	0.000340323	0.000884839		0.000255242	0.00161653
824.6	C48H90O7PN	ePC(40:4)		0	0.000170161	8.50806e-05	0.00117411	0.000357339		0.00272258	0.000680645
826.7	C48H92O7PN	ePC(40:3)		0.000136129	0.000629597	0.000382863	5.10484e-05	0.0014804		0	0.00274385
828.7	C48H94O7PN	ePC(40:2)		0.000102097	0.000935887	0.000518992	5.10484e-05	0.00243331		0	0.00478579
Total ePC		Total ePC		0.00355637	0.0203683	0.0119623	0.0174245	0.0866121		0.0277576	0.186752
452.3	C21H42O7PN	LPE(16:1)		0	7.2577e-05	3.62885e-05	0.00324782	0.00157855		0.00802883	0.00385565
454.3	C21H44O7PN	LPE(16:0)		0.000580616	0.000907213	0.000743914	0.0124107	0.00165113		0.0291669	0.00226803
476.3	C23H42O7PN	LPE(18:3)		0	0.000453606	0.000226803	0.00163298	0.00097979		0.00351545	0.00188247
478.3	C23H44O7PN	LPE(18:2)		0.000272164	0.000508039	0.000390101	0.00272164	0.00072577		0.00582884	0.000839172
480.3	C23H46O7PN	LPE(18:1)		0.000181443	0	9.07213e-05	0.00286679	0.000943501		0.00694018	0.00213195
500.3	C25H42O7PN	LPE(20:5)		0.000272164	0.00219545	0.00123381	0	0		0	0
502.3	C25H44O7PN	LPE(20:4)		0.000381029	0.000163298	0.000272164	0.000997934	0.00549771		0.00181443	0.0130639
504.3	C25H46O7PN	LPE(20:3)		0.000217731	0.000580616	0.000399174	0.00263092	0.000399174		0.00557936	1.35525e-19
506.3	C25H48O7PN	LPE(20:2)		0.000489895	9.07213e-05	0.000290308	0.000453606	0.00159669		0.000408246	0.00326597
508.3	C25H50O7PN	LPE(20:1)		0.000381029	0.000217731	0.00029938	0.000635049	0.000489895		0.000839172	0.000476287
510.3	C25H52O7PN	LPE(20:0)		0.00108866	0.000272164	0.00068041	0.00417318	0.00201401		0.00873192	0.00333401
526.3	C27H44O7PN	LPE(22:6)		9.07213e-05	0.000163298	0.00012701	0.000834636	0.000417318		0.00176906	0.00072577
528.3	C27H46O7PN	LPE(22:5)		0	0.000381029	0.000190515	0.000526183	0		0.000839172	0
Total LysoPE		Total LysoPE		0.00395545	0.00600575	0.0049806	0.0331314	0.0162935		0.0734616	0.0318432
634.4	C33H64O8PN	PE(28:1)		0	0.000688197	0.000344099	0	0.000382332		0	9.5583e-05
636.5	C33H66O8PN	PE(28:0)		0	0.000356843	0.000178422	0.0653532	0.0022685		0.162937	0.0052252
662.5	C35H68O8PN	PE(30:1)		0	0.000305865	0.000152933	0.00451152	0.000229399		0.0108965	0.000191166
664.5	C35H70O8PN	PE(30:0)		0.000331354	0.00084113	0.000586242	0.96238	0.0240614		2.40448	0.0586879
688.5	C37H70O8PN	PE(32:2)		0.000356843	0	0.000178422	0.0379273	0.00119797		0.0943722	0.00254888
690.5	C37H72O8PN	PE(32:1)		0.000127444	2.54888e-05	7.64664e-05	0.0247751	0.00165677		0.0617466	0.00395076
692.5	C37H74O8PN	PE(32:0)		0.000254888	0.000178422	0.000216655	0.0594908	0.00313512		0.148185	0.00729617
712.5	C39H70O8PN	PE(34:4)		5.09776e-05	0.000611731	0.000331354	0.00336452	0.000127444		0.00758291	0
714.5	C39H72O8PN	PE(34:3)		0.00216655	0.0139424	0.00805446	0.0128463	0.00150384		0.0119797	0
716.5	C39H74O8PN	PE(34:2)		0.00259986	0.0195754	0.0110876	0.17781	0.00627024		0.416805	0
718.5	C39H76O8PN	PE(34:1)		0.00063722	0.000739175	0.000688197	0.0798819	0.00565851		0.197984	0.0124258
720.5	C39H78O8PN	PE(34:0)		0	0.000254888	0.000127444	0.00374685	0.000688197		0.00904852	0.00140188
736.5	C41H70O8PN	PE(36:6)		0.000458798	0.00275279	0.00160579	0.00196264	0.000178422		0.000892108	0
738.5	C41H72O8PN	PE(36:5)		0.00142737	0.00779957	0.00461347	0.00935438	0.000407821		0.0118523	0
740.5	C41H74O8PN	PE(36:4)		0.0015803	0.00639769	0.003989	0.0144267	0.00163128		0.0260941	0
742.5	C41H76O8PN	PE(36:3)		0.000382332	0.00231948	0.00135091	0.00662708	0.00127444		0.0131904	0
744.5	C41H78O8PN	PE(36:2)		0.000254888	0.00152933	0.000892108	0.0103994	0.00448603		0.0237683	0.0089848
746.6	C41H80O8PN	PE(36:1)		0.000127444	0	6.3722e-05	0.00527618	0.00392527		0.0130311	0.00965388
748.6	C41H82O8PN	PE(36:0)	ePE(38:7)	0.000127444	0.000611731	0.000369587	0.001147	0.000127444		0.00194352	0
764.5	C43H74O8PN	PE(38:6)		2.54888e-05	0.000433309	0.000229399	0.00542911	0.000178422		0.0129993	0
766.5	C43H76O8PN	PE(38:5)		5.09776e-05	2.54888e-05	3.82332e-05	0.00410369	0.000356843		0.0101637	0.000796525
768.5	C43H78O8PN	PE(38:4)		0.000178422	0.000127444	0.000152933	0.00229399	0.00107053		0.00535265	0.00229399
770.6	C43H80O8PN	PE(38:3)		7.64664e-05	0.000407821	0.000242143	0.000688197	0.000331354		0.00111513	0.000223027
772.6	C43H82O8PN	PE(38:2)		2.54888e-05	0.000407821	0.000216655	0	0.000382332		0	0.000414193
774.6	C43H84O8PN	PE(38:1)		0	0	0	0	5.09776e-05		0	0.000127444
776.6	C43H86O8PN	PE(38:0)	ePE(40:7)	0	0	0	0	0		0	0
788.5	C45H74O8PN	PE(40:8)		2.54888e-05	0	1.27444e-05	0	0		0	0
790.5	C45H76O8PN	PE(40:7)		0.000152933	0.000433309	0.000293121	0	0.000127444		0	0
792.5	C45H78O8PN	PE(40:6)		0	5.09776e-05	2.54888e-05	0	0.000101955		0	0.000191166
794.6	C45H80O8PN	PE(40:5)		2.54888e-05	0	1.27444e-05	0	0		0	0
796.6	C45H82O8PN	PE(40:4)		0.000178422	5.09776e-05	0.0001147	0	0		0	0
798.6	C45H84O8PN	PE(40:3)		2.54888e-05	0.000280377	0.000152933	0	0.000101955		0	0
800.6	C45H86O8PN	PE(40:2)		5.09776e-05	0.000356843	0.00020391	0	0.000127444		0	0
812.5	C47H74O8PN	PE(42:10)		0	0.00020391	0.000101955	0	0.000280377		0	0.000446054
814.5	C47H76O8PN	PE(42:9)		0	0	0	0	0		0	0
816.5	C47H78O8PN	PE(42:8)		0	0	0	0	7.64664e-05		0	0.000191166
818.6	C47H80O8PN	PE(42:7)		5.09776e-05	0.000127444	8.92108e-05	0	7.64664e-05		0	0
820.6	C47H82O8PN	PE(42:6)		0	0	0	0	0		0	0
822.6	C47H84O8PN	PE(42:5)		0.000101955	0	5.09776e-05	0	0		0	0
824.6	C47H86O8PN	PE(42:4)		0	0.000127444	6.3722e-05	0	0		0	0
826.6	C47H88O8PN	PE(42:3)		0.00119797	0.0015803	0.00138914	0.000458798	0.000866619		0	0
828.6	C47H90O8PN	PE(42:2)		7.64664e-05	0.000509776	0.000293121	0	0		0	0
836.5	C49H74O8PN	PE(44:12)		0.000178422	0.000254888	0.000216655	0	0		0	0
838.5	C49H76O8PN	PE(44:11)		0	0	0	0	0		0	0
840.5	C49H78O8PN	PE(44:10)		0	0	0	0	0		0	0
842.6	C49H80O8PN	PE(44:9)		0	5.09776e-05	2.54888e-05	0	0		0	0
844.6	C49H82O8PN	PE(44:8)		0	0	0	0	0		0	0
846.6	C49H84O8PN	PE(44:7)		7.64664e-05	0	3.82332e-05	0	0		0	0
848.6	C49H86O8PN	PE(44:6)		0	0	0	0	2.54888e-05		0	6.3722e-05
850.6	C49H88O8PN	PE(44:5)		0	0	0	0	0.000535265		0	0.00133816
852.6	C49H90O8PN	PE(44:4)		0	0	0	0	0		0	0
854.7	C49H92O8PN	PE(44:3)		0	0	0	0	7.64664e-05		0	0.000191166
856.7	C49H94O8PN	PE(44:2)		0	0	0	0	0		0	0
Total PE		Total PE		0.0133816	0.0643592	0.0388704	1.49425	0.0639769		3.64643	0.116739
659.5	C36H71O6PN2	PE-Cer(16:1)		5.09776e-05	0	2.54888e-05	0.000484287	0.000127444		0.001147	0.000254888
661.5	C36H73O6PN2	PE-Cer(16:0)		0	0	0	0	0.000535265		0	0.00133816
687.5	C38H75O6PN2	PE-Cer(18:1)		0.000407821	0.000127444	0.000267632	0.012464	0.000382332		0.030491	0.000286749
689.5	C38H77O6PN2	PE-Cer(18:0)		0	0	0	0.00112151	0.00020391		0.00280377	0.000509776
773.6	C44H89O6PN2	PE-Cer(24:0)		2.54888e-05	0	1.27444e-05	0	0		0	0
Total PE-Cer		Total PE-Cer		0.000484287	0.000127444	0.000305865	0.0140698	0.00124895		0.0344417	0.00238957
672.5	C37H70O7PN	ePE(32:3)		0.00020391	0	0.000101955	0.00713686	0.00063722		0.0175873	0.00133816
674.5	C37H72O7PN	ePE(32:2)		5.09776e-05	7.64664e-05	6.3722e-05	0.00400174	0		0.00984504	0
676.5	C37H74O7PN	ePE(32:1)		5.09776e-05	0.000127444	8.92108e-05	0.0170775	7.64664e-05		0.0424707	0
678.5	C37H76O7PN	ePE(32:0)		0.000331354	0.000280377	0.000305865	0.591263	0.0165167		1.47739	0.0405272
698.5	C39H72O7PN	ePE(34:4)		0.000101955	0	5.09776e-05	0.00117248	0.00020391		0.00280377	0.000382332
700.5	C39H74O7PN	ePE(34:3)		0.000101955	0.000152933	0.000127444	0.0265338	0.000229399		0.066016	0.000254888
702.5	C39H76O7PN	ePE(34:2)		5.09776e-05	7.64664e-05	6.3722e-05	0.227385	0.00512325		0.568304	0.0126488
704.6	C39H78O7PN	ePE(34:1)		0.000152933	0.000280377	0.000216655	0.0782506	0.00328805		0.195085	0.0076785
706.6	C39H80O7PN	ePE(34:0)		0.000152933	5.09776e-05	0.000101955	0.00813092	0.000458798		0.0200724	0.000892108
724.5	C41H74O7PN	ePE(36:5)		0	2.54888e-05	1.27444e-05	0.0130757	0.000560753		0.0326575	0.00137002
726.5	C41H76O7PN	ePE(36:4)		0.000229399	0.00020391	0.000216655	0.017103	0.000382332		0.0422158	0.000414193
728.6	C41H78O7PN	ePE(36:3)		0.000101955	0.000305865	0.00020391	0.0125405	0.000433309		0.0308414	0.000573498
730.6	C41H80O7PN	ePE(36:2)		0.000101955	0.000611731	0.000356843	0.0124895	0.00145286		0.0303317	0.00274004
732.6	C41H82O7PN	ePE(36:1)		0	5.09776e-05	2.54888e-05	0.00655062	0.000917596		0.0163128	0.00223027
734.6	C41H84O7PN	ePE(36:0)		0.000280377	0.000127444	0.00020391	0.000892108	0.000101955		0.00172049	0
750.5	C43H76O7PN	ePE(38:6)		0	5.09776e-05	2.54888e-05	0.0093289	0.000101955		0.0232585	0.000191166
752.6	C43H78O7PN	ePE(38:5)		0	0.000254888	0.000127444	0.00680551	0.000433309		0.0166952	0.000764664
754.6	C43H80O7PN	ePE(38:4)		2.54888e-05	0.00020391	0.0001147	0.00234497	0.000127444		0.00557567	3.1861e-05
756.6	C43H82O7PN	ePE(38:3)		2.54888e-05	0.000152933	8.92108e-05	0.000713686	0		0.00156119	0
758.6	C43H84O7PN	ePE(38:2)		0	0.000101955	5.09776e-05	0	0.00020391		0	0.000382332
760.6	C43H86O7PN	ePE(38:1)		0.000127444	0.000382332	0.000254888	0.000917596	0.000280377		0.00165677	6.3722e-05
762.6	C43H88O7PN	ePE(38:0)	PE(38:7)	0.000152933	0.00084113	0.000497031	0	0		0	0
778.6	C45H80O7PN	ePE(40:6)		0	0	0	0.000356843	0.000127444		0.000892108	0.00031861
780.6	C45H82O7PN	ePE(40:5)		0	0	0	0.000433309	0.000127444		0.00108327	0.00031861
782.6	C45H84O7PN	ePE(40:4)		0.000178422	0	8.92108e-05	0	0.000356843		0	0.000669081
784.6	C45H86O7PN	ePE(40:3)		0	0.000101955	5.09776e-05	0	5.09776e-05		0	0
786.6	C45H88O7PN	ePE(40:2)		2.54888e-05	0.000178422	0.000101955	0	0		0	0
Total ePE		Total ePE		0.00244692	0.00463896	0.00354294	1.0445	0.0321923		2.60438	0.07379
848.5	C43H75O13P	PI(34:4)		0	9.00189e-05	4.50095e-05	0.000247552	0		0.000506356	0
850.5	C43H77O13P	PI(34:3)		0.00313941	0.0145943	0.00886686	0.000641385	0.000135028		0	0
852.5	C43H79O13P	PI(34:2)		0.0028356	0.0139079	0.00837176	0.00596375	0.000821423		0	0
854.5	C43H81O13P	PI(34:1)		0.000180038	0.00138404	0.000782039	0.00158658	0.00348823		0.00201136	0.00676548
872.5	C45H75O13P	PI(36:6)		7.87666e-05	0.00105772	0.000568244	0	0		0	0
874.5	C45H77O13P	PI(36:5)		0.000202543	0.00102397	0.000613254	0.000371328	0.000405085		0	0
876.5	C45H79O13P	PI(36:4)		0.000202543	0.000787666	0.000495104	0.00108023	0.00157533		0.00146281	0.00270057
878.5	C45H81O13P	PI(36:3)		0.000101271	0.00085518	0.000478226	0.000978956	0.00183414		0.00125183	0.00338978
880.6	C45H83O13P	PI(36:2)		0	0.000742656	0.000371328	0.00155283	0.00594125		0.00295375	0.0139248
882.6	C45H85O13P	PI(36:1)		0.000371328	0.0002363	0.000303814	0.000405085	0.00504106		0.000253178	0.0118431
900.5	C47H79O13P	PI(38:6)		0.000101271	0.000168785	0.000135028	0.000528861	0		0.000984582	0
902.5	C47H81O13P	PI(38:5)		5.62618e-05	0	2.81309e-05	0.000348823	0.00061888		0.000801731	0.00147687
904.6	C47H83O13P	PI(38:4)		0	3.37571e-05	1.68785e-05	0.00122651	0.00531112		0.00302407	0.0132356
906.6	C47H85O13P	PI(38:3)		0	0.000168785	8.43927e-05	0.00142905	0.00256554		0.00336164	0.00620287
908.6	C47H87O13P	PI(38:2)		0.000101271	0	5.06356e-05	6.75142e-05	0.000247552		4.21964e-05	0.000492291
910.6	C47H89O13P	PI(38:1)		0	0	0	0	0.000652637		0	0.00163159
912.6	C47H91O13P	PI(38:0)		0	3.37571e-05	1.68785e-05	0	0		0	0
924.5	C49H79O13P	PI(40:8)		9.00189e-05	3.37571e-05	6.1888e-05	0.00038258	0.000281309		0.000801731	0.000548553
926.5	C49H81O13P	PI(40:7)		1.12524e-05	4.50095e-05	2.81309e-05	0.000146281	0.00066389		0.000295375	0.0015894
928.6	C49H83O13P	PI(40:6)		4.50095e-05	0.000146281	9.56451e-05	0.000641385	0		0.00136435	0
930.6	C49H85O13P	PI(40:5)		6.75142e-05	3.37571e-05	5.06356e-05	0	0		0	0
932.6	C49H87O13P	PI(40:4)		0	4.50095e-05	2.25047e-05	0	0.00066389		0	0.00160346
934.6	C49H89O13P	PI(40:3)		4.50095e-05	1.12524e-05	2.81309e-05	7.87666e-05	0		0.000126589	0
936.6	C49H91O13P	PI(40:2)		5.62618e-05	9.00189e-05	7.31404e-05	0.000540114	0.000922694		0.00116743	0.00212388
938.6	C49H93O13P	PI(40:1)		0.000101271	0.000112524	0.000106897	0.000168785	0.000506356		0.00015472	0.000998647
940.7	C49H95O13P	PI(40:0)		0.000281309	0.000450095	0.000365702	0.000461347	0.000787666		0.000239113	0.00105491
948.5	C51H79O13P	PI(42:10)		0.000607628	4.50095e-05	0.000326319	0.000101271	0.000585123		0	0.000647011
950.5	C51H81O13P	PI(42:9)		0	0	0	4.50095e-05	0		0.000112524	0
952.6	C51H83O13P	PI(42:8)		6.75142e-05	0	3.37571e-05	0.000112524	0.000495104		0.000196916	0.00115337
954.6	C51H85O13P	PI(42:7)		0	4.50095e-05	2.25047e-05	0.000180038	0		0.000393833	0
956.6	C51H87O13P	PI(42:6)		0.00019129	1.12524e-05	0.000101271	0.000202543	0		0.000253178	0
958.6	C51H89O13P	PI(42:5)		6.75142e-05	2.25047e-05	4.50095e-05	7.87666e-05	0.000337571		8.43927e-05	0.000731404
960.6	C51H91O13P	PI(42:4)		1.12524e-05	9.00189e-05	5.06356e-05	7.87666e-05	0.000135028		7.03273e-05	0.000210982
962.6	C51H93O13P	PI(42:3)		0	7.87666e-05	3.93833e-05	0.000337571	0.000551366		0.000745469	0.00127996
964.7	C51H95O13P	PI(42:2)		9.00189e-05	0.000123776	0.000106897	0.000123776	0.0002363		4.21964e-05	0.000323506
972.5	C53H79O13P	PI(44:12)		2.25047e-05	5.62618e-05	3.93833e-05	0.000213795	0.0014178		0.000436029	0.00344604
974.5	C53H81O13P	PI(44:11)		4.50095e-05	0.000135028	9.00189e-05	5.62618e-05	1.12524e-05		0	0
976.6	C53H83O13P	PI(44:10)		4.50095e-05	0	2.25047e-05	7.87666e-05	0.000123776		0.000140655	0.000253178
978.6	C53H85O13P	PI(44:9)		7.87666e-05	0.000281309	0.000180038	0.000112524	0.000247552		0	0.000168785
980.6	C53H87O13P	PI(44:8)		6.75142e-05	0	3.37571e-05	2.25047e-05	0.000551366		0	0.00129402
982.6	C53H89O13P	PI(44:7)		7.87666e-05	0.000123776	0.000101271	0.00019129	2.25047e-05		0.000225047	0
984.6	C53H91O13P	PI(44:6)		2.25047e-05	5.62618e-05	3.93833e-05	0.000697647	0.00019129		0.00164566	0.000379767
986.6	C53H93O13P	PI(44:5)		6.75142e-05	3.37571e-05	5.06356e-05	0.00019129	0.000303814		0.000351636	0.000632946
988.7	C53H95O13P	PI(44:4)		0	0.000157533	7.87666e-05	3.37571e-05	0.000270057		0	0.000478226
990.7	C53H97O13P	PI(44:3)		0.000101271	3.37571e-05	6.75142e-05	0.000168785	0.000675142		0.000253178	0.00151907
992.7	C53H99O13P	PI(44:2)		0	0	0	0.000168785	9.00189e-05		0.000421964	0.000225047
Total PI		Total PI		0.00963202	0.0373466	0.0234893	0.0220434	0.0387081		0.0261758	0.0823251
734.5	C38H72O10PN	PS(32:1)		3.58764e-05	0.000107629	7.17529e-05	0.00211671	0		0.00511239	0
736.5	C38H74O10PN	PS(32:0)		0.000251135	0.000215259	0.000233197	0.00538147	0.0019732		0.0128707	0.00435002
756.5	C40H70O10PN	PS(34:4)		0	0.000143506	7.17529e-05	0.000287012	0		0.000538147	0
758.5	C40H72O10PN	PS(34:3)		0.000287012	0.00186558	0.00107629	0.00143506	0.000179382		0.000896911	0
760.5	C40H74O10PN	PS(34:2)		0.000287012	0.00118392	0.000735467	0.0132384	0.00401816		0.0312574	0.00820674
762.5	C40H76O10PN	PS(34:1)		0.000430517	0.000358764	0.000394641	0.00645776	0.00200908		0.0151578	0.0040361
764.5	C40H78O10PN	PS(34:0)		0.000179382	0.000215259	0.00019732	0	0.000215259		0	4.48456e-05
780.5	C42H70O10PN	PS(36:6)		0	0.000179382	8.96911e-05	0.000358764	0		0.000672683	0
782.5	C42H72O10PN	PS(36:5)		0	7.17529e-05	3.58764e-05	0.000179382	0.000538147		0.000358764	0.00125568
784.5	C42H74O10PN	PS(36:4)		3.58764e-05	3.58764e-05	3.58764e-05	0.000681653	0.000430517		0.00161444	0.000986602
786.5	C42H76O10PN	PS(36:3)		0.000215259	0.000394641	0.00030495	0.00114805	0.000538147		0.00210774	0.000582992
788.5	C42H78O10PN	PS(36:2)		0.00215259	0.00100454	0.00157856	0.00455631	0.00326476		0.00744436	0.00421548
790.6	C42H80O10PN	PS(36:1)		0.0120545	0.00168619	0.00687034	0.0167543	0.00954314		0.0247099	0.00668199
792.6	C42H82O10PN	PS(36:0)	ePS(38:7)	0	3.58764e-05	1.79382e-05	0	0.000107629		0	0.000224228
806.5	C44H72O10PN	PS(38:7)		7.17529e-05	0.000322888	0.00019732	0	0.00050227		0	0.000762375
808.5	C44H74O10PN	PS(38:6)		0	0	0	0	0.00050227		0	0.00125568
810.5	C44H76O10PN	PS(38:5)		0	0	0	0.000215259	0.000287012		0.000538147	0.000717529
812.5	C44H78O10PN	PS(38:4)		0.00104042	0.000215259	0.000627838	0.000215259	0.000538147		0	0
814.6	C44H80O10PN	PS(38:3)		0.00208083	0.000287012	0.00118392	0.00513033	0.00161444		0.00986602	0.00107629
816.6	C44H82O10PN	PS(38:2)		0.000717529	0.000574023	0.000645776	0.00132743	0.00050227		0.00170413	0
818.6	C44H84O10PN	PS(38:1)		0.000681653	0.000143506	0.000412579	0.00150681	0.000358764		0.00273558	0
820.6	C44H86O10PN	PS(38:0)	ePS(40:7)	0	0.000251135	0.000125568	0	0.000322888		0	0.000493301
832.5	C46H74O10PN	PS(40:8)		0.000538147	0	0.000269073	0.000538147	0.000896911		0.000672683	0.00156959
834.5	C46H76O10PN	PS(40:7)		0.000825158	0.000753405	0.000789282	0.00100454	0.00104042		0.000538147	0.000627838
836.5	C46H78O10PN	PS(40:6)		0.00050227	3.58764e-05	0.000269073	0.00143506	0.000466394		0.00291496	0.000493301
838.6	C46H80O10PN	PS(40:5)		0.000179382	0.000107629	0.000143506	0.000251135	0.000358764		0.000269073	0.000538147
840.6	C46H82O10PN	PS(40:4)		0.000107629	0.000107629	0.000107629	0.000107629	0		0	0
842.6	C46H84O10PN	PS(40:3)		0.000322888	0.000896911	0.0006099	0.000717529	0.000538147		0.000269073	0
844.6	C46H86O10PN	PS(40:2)		0.00136331	0.00129155	0.00132743	0.00114805	0.00168619		0	0.000896911
846.6	C46H88O10PN	PS(40:1)		0.000861035	7.17529e-05	0.000466394	0.00294187	0.0012198		0.00618869	0.00188351
854.5	C48H72O10PN	PS(42:11)		7.17529e-05	0.000358764	0.000215259	0.000107629	3.58764e-05		0	0
856.5	C48H74O10PN	PS(42:10)		0.000179382	0.000251135	0.000215259	0	0.000107629		0	0
858.5	C48H76O10PN	PS(42:9)		0.000179382	0.000143506	0.000161444	0.000574023	0.000107629		0.00103145	0
860.5	C48H78O10PN	PS(42:8)		0.000179382	0.000107629	0.000143506	0.000394641	0.000179382		0.000627838	8.96911e-05
862.6	C48H80O10PN	PS(42:7)		0.000430517	0.000107629	0.000269073	0.000681653	0.000287012		0.00103145	4.48456e-05
864.6	C48H82O10PN	PS(42:6)		0	3.58764e-05	1.79382e-05	0	3.58764e-05		0	4.48456e-05
866.6	C48H84O10PN	PS(42:5)		0.000107629	3.58764e-05	7.17529e-05	0.000107629	7.17529e-05		8.96911e-05	3.38813e-20
880.5	C50H74O10PN	PS(44:12)		0	0.000251135	0.000125568	0	0		0	0
882.5	C50H76O10PN	PS(44:11)		7.17529e-05	0	3.58764e-05	0.000215259	0		0.000448456	0
884.5	C50H78O10PN	PS(44:10)		7.17529e-05	0.000179382	0.000125568	0.000215259	7.17529e-05		0.000224228	0
886.6	C50H80O10PN	PS(44:9)		0	0.000322888	0.000161444	0.000430517	3.58764e-05		0.000672683	0
888.6	C50H82O10PN	PS(44:8)		0.000287012	0	0.000143506	0.000358764	0.000251135		0.000538147	0.000269073
890.6	C50H84O10PN	PS(44:7)		0	0.000143506	7.17529e-05	0	0.000287012		0	0.000538147
892.6	C50H86O10PN	PS(44:6)		7.17529e-05	0	3.58764e-05	0.000251135	0		0.000538147	0
894.6	C50H88O10PN	PS(44:5)		0	3.58764e-05	1.79382e-05	3.58764e-05	0		4.48456e-05	0
896.6	C50H90O10PN	PS(44:4)		0.000143506	0	7.17529e-05	0.000251135	3.58764e-05		0.000448456	0
898.6	C50H92O10PN	PS(44:3)		0	0.000287012	0.000143506	3.58764e-05	7.17529e-05		0	0
900.7	C50H94O10PN	PS(44:2)		3.58764e-05	7.17529e-05	5.38147e-05	0.000107629	0.000322888		0.000134537	0.000672683
Total PS		Total PS		0.0270508	0.0148887	0.0209698	0.0729009	0.0355536		0.134268	0.0425584
746.5	C40H76O9PN	ePS(34:2)		0.000143506	7.17529e-05	0.000107629	0.0133102	0.0042693		0.0330063	0.0104042
748.5	C40H78O9PN	ePS(34:1)		0	0.000645776	0.000322888	0.0048792	0.000717529		0.0113908	0.000986602
772.5	C42H78O9PN	ePS(36:3)		0	7.17529e-05	3.58764e-05	0.000287012	0.000358764		0.000627838	0.00080722
774.6	C42H80O9PN	ePS(36:2)		0	0.000143506	7.17529e-05	0.00111217	0.000394641		0.00260104	0.00080722
776.6	C42H82O9PN	ePS(36:1)		0.000107629	0.000179382	0.000143506	0.000681653	0.000466394		0.00134537	0.00080722
778.6	C42H84O9PN	ePS(36:0)		7.17529e-05	0.000143506	0.000107629	0	0.000215259		0	0.000269073
794.5	C44H76O9PN	ePS(38:6)		0.000107629	3.58764e-05	7.17529e-05	0.000538147	0.000143506		0.00116598	0.000179382
796.5	C44H78O9PN	ePS(38:5)		0	3.58764e-05	1.79382e-05	0.000538147	0		0.00130052	0
798.6	C44H80O9PN	ePS(38:4)		0	0.000143506	7.17529e-05	0	0		0	0
800.6	C44H82O9PN	ePS(38:3)		3.58764e-05	0	1.79382e-05	0	0		0	0
802.6	C44H84O9PN	ePS(38:2)		0	7.17529e-05	3.58764e-05	0	0		0	0
804.6	C44H86O9PN	ePS(38:1)		7.17529e-05	0.000179382	0.000125568	0.000215259	0.000466394		0.000224228	0.000852066
824.6	C46H82O9PN	ePS(40:5)		0	7.17529e-05	3.58764e-05	0	7.17529e-05		0	8.96911e-05
826.6	C46H84O9PN	ePS(40:4)		0	0	0	0	0		0	0
828.6	C46H86O9PN	ePS(40:3)		0	0	0	0.000107629	0		0.000269073	0
830.6	C46H88O9PN	ePS(40:2)		7.17529e-05	0.000251135	0.000161444	0	0.000107629		0	0
Total ePS		Total ePS		0.0006099	0.00204496	0.00132743	0.0216694	0.00721117		0.0519312	0.0152026
658.4	C35H61O8P	PA(32:4)		0	0	0	8.02944e-05	0.000187354		0.000200736	0.000468384
660.4	C35H63O8P	PA(32:3)		0.000107059	0.000240883	0.000173971	0	0.000267648		0	0.000234192
662.4	C35H65O8P	PA(32:2)		0.000187354	0.000133824	0.000160589	0.00107059	8.02944e-05		0.00227501	0
664.5	C35H67O8P	PA(32:1)		0.000107059	2.67648e-05	6.6912e-05	0.000829709	0.00173971		0.00190699	0.004182
666.5	C35H69O8P	PA(32:0)		0.000481767	5.35296e-05	0.000267648	0.00337237	0.00358649		0.0077618	0.00829709
686.4	C37H65O8P	PA(34:4)		0.000160589	0.000829709	0.000495149	0.000133824	0.000133824		0	0
688.5	C37H67O8P	PA(34:3)		0	0.000749415	0.000374707	0.00101706	0.00117765		0.00160589	0.00200736
690.5	C37H69O8P	PA(34:2)		0.000481767	0.00128471	0.000883239	0.00754768	0.00583473		0.0166611	0.0123787
692.5	C37H71O8P	PA(34:1)		0.000856474	8.02944e-05	0.000468384	0.00393443	0.00853798		0.00866511	0.020174
710.4	C39H65O8P	PA(36:6)		0	0.000214119	0.000107059	0.000133824	0		6.6912e-05	0
712.5	C39H67O8P	PA(36:5)		0.000107059	0.000562061	0.00033456	0.000856474	0.00117765		0.00130478	0.00210773
714.5	C39H69O8P	PA(36:4)		0.00203413	0.000267648	0.00115089	0.00313148	0.00495149		0.00495149	0.00950151
716.5	C39H71O8P	PA(36:3)		8.02944e-05	0.000347943	0.000214119	0.00214119	0.00305119		0.00481767	0.00709268
718.5	C39H73O8P	PA(36:2)		0.0162462	0.000187354	0.0082168	0.00227501	0.0118836		0	0.00916695
738.5	C41H69O8P	PA(38:6)		8.02944e-05	2.67648e-05	5.35296e-05	0.000214119	0		0.000401472	0
740.5	C41H71O8P	PA(38:5)		5.35296e-05	5.35296e-05	5.35296e-05	0.000267648	0.000374707		0.000535296	0.000802944
742.5	C41H73O8P	PA(38:4)		0.000214119	0	0.000107059	0.000240883	0.00227501		0.00033456	0.00541988
744.5	C41H75O8P	PA(38:3)		0.000508531	2.67648e-05	0.000267648	0.000562061	0.00425561		0.000736032	0.00996989
746.5	C41H77O8P	PA(38:2)		2.67648e-05	0.000133824	8.02944e-05	0	0.00115089		0	0.00267648
764.5	C43H71O8P	PA(40:7)		0	8.02944e-05	4.01472e-05	0.000214119	0.000160589		0.000434928	0.000301104
766.5	C43H73O8P	PA(40:6)		0	0	0	0.000160589	0.000267648		0.000401472	0.00066912
768.5	C43H75O8P	PA(40:5)		0	2.67648e-05	1.33824e-05	0.000133824	0.000401472		0.000301104	0.000970225
Total PA		Total PA		0.021733	0.0053262	0.0135296	0.0283172	0.0514955		0.0533624	0.0964202
710.5	C36H69O10P	PG(30:1)		0.00018	0	9e-05	0.0007	0.00084		0.001525	0.001875
712.5	C36H71O10P	PG(30:0)		0.00024	0.0007	0.00047	0.0055	0.02078		0.012575	0.050775
736.5	C38H71O10P	PG(32:2)		0	0.00014	7e-05	0.00052	0.00094		0.001125	0.002175
738.5	C38H73O10P	PG(32:1)		0.00062	0.00276	0.00169	0.0016	0.0048		0	0.007775
740.5	C38H75O10P	PG(32:0)		0.00068	0.0022	0.00144	0.00686	0.0285		0.01355	0.06765
760.5	C40H71O10P	PG(34:4)		0.00432	0.03148	0.0179	0.00138	0.00042		0	0
762.5	C40H73O10P	PG(34:3)		0.00174	0.01284	0.00729	0.00062	0.00052		0	0
764.5	C40H75O10P	PG(34:2)		0.00154	0.0075	0.00452	0.00256	0.0032		0	0
766.5	C40H77O10P	PG(34:1)		0.0014	0.00604	0.00372	0.0159	0.01972		0.03045	0.04
768.5	C40H79O10P	PG(34:0)		8e-05	0.00096	0.00052	0.00292	0.0163		0.006	0.03945
788.5	C42H75O10P	PG(36:4)		2e-05	0.00012	7e-05	0	0.00104		0	0.002425
790.5	C42H77O10P	PG(36:3)		0.00014	0.0001	0.00012	0.00068	0.0016		0.0014	0.0037
792.5	C42H79O10P	PG(36:2)		2e-05	0.00028	0.00015	0.0043	0.00706		0.010375	0.017275
794.6	C42H81O10P	PG(36:1)		6e-05	2e-05	4e-05	0.00246	0.00726		0.00605	0.01805
812.5	C44H75O10P	PG(38:6)		2e-05	0.0001	6e-05	0	0		0	0
814.5	C44H77O10P	PG(38:5)		0	0.0001	5e-05	4e-05	8e-05		0	7.5e-05
Total PG		Total PG				0				0.08305	0.251225
Total Routine Polar Lipids						0				6.92896	8.82405
30:1	C33H66O5N	14:0/16:1		0.0543069	0.481947	0.268127	0.0873606	0.244397		0	0
		16:0/14:1		0.0819323	0.426213	0.254072	0.364435	0.594436		0.110363	0.340364
30:0	C33H68O5N	14:0/16:0		0.0382655	0.42478	0.231523	0.566938	2.09207		0.335415	1.86054
32:1	C35H70O5N	16:0/16:1		0.102513	1.41836	0.760436	0.280325	1.00694		0	0.246502
32:0	C35H72O5N	16:0/16:0		0.0755782	1.01721	0.546393	0.497654	7.49153		0	6.94513
34:4	C37H68O5N	18:3/16:1		0.0125576	0.0484886	0.0305231	0.0346743	0.389429		0.00415123	0.358906
		14:0/20:4		0.0374446	0.0182609	0.0278527	0.0554698	0.117582		0.0276171	0.089729
		14:1/20:3		0.0143995	0.0465825	0.030491	0.0482651	0.198231		0.0177741	0.16774
34:3	C37H70O5N	18:3/16:0		0.0148877	0.0428089	0.0288483	0.187108	1.15139		0.15826	1.12254
		18:2/16:1		0.0395612	0.189775	0.114668	0.0491306	0.470758		0	0.35609
		14:0/20:3		0.020041	0.0452196	0.0326303	0.037556	0.0743965		0.00492564	0.0417662
34:2	C37H72O5N	18:2/16:0		0.0199377	0.352765	0.186351	1.68995	8.2087		1.5036	8.02235
		18:1/16:1		0.161682	0.891427	0.526555	0.218654	1.48729		0	0.960732
34:1	C37H74O5N	18:1/16:0		0.0449988	0.854429	0.449714	1.10405	15.4447		0.654341	14.995
		18:0/16:1		0.0672679	0.432378	0.249823	0.130103	0.805592		0	0.555769
36:6	C39H68O5N	18:3/18:3		0.00527349	0.0158194	0.0105464	0.00933418	0.00952578		0	0
		16:1/20:5		0.0274739	0.0911942	0.0593341	0.0714583	0.306569		0.0121242	0.247235
36:5	C39H70O5N	18:3/18:2		0.0194292	0.0148286	0.0171289	0.039198	0.743876		0.0220691	0.726747
		16:0/20:5		0.0374813	0.143935	0.0907082	0.114442	0.0712079		0.0237341	0
		16:1/20:4		0.0284658	0.0493858	0.0389258	0.0255083	0.194773		0	0.155848
36:4	C39H72O5N	18:3/18:1		0.0756363	0.116811	0.0962238	0.131818	1.9312		0.0355944	1.83498
		18:2/18:2		0.00663299	0.105212	0.0559225	0.0824737	1.38366		0.0265512	1.32774
		16:0/20:4		0.0168206	0.0184621	0.0176413	0.466218	0.821625		0.448577	0.803984
		16:1/20:3		0.0145123	0.0732188	0.0438656	0.0161354	0.193798		0	0.149932
36:3	C39H74O5N	18:3/18:0		0.00406115	0.00746119	0.00576117	0.045434	1.01496		0.0396729	1.0092
		18:2/18:1		0.0375395	0.251681	0.14461	0.210553	4.59338		0.0659425	4.44877
		16:0/20:3		0.0163971	0.075829	0.0461131	0.101227	0.508625		0.0551136	0.462511
		16:1/20:2		0.0239652	0.0509609	0.037463	0.0382627	0.198156		0.000799699	0.160693
36:2	C39H76O5N	18:2/18:0		0.0554933	0.0376123	0.0465528	0.277324	2.13637		0.230771	2.08982
		18:1/18:1		0.0417131	0.558125	0.299919	0.325204	4.37458		0.0252851	4.07466
		16:0/20:2		0.0459032	0.0402842	0.0430937	0.0665863	0.546888		0.0234925	0.503795
36:1	C39H78O5N	18:1/18:0		0.0504293	0.501136	0.275783	0.265786	3.38597		0	3.11018
38:7	C41H70O5N	18:2/20:5		0.01991	0.00570024	0.0128051	0.0279741	0.0649234		0.015169	0.0521183
		18:3/20:4		0.0516222	0.0248135	0.0382179	0.0178156	0.105396		0	0.0671777
38:6	C41H72O5N	18:1/20:5		0.0228797	0.0510895	0.0369846	0.0384796	0.115268		0.00149498	0.0782837
		18:2/20:4		0.0171423	0.0172822	0.0172123	0.0162149	0.1574		0	0.140188
		16:0/22:6		0.0328625	0.0248953	0.0288789	0.115338	0.187574		0.0864589	0.158695
		16:1/22:5		0.0505565	0.0590759	0.0548162	0.0495174	0.149043		0	0.0942265
38:5	C41H74O5N	18:0/20:5		0.0349079	0.0473957	0.0411518	0.0463521	0.152974		0.00520035	0.111823
		18:1/20:4		0.0168891	0.0361703	0.0265297	0.0570754	0.339084		0.0305457	0.312555
		18:2/20:3		0.00406601	0.0259259	0.014996	0.0239048	0.0300089		0.00890889	0.0150129
		18:3/20:2		0.0178937	0.0152354	0.0165646	0.0136339	0		0	0
		16:0/22:5		0.046029	0.0711184	0.0585737	0.671123	0.169648		0.61255	0.111074
		16:1/22:4		0.0813094	0.219112	0.150211	0.0390671	0.228925		0	0.0787145
38:4	C41H76O5N	18:0/20:4		0.0233916	0.00921196	0.0163018	0.152417	1.22057		0.136115	1.20426
		18:1/20:3		0.0207266	0.0138791	0.0173028	0.0294191	0.161688		0.0121162	0.144385
		16:0/22:4		0.0238518	0	0.0119259	0.516987	0.422005		0.505061	0.41008
38:3	C41H78O5N	18:0/20:3		0.00958482	0.0267896	0.0181872	0.132823	0.639487		0.114636	0.6213
		18:1/20:2		0.0620637	0.0232878	0.0426758	0.0438847	0.365366		0.00120897	0.32269
40:7	C43H74O5N	18:1/22:6		0	0	0	0	0		0	0
		18:2/22:5		0	0	0	0	0		0	0
		18:3/22:4		0	0	0	0	0		0	0
		20:2/20:5		0	0	0	0	0		0	0
		20:3/20:4		0	0	0	0	0		0	0
40:6	C43H76O5N	18:0/22:6		0	0	0	0	0		0	0
		18:1/22:5		0	0	0	0	0		0	0
		18:2/22:4		0	0	0	0	0		0	0
		20:2/20:4		0	0	0	0	0		0	0
		20:3/20:3		0	0	0	0	0		0	0
40:5	C43H78O5N	18:0/22:5		0	0	0	0	0		0	0
		18:1/22:4		0	0	0	0	0		0	0
		20:2/20:3		0	0	0	0	0		0	0
		Total DAG				0				5.35564	61.0918
764.674	C47H90O6N	44:2		1.13262e-05	3.32175e-05	2.22718e-05	0.00305923	0.000231024		0.00303695	0.000208752
766.69	C47H92O6N	44:1		2.35049e-05	3.67393e-05	3.01221e-05	0	0.000317438		0	0.000287316
768.706	C47H94O6N	44:0		2.05076e-05	5.52727e-05	3.78901e-05	0.00111587	3.73581e-05		0.00107797	0
776.711	C49H94O5N	e46:3		0	8.53295e-06	4.26648e-06	0	3.0493e-05		0	2.62266e-05
778.726	C49H96O5N	e46:2		1.29693e-05	1.35962e-05	1.32828e-05	0.00153585	0.000177529		0.00152256	0.000164247
780.742	C49H98O5N	e46:1		1.4113e-05	8.18418e-06	1.11486e-05	0	1.9972e-05		0	8.82341e-06
782.758	C49H100O5N	e46:0		1.69942e-05	3.87199e-05	2.78571e-05	0.0029408	0.000114956		0.00291294	8.7099e-05
790.69	C49H92O6N	46:3		0	1.74401e-05	8.72006e-06	5.90469e-05	3.34876e-05		5.03268e-05	2.47675e-05
792.706	C49H94O6N	46:2		0.000202875	4.97333e-06	0.000103924	0.000323058	0.000129694		0.000219134	2.57696e-05
794.721	C49H96O6N	46:1		9.13583e-06	1.51777e-05	1.21568e-05	0	0.000488272		0	0.000476115
796.737	C49H98O6N	46:0		9.28232e-05	0	4.64116e-05	0.00140386	6.72763e-05		0.00135744	2.08647e-05
802.726	C51H96O5N	e48:4		8.71224e-05	6.49271e-06	4.68075e-05	5.3535e-05	2.87182e-05		6.72745e-06	0
804.742	C51H98O5N	e48:3		0.00019679	7.81972e-06	0.000102305	0.000118074	4.61111e-05		1.57687e-05	0
806.758	C51H100O5N	e48:2		0	2.04252e-05	1.02126e-05	5.84543e-05	0		4.82417e-05	0
808.773	C51H102O5N	e48:1		4.48087e-05	3.71318e-05	4.09703e-05	1.81394e-05	0.000103254		0	6.22841e-05
810.789	C51H104O5N	e48:0		0	0	0	0.000304176	8.29929e-05		0.000304176	8.29929e-05
816.706	C51H94O6N	48:4		8.0644e-07	8.08761e-06	4.44703e-06	0	0		0	0
818.721	C51H96O6N	48:3		0	3.70233e-05	1.85117e-05	5.22228e-05	8.83762e-05		3.37112e-05	6.98645e-05
820.737	C51H98O6N	48:2		1.2179e-05	1.45784e-05	1.33787e-05	6.63131e-05	0.000206783		5.29344e-05	0.000193404
822.752	C51H100O6N	48:1		0	0	0	7.21744e-05	0.000330172		7.21744e-05	0.000330172
824.768	C51H102O6N	48:0		0.000138026	0	6.90129e-05	0	2.40994e-05		0	0
830.758	C53H100O5N	e50:4		2.30342e-05	0	1.15171e-05	0	2.47413e-05		0	1.32242e-05
832.773	C53H102O5N	e50:3		0	0	0	3.63401e-05	3.40028e-05		3.63401e-05	3.40028e-05
834.789	C53H104O5N	e50:2		1.64324e-05	5.8292e-05	3.73622e-05	7.11327e-05	0.000102654		3.37705e-05	6.52914e-05
836.804	C53H106O5N	e50:1		1.48944e-05	1.96792e-05	1.72868e-05	0	3.80896e-05		0	2.08028e-05
838.82	C53H108O5N	e50:0		5.70745e-05	0	2.85372e-05	0	8.88219e-06		0	0
844.737	C53H98O6N	50:4		5.66131e-05	5.96524e-06	3.12892e-05	1.4566e-05	4.36449e-05		0	1.23557e-05
846.752	C53H100O6N	50:3		6.01663e-05	4.55745e-05	5.28704e-05	0	0.000141459		0	8.85886e-05
848.768	C53H102O6N	50:2		0	3.83598e-05	1.91799e-05	5.32124e-05	0.000151622		3.40325e-05	0.000132442
850.784	C53H104O6N	50:1		1.24142e-05	2.9477e-05	2.09456e-05	0	9.6452e-05		0	7.55065e-05
852.799	C53H106O6N	50:0		0	0	0	2.48112e-05	0		2.48112e-05	0
856.773	C55H102O5N	e52:5		0	1.75491e-05	8.77457e-06	0	1.90647e-05		0	1.02902e-05
858.789	C55H104O5N	e52:4		6.66808e-06	3.22135e-05	1.94408e-05	1.4885e-05	6.02936e-05		0	4.08528e-05
860.804	C55H106O5N	e52:3		0	6.04883e-06	3.02441e-06	0	0.000125173		0	0.000122149
862.82	C55H108O5N	e52:2		0	7.30057e-06	3.65028e-06	4.49947e-05	1.49342e-05		4.13444e-05	1.12839e-05
864.836	C55H110O5N	e52:1		0	5.68647e-05	2.84324e-05	1.24981e-05	4.13751e-05		0	1.29427e-05
866.851	C55H112O5N	e52:0		2.72123e-05	0	1.36062e-05	2.63411e-05	4.32612e-05		1.2735e-05	2.9655e-05
868.737	C55H98O6N	52:6		0	0	0	8.35254e-05	1.88134e-05		8.35254e-05	1.88134e-05
870.752	C55H100O6N	52:5		5.45445e-05	0	2.72722e-05	0	1.43176e-05		0	0
872.768	C55H102O6N	52:4		1.11348e-05	3.45643e-05	2.28495e-05	4.09668e-06	2.64049e-05		0	3.55541e-06
874.784	C55H104O6N	52:3		3.0495e-05	2.01868e-05	2.53409e-05	0	7.96962e-05		0	5.43553e-05
876.799	C55H106O6N	52:2		4.22363e-05	2.60545e-05	3.41454e-05	2.1794e-05	4.17385e-05		0	7.59309e-06
878.815	C55H108O6N	52:1		4.63824e-05	1.96093e-05	3.29958e-05	0	4.79027e-05		0	1.49069e-05
880.83	C55H110O6N	52:0/e54:7		7.38374e-05	8.96583e-06	4.14016e-05	0	3.42274e-05		0	0
882.789	C57H104O5N	e54:6		1.30459e-05	4.39557e-06	8.72075e-06	0	0		0	0
884.804	C57H106O5N	e54:5		1.72051e-05	4.44894e-05	3.08472e-05	2.49653e-05	0		0	0
886.82	C57H108O5N	e54:4		3.11515e-05	0	1.55757e-05	8.50601e-06	0		0	0
888.836	C57H110O5N	e54:3		0.000103663	0	5.18313e-05	9.27924e-06	1.87697e-06		0	0
890.851	C57H112O5N	e54:2		2.05154e-05	2.75085e-06	1.16331e-05	2.02474e-05	2.70048e-05		8.61427e-06	1.53716e-05
892.867	C57H114O5N	e54:1		4.00041e-05	0	2.0002e-05	1.24576e-05	9.03822e-06		0	0
894.752	C57H100O6N	54:7/e54:0		0	4.4655e-06	2.23275e-06	4.02669e-05	0		3.80342e-05	0
896.768	C57H102O6N	54:6		0	6.35766e-05	3.17883e-05	1.17405e-05	1.78951e-05		0	0
898.784	C57H104O6N	54:5		2.86731e-05	5.67967e-05	4.27349e-05	0	7.86885e-05		0	3.59536e-05
900.799	C57H106O6N	54:4		9.59382e-05	5.30623e-05	7.45002e-05	1.975e-05	6.3729e-07		0	0
902.815	C57H108O6N	54:3		1.04302e-06	0	5.2151e-07	0	0		0	0
904.83	C57H110O6N	54:2		2.32899e-05	0	1.16449e-05	8.74864e-05	1.38393e-06		7.58415e-05	0
906.846	C57H112O6N	54:1		4.5034e-05	3.9693e-05	4.23635e-05	8.37279e-05	1.38134e-05		4.13643e-05	0
908.862	C57H114O6N	54:0/e56:7		3.69087e-05	4.97299e-05	4.33193e-05	1.78563e-05	2.35485e-06		0	0
910.82	C59H108O5N	e56:6		5.62606e-05	0	2.81303e-05	9.95097e-06	5.33915e-06		0	0
912.836	C59H110O5N	e56:5		1.12287e-05	0	5.61437e-06	0	5.49211e-05		0	4.93067e-05
914.851	C59H112O5N	e56:4		0	2.56812e-05	1.28406e-05	0	0		0	0
916.867	C59H114O5N	e56:3		1.431e-05	0	7.155e-06	3.84607e-06	0		0	0
918.882	C59H116O5N	e56:2		3.9199e-05	4.70785e-05	4.31388e-05	3.2704e-05	5.12318e-05		0	8.09299e-06
920.898	C59H118O5N	e56:1		5.54846e-05	0	2.77423e-05	1.03543e-06	0		0	0
922.784	C59H104O6N	56:7/e56:0		1.45009e-05	9.5125e-05	5.48129e-05	1.06192e-05	1.52103e-05		0	0
924.799	C59H106O6N	56:6		2.19468e-05	9.87432e-06	1.59106e-05	1.7494e-05	7.91862e-05		1.58338e-06	6.32756e-05
926.815	C59H108O6N	56:5		1.59642e-05	0	7.98211e-06	0	0		0	0
928.83	C59H110O6N	56:4		1.75772e-05	0	8.7886e-06	4.52287e-05	5.60462e-05		3.64401e-05	4.72576e-05
930.846	C59H112O6N	56:3		0	6.07964e-06	3.03982e-06	9.81723e-06	0		6.77742e-06	0
932.862	C59H114O6N	56:2		2.2943e-05	0	1.14715e-05	5.91502e-05	7.17227e-05		4.76788e-05	6.02512e-05
934.877	C59H116O6N	56:1		7.5578e-06	0	3.7789e-06	1.76345e-06	0		0	0
936.836	C61H110O5N	e58:7/56:0		0	1.33422e-05	6.67108e-06	6.22949e-07	9.14718e-06		0	2.47611e-06
938.851	C61H112O5N	e58:6		4.08295e-05	0	2.04147e-05	2.47763e-05	1.03785e-05		4.36158e-06	0
940.867	C61H114O5N	e58:5		8.29276e-06	8.56454e-05	4.69691e-05	4.39186e-05	2.22708e-05		0	0
942.882	C61H116O5N	e58:4		0	0	0	4.94396e-05	0		4.94396e-05	0
944.898	C61H118O5N	e58:3		0	0	0	0	1.29535e-05		0	1.29535e-05
946.914	C61H120O5N	e58:2		1.98208e-05	1.01931e-05	1.50069e-05	1.90075e-05	0		4.00058e-06	0
948.929	C61H122O5N	e58:1/58:8		9.38925e-06	2.65541e-05	1.79717e-05	7.69313e-06	7.17058e-06		0	0
950.815	C61H108O6N	58:7/e58:0		1.89722e-05	0	9.48608e-06	4.55677e-05	3.47205e-05		3.60816e-05	2.52344e-05
952.83	C61H110O6N	58:6		1.21675e-05	1.585e-05	1.40088e-05	3.13128e-05	1.86071e-05		1.7304e-05	4.59833e-06
954.846	C61H112O6N	58:5		4.59158e-06	0	2.29579e-06	0	7.4606e-05		0	7.23102e-05
956.862	C61H114O6N	58:4		1.77151e-05	8.01931e-05	4.89541e-05	0	0		0	0
958.877	C61H116O6N	58:3		0	0	0	6.11672e-07	3.56179e-05		6.11672e-07	3.56179e-05
960.893	C61H118O6N	58:2		2.49616e-05	1.54663e-05	2.02139e-05	1.52864e-05	3.69917e-05		0	1.67777e-05
962.908	C61H120O6N	58:1		0	2.54884e-05	1.27442e-05	4.01585e-05	3.48863e-05		2.74144e-05	2.21421e-05
964.867	C63H114O5N	e60:7/58:0		0	6.04178e-06	3.02089e-06	6.21237e-06	0		3.19149e-06	0
966.882	C63H116O5N	e60:6		3.53505e-05	0	1.76752e-05	0	3.78141e-05		0	2.01389e-05
968.898	C63H118O5N	e60:5		2.16426e-05	1.61826e-05	1.89126e-05	9.80618e-06	0		0	0
970.914	C63H120O5N	e60:4		9.99924e-05	0	4.99962e-05	1.79901e-05	0		0	0
972.929	C63H122O5N	e60:3		8.82532e-06	2.51183e-05	1.69718e-05	8.71145e-05	0		7.01427e-05	0
974.945	C63H124O5N	e60:2		1.14978e-05	7.29681e-07	6.11376e-06	8.59037e-05	7.28429e-05		7.97899e-05	6.67292e-05
976.83	C63H110O6N	60:8/e60:1		3.9494e-05	1.88845e-05	2.91893e-05	2.47486e-06	0		0	0
978.846	C63H112O6N	60:7/e60:0		0	0	0	8.6636e-06	0		8.6636e-06	0
980.862	C63H114O6N	60:6		3.99931e-05	0	1.99965e-05	9.06465e-05	3.7958e-06		7.065e-05	0
982.877	C63H116O6N	60:5		2.78094e-05	2.28327e-05	2.5321e-05	4.34911e-05	2.11351e-05		1.817e-05	0
984.893	C63H118O6N	60:4		0.000132259	0	6.61295e-05	2.42844e-05	1.04545e-05		0	0
986.908	C63H120O6N	60:3		0	3.99789e-05	1.99894e-05	1.5995e-05	4.00083e-05		0	2.00189e-05
988.924	C63H122O6N	60:2		0	8.51887e-06	4.25943e-06	2.39323e-05	3.70959e-05		1.96729e-05	3.28365e-05
990.94	C63H124O6N	60:1		2.70974e-05	4.2829e-07	1.37629e-05	7.71602e-05	8.52459e-06		6.33973e-05	0
Total NL 243 14:1 acyl containing		Total NL 243 14:1 acyl containing				0				0.0117069	0.00344865
764.674	C47H90O6N	44:2		1.95317e-06	0	9.76586e-07	0	0		0	0
766.69	C47H92O6N	44:1		3.51202e-05	1.56685e-05	2.53944e-05	0.0001547	0.000919427		0.000129306	0.000894033
768.706	C47H94O6N	44:0		9.80362e-05	8.41338e-05	9.1085e-05	0.000298029	0.00628866		0.000206944	0.00619757
776.711	C49H94O5N	e46:3		5.94031e-05	0	2.97016e-05	0	0		0	0
778.726	C49H96O5N	e46:2		8.32553e-06	2.19468e-05	1.51362e-05	0	0		0	0
780.742	C49H98O5N	e46:1		0.000152278	6.14921e-05	0.000106885	0	4.85334e-05		0	0
782.758	C49H100O5N	e46:0		0.000129591	0.000122486	0.000126038	0.000330901	0.000925199		0.000204863	0.000799161
790.69	C49H92O6N	46:3		0	3.44553e-06	1.72277e-06	4.38655e-05	0		4.21427e-05	0
792.706	C49H94O6N	46:2		1.36185e-05	0	6.80925e-06	6.17994e-05	0.000266403		5.49902e-05	0.000259594
794.721	C49H96O6N	46:1		2.24292e-05	7.55249e-05	4.89771e-05	0.000158461	0.00159191		0.000109484	0.00154293
796.737	C49H98O6N	46:0		0.000132233	0.00022764	0.000179936	0.000546293	0.00886758		0.000366357	0.00868765
802.726	C51H96O5N	e48:4		2.11379e-06	0	1.05689e-06	0	0		0	0
804.742	C51H98O5N	e48:3		2.96475e-05	7.42503e-06	1.85363e-05	0	0		0	0
806.758	C51H100O5N	e48:2		0	0	0	7.33107e-05	0		7.33107e-05	0
808.773	C51H102O5N	e48:1		8.05941e-05	4.63851e-05	6.34896e-05	4.96446e-05	0.000362154		0	0.000298664
810.789	C51H104O5N	e48:0		0.000142755	7.52942e-05	0.000109025	0.000123602	0.000769403		1.4577e-05	0.000660378
816.706	C51H94O6N	48:4		2.43884e-05	0	1.21942e-05	1.86786e-05	0		6.48435e-06	0
818.721	C51H96O6N	48:3		7.78361e-05	2.94199e-05	5.3628e-05	6.90643e-05	8.55453e-05		1.54363e-05	3.19173e-05
820.737	C51H98O6N	48:2		2.55168e-05	2.21035e-05	2.38102e-05	6.74812e-05	0.0012928		4.36711e-05	0.00126899
822.752	C51H100O6N	48:1		3.45458e-05	2.95002e-05	3.2023e-05	0.000177004	0.00440245		0.000144981	0.00437043
824.768	C51H102O6N	48:0		0.000173652	6.64461e-05	0.000120049	0.000421806	0.0142992		0.000301757	0.0141791
830.758	C53H100O5N	e50:4		0	6.56017e-06	3.28009e-06	0	0		0	0
832.773	C53H102O5N	e50:3		0	0	0	4.02479e-05	0		4.02479e-05	0
834.789	C53H104O5N	e50:2		0	0	0	2.78329e-05	0.000134872		2.78329e-05	0.000134872
836.804	C53H106O5N	e50:1		7.76026e-06	4.43401e-05	2.60502e-05	9.60271e-05	0.000207816		6.9977e-05	0.000181766
838.82	C53H108O5N	e50:0		6.96038e-05	1.27437e-05	4.11737e-05	7.68723e-05	0.000458148		3.56985e-05	0.000416974
844.737	C53H98O6N	50:4		1.62781e-05	0	8.13903e-06	6.05743e-06	0.000227062		0	0.000218923
846.752	C53H100O6N	50:3		8.55332e-05	0	4.27666e-05	2.68356e-05	0.00101868		0	0.000975911
848.768	C53H102O6N	50:2		0	8.65575e-06	4.32788e-06	4.22166e-05	0.00257984		3.78887e-05	0.00257551
850.784	C53H104O6N	50:1		0	3.74517e-05	1.87259e-05	3.69318e-06	0.00588036		0	0.00586163
852.799	C53H106O6N	50:0		0.000135606	3.23666e-05	8.39862e-05	0.000471727	0.0137057		0.00038774	0.0136217
856.773	C55H102O5N	e52:5		0	1.37575e-05	6.87875e-06	0.000132486	0		0.000125607	0
858.789	C55H104O5N	e52:4		3.33485e-05	5.09904e-05	4.21694e-05	3.46143e-05	3.0796e-05		0	0
860.804	C55H106O5N	e52:3		0	0	0	2.70068e-05	0		2.70068e-05	0
862.82	C55H108O5N	e52:2		0.0001208	0	6.03999e-05	0	2.25952e-05		0	0
864.836	C55H110O5N	e52:1		3.57483e-05	0	1.78741e-05	5.64811e-05	8.51132e-05		3.8607e-05	6.72391e-05
866.851	C55H112O5N	e52:0		4.36556e-06	1.25925e-05	8.47904e-06	0	0.00014818		0	0.000139701
868.737	C55H98O6N	52:6		4.18551e-05	0	2.09275e-05	2.51115e-05	2.68406e-05		4.18392e-06	5.91301e-06
870.752	C55H100O6N	52:5		5.72299e-05	0	2.8615e-05	1.15116e-05	0		0	0
872.768	C55H102O6N	52:4		2.20193e-05	0	1.10096e-05	1.7269e-06	8.60411e-06		0	0
874.784	C55H104O6N	52:3		0	0	0	0	0.000120753		0	0.000120753
876.799	C55H106O6N	52:2		4.43084e-05	1.41473e-05	2.92279e-05	2.4355e-05	0.00016789		0	0.000138662
878.815	C55H108O6N	52:1		0	1.27936e-05	6.39681e-06	9.89694e-06	0.000220109		3.50013e-06	0.000213712
880.83	C55H110O6N	52:0/e54:7		2.02219e-05	0	1.01109e-05	7.76298e-05	0.000425656		6.75189e-05	0.000415545
882.789	C57H104O5N	e54:6		1.8845e-06	0	9.42248e-07	0	0		0	0
884.804	C57H106O5N	e54:5		2.88817e-05	1.2345e-05	2.06133e-05	0	4.25918e-05		0	2.19785e-05
886.82	C57H108O5N	e54:4		0.000102576	0	5.12878e-05	1.38213e-05	4.79954e-05		0	0
888.836	C57H110O5N	e54:3		0	0	0	0	0		0	0
890.851	C57H112O5N	e54:2		6.12087e-05	4.17202e-06	3.26903e-05	1.05765e-05	3.72907e-05		0	4.60037e-06
892.867	C57H114O5N	e54:1		3.83407e-05	0	1.91704e-05	4.29315e-05	3.15212e-06		2.37611e-05	0
894.752	C57H100O6N	54:7/e54:0		2.62951e-05	3.63775e-05	3.13363e-05	2.6986e-05	7.61787e-05		0	4.48423e-05
896.768	C57H102O6N	54:6		1.19321e-05	0	5.96605e-06	0	0		0	0
898.784	C57H104O6N	54:5		5.48929e-05	4.28416e-05	4.88672e-05	8.92912e-06	2.60917e-05		0	0
900.799	C57H106O6N	54:4		6.07768e-05	0	3.03884e-05	1.74906e-05	1.71368e-05		0	0
902.815	C57H108O6N	54:3		0	1.22656e-05	6.13281e-06	0	0		0	0
904.83	C57H110O6N	54:2		3.92149e-05	7.8254e-05	5.87345e-05	0	7.27936e-06		0	0
906.846	C57H112O6N	54:1		8.15548e-05	0	4.07774e-05	3.69969e-05	4.46905e-06		0	0
908.862	C57H114O6N	54:0/e56:7		2.54296e-05	1.9747e-05	2.25883e-05	1.02472e-05	0.000116223		0	9.36349e-05
910.82	C59H108O5N	e56:6		0	0	0	0.000107332	1.31346e-06		0.000107332	1.31346e-06
912.836	C59H110O5N	e56:5		7.00222e-05	9.3874e-07	3.54805e-05	3.79325e-05	8.78372e-06		2.45206e-06	0
914.851	C59H112O5N	e56:4		4.60499e-06	0	2.3025e-06	0	0		0	0
916.867	C59H114O5N	e56:3		1.95836e-05	1.12541e-05	1.54188e-05	5.2644e-05	2.28953e-05		3.72252e-05	7.47646e-06
918.882	C59H116O5N	e56:2		4.61028e-05	0	2.30514e-05	2.35644e-05	0		5.13016e-07	0
920.898	C59H118O5N	e56:1		0	1.63534e-05	8.17672e-06	2.47024e-05	7.67224e-05		1.65257e-05	6.85457e-05
922.784	C59H104O6N	56:7/e56:0		5.22782e-06	4.53144e-05	2.52711e-05	3.96145e-05	3.93119e-06		1.43434e-05	0
924.799	C59H106O6N	56:6		0	0	0	2.22989e-06	1.33567e-05		2.22989e-06	1.33567e-05
926.815	C59H108O6N	56:5		2.08452e-05	0	1.04226e-05	0	0		0	0
928.83	C59H110O6N	56:4		0	3.24725e-07	1.62363e-07	6.27838e-06	8.82086e-06		6.11602e-06	8.6585e-06
930.846	C59H112O6N	56:3		1.61128e-05	0	8.05639e-06	1.16174e-06	1.06825e-05		0	2.62608e-06
932.862	C59H114O6N	56:2		6.6249e-05	1.10315e-05	3.86402e-05	2.50791e-05	1.49772e-05		0	0
934.877	C59H116O6N	56:1		6.0353e-06	0	3.01765e-06	0	0		0	0
936.836	C61H110O5N	e58:7/56:0		2.92375e-05	1.27502e-05	2.09939e-05	1.64953e-05	0		0	0
938.851	C61H112O5N	e58:6		2.86047e-05	0	1.43023e-05	1.78637e-05	1.02707e-05		3.56137e-06	0
940.867	C61H114O5N	e58:5		7.17748e-05	0	3.58874e-05	0.000104707	2.08272e-05		6.88195e-05	0
942.882	C61H116O5N	e58:4		0	0	0	1.30725e-05	0		1.30725e-05	0
944.898	C61H118O5N	e58:3		4.74594e-05	2.28081e-05	3.51337e-05	0	0		0	0
946.914	C61H120O5N	e58:2		5.20605e-06	2.47542e-05	1.49801e-05	1.2539e-05	6.0152e-05		0	4.51719e-05
948.929	C61H122O5N	e58:1/58:8		3.89057e-05	0	1.94529e-05	0	2.54578e-05		0	6.00496e-06
950.815	C61H108O6N	58:7/e58:0		7.87081e-06	6.37662e-06	7.12371e-06	2.12492e-05	9.62906e-06		1.41255e-05	2.50535e-06
952.83	C61H110O6N	58:6		0	3.21732e-05	1.60866e-05	2.12165e-05	8.19896e-06		5.12994e-06	0
954.846	C61H112O6N	58:5		0	0	0	0	5.63999e-05		0	5.63999e-05
956.862	C61H114O6N	58:4		2.66913e-05	0	1.33456e-05	7.8974e-07	0		0	0
958.877	C61H116O6N	58:3		2.51129e-05	1.10508e-05	1.80819e-05	2.58339e-05	8.30986e-06		7.752e-06	0
960.893	C61H118O6N	58:2		0	0	0	4.23656e-05	4.6533e-06		4.23656e-05	4.6533e-06
962.908	C61H120O6N	58:1		0	0	0	0	3.74055e-05		0	3.74055e-05
964.867	C63H114O5N	e60:7/58:0		6.56283e-05	1.5162e-06	3.35722e-05	1.76238e-05	4.43801e-06		0	0
966.882	C63H116O5N	e60:6		2.56159e-05	1.81274e-05	2.18717e-05	0	0.000146925		0	0.000125053
968.898	C63H118O5N	e60:5		0	1.23174e-05	6.1587e-06	8.59544e-06	0		2.43675e-06	0
970.914	C63H120O5N	e60:4		0	0	0	5.00392e-05	0		5.00392e-05	0
972.929	C63H122O5N	e60:3		0	0	0	1.52521e-06	0.000183637		1.52521e-06	0.000183637
974.945	C63H124O5N	e60:2		0	0	0	3.47048e-05	0		3.47048e-05	0
976.83	C63H110O6N	60:8/e60:1		3.70066e-05	0	1.85033e-05	0	0		0	0
978.846	C63H112O6N	60:7/e60:0		2.64191e-05	7.23125e-05	4.93658e-05	2.13612e-05	1.3543e-05		0	0
980.862	C63H114O6N	60:6		0	0	0	1.01431e-05	0		1.01431e-05	0
982.877	C63H116O6N	60:5		2.61953e-05	7.7982e-06	1.69967e-05	3.83567e-05	3.78232e-05		2.13599e-05	2.08265e-05
984.893	C63H118O6N	60:4		2.02727e-05	2.01738e-05	2.02233e-05	3.08966e-05	2.20918e-05		1.06733e-05	1.86851e-06
986.908	C63H120O6N	60:3		5.89704e-05	0	2.94852e-05	1.226e-05	9.89676e-05		0	6.94824e-05
988.924	C63H122O6N	60:2		0	0	0	6.17506e-06	0		6.17506e-06	0
990.94	C63H124O6N	60:1		5.04194e-06	0	2.52097e-06	4.6773e-05	4.03475e-05		4.42521e-05	3.78266e-05
Total NL 245 14:0 acyl containing		Total NL 245 14:0 acyl containing				0				0.00312675	0.0651371
764.674	C47H90O6N	44:2		3.45909e-05	9.59258e-06	2.20917e-05	5.90686e-05	0.000225047		3.69769e-05	0.000202955
766.69	C47H92O6N	44:1		1.95276e-05	1.47339e-05	1.71308e-05	0.000100979	0.00030644		8.38482e-05	0.000289309
768.706	C47H94O6N	44:0		1.19335e-05	4.67148e-06	8.30248e-06	2.49814e-06	8.03632e-05		0	7.20607e-05
776.711	C49H94O5N	e46:3		4.33767e-05	3.31694e-05	3.82731e-05	0	0		0	0
778.726	C49H96O5N	e46:2		6.44423e-05	0	3.22212e-05	0.000109867	5.94236e-05		7.76458e-05	2.72024e-05
780.742	C49H98O5N	e46:1		2.26296e-05	0	1.13148e-05	8.54621e-05	0.000223966		7.41473e-05	0.000212651
782.758	C49H100O5N	e46:0		1.92324e-05	6.02806e-05	3.97565e-05	0	0		0	0
790.69	C49H92O6N	46:3		1.36338e-05	1.40257e-05	1.38297e-05	2.82934e-05	6.05218e-05		1.44636e-05	4.66921e-05
792.706	C49H94O6N	46:2		3.07998e-05	5.64229e-05	4.36113e-05	0.000185996	0.000297684		0.000142385	0.000254073
794.721	C49H96O6N	46:1		6.86334e-05	2.62005e-05	4.7417e-05	0.000251116	0.000541271		0.000203699	0.000493854
796.737	C49H98O6N	46:0		1.82079e-05	0	9.10397e-06	0	4.57422e-05		0	3.66382e-05
802.726	C51H96O5N	e48:4		0	3.82703e-06	1.91351e-06	2.56973e-05	1.88078e-05		2.37838e-05	1.68943e-05
804.742	C51H98O5N	e48:3		0	1.84058e-05	9.20291e-06	1.36567e-05	1.01504e-05		4.45374e-06	9.47478e-07
806.758	C51H100O5N	e48:2		2.6313e-05	2.32587e-05	2.47859e-05	0.000232748	0.000309969		0.000207962	0.000285183
808.773	C51H102O5N	e48:1		8.59039e-05	5.77648e-05	7.18343e-05	0.000123616	0.000222604		5.1782e-05	0.00015077
810.789	C51H104O5N	e48:0		1.5482e-06	1.16902e-05	6.6192e-06	8.39391e-06	5.712e-06		1.77472e-06	0
816.706	C51H94O6N	48:4		2.96755e-05	8.8162e-07	1.52785e-05	9.82338e-06	3.66579e-05		0	2.13794e-05
818.721	C51H96O6N	48:3		0	2.23976e-05	1.11988e-05	0.000144056	0.00018012		0.000132857	0.000168922
820.737	C51H98O6N	48:2		4.23275e-05	6.43117e-05	5.33196e-05	0.000380728	0.000649149		0.000327408	0.00059583
822.752	C51H100O6N	48:1		7.53809e-05	6.46675e-05	7.00242e-05	0.000255372	0.00231569		0.000185347	0.00224567
824.768	C51H102O6N	48:0		0	0	0	0	8.58131e-05		0	8.58131e-05
830.758	C53H100O5N	e50:4		0	9.85246e-07	4.92623e-07	7.53484e-05	0.000198994		7.48557e-05	0.000198501
832.773	C53H102O5N	e50:3		1.37704e-05	0	6.8852e-06	9.47763e-05	0.000136326		8.78911e-05	0.00012944
834.789	C53H104O5N	e50:2		1.399e-05	2.03269e-05	1.71585e-05	0.000150453	0.00014979		0.000133294	0.000132631
836.804	C53H106O5N	e50:1		4.66207e-06	5.16998e-05	2.81809e-05	9.04044e-05	0.000208535		6.22235e-05	0.000180354
838.82	C53H108O5N	e50:0		2.35328e-05	0	1.17664e-05	3.56287e-05	0		2.38622e-05	0
844.737	C53H98O6N	50:4		7.08675e-05	2.0088e-05	4.54777e-05	9.67855e-05	0.0003752		5.13078e-05	0.000329722
846.752	C53H100O6N	50:3		0	1.85579e-06	9.27896e-07	0.000283004	0.00099732		0.000282076	0.000996392
848.768	C53H102O6N	50:2		3.97287e-05	8.35761e-05	6.16524e-05	0.000253983	0.0025371		0.000192331	0.00247545
850.784	C53H104O6N	50:1		4.62964e-05	1.12033e-05	2.87499e-05	7.14388e-05	0.0109218		4.26889e-05	0.0108931
852.799	C53H106O6N	50:0		0.000136853	0	6.84263e-05	7.91042e-06	0		0	0
856.773	C55H102O5N	e52:5		0	0	0	7.57322e-05	3.44133e-05		7.57322e-05	3.44133e-05
858.789	C55H104O5N	e52:4		0	0	0	3.78039e-05	0.000126177		3.78039e-05	0.000126177
860.804	C55H106O5N	e52:3		2.88826e-05	5.48335e-05	4.1858e-05	0.000137226	0.000114009		9.53682e-05	7.21508e-05
862.82	C55H108O5N	e52:2		1.43778e-05	0	7.18891e-06	6.06991e-05	8.3572e-05		5.35102e-05	7.63831e-05
864.836	C55H110O5N	e52:1		5.4458e-05	0	2.7229e-05	6.33907e-05	0.000201113		3.61617e-05	0.000173884
866.851	C55H112O5N	e52:0		6.37957e-05	0	3.18979e-05	1.68362e-05	0		0	0
868.737	C55H98O6N	52:6		9.88228e-06	5.22237e-05	3.1053e-05	2.25286e-05	9.49509e-05		0	6.38979e-05
870.752	C55H100O6N	52:5		9.36643e-06	3.67422e-05	2.30543e-05	0	0.000355263		0	0.000332208
872.768	C55H102O6N	52:4		3.95655e-05	2.28234e-05	3.11944e-05	5.61634e-05	0.000804707		2.49689e-05	0.000773512
874.784	C55H104O6N	52:3		4.0242e-06	2.1421e-05	1.27226e-05	0.000139956	0.00181609		0.000127234	0.00180337
876.799	C55H106O6N	52:2		2.78004e-05	0	1.39002e-05	0.000122021	0.00139578		0.000108121	0.00138188
878.815	C55H108O6N	52:1		2.44866e-05	9.92789e-06	1.72073e-05	3.23159e-05	0.00218559		1.51086e-05	0.00216839
880.83	C55H110O6N	52:0/e54:7		0	6.15159e-06	3.07579e-06	2.20296e-05	0		1.89538e-05	0
882.789	C57H104O5N	e54:6		1.90479e-05	0	9.52395e-06	1.00252e-05	2.67941e-05		5.01288e-07	1.72702e-05
884.804	C57H106O5N	e54:5		0	0	0	1.32111e-05	0		1.32111e-05	0
886.82	C57H108O5N	e54:4		5.62047e-05	0	2.81024e-05	3.61528e-05	8.33397e-05		8.05045e-06	5.52373e-05
888.836	C57H110O5N	e54:3		1.9871e-05	0	9.93549e-06	0.000110179	5.00752e-06		0.000100243	0
890.851	C57H112O5N	e54:2		0	2.08916e-05	1.04458e-05	2.3012e-05	1.93816e-05		1.25662e-05	8.93576e-06
892.867	C57H114O5N	e54:1		2.17824e-05	5.32711e-05	3.75268e-05	1.60446e-05	3.93161e-05		0	1.78928e-06
894.752	C57H100O6N	54:7/e54:0		1.53147e-05	0	7.65734e-06	1.28181e-05	0		5.16072e-06	0
896.768	C57H102O6N	54:6		0	1.27284e-05	6.36421e-06	0	0		0	0
898.784	C57H104O6N	54:5		0	3.17357e-05	1.58678e-05	0	7.4912e-05		0	5.90442e-05
900.799	C57H106O6N	54:4		1.57991e-05	8.97872e-07	8.34851e-06	0.000137793	0.000157777		0.000129444	0.000149428
902.815	C57H108O6N	54:3		0	7.07704e-06	3.53852e-06	0	0.000280651		0	0.000277112
904.83	C57H110O6N	54:2		2.96234e-05	1.86507e-05	2.41371e-05	7.18391e-06	4.37636e-05		0	1.96266e-05
906.846	C57H112O6N	54:1		5.5169e-05	0	2.75845e-05	5.13162e-05	7.93084e-05		2.37317e-05	5.17239e-05
908.862	C57H114O6N	54:0/e56:7		3.85899e-06	0	1.9295e-06	2.47574e-05	2.01602e-05		2.28279e-05	1.82307e-05
910.82	C59H108O5N	e56:6		7.54887e-06	0	3.77443e-06	1.24706e-05	2.34325e-05		8.69612e-06	1.96581e-05
912.836	C59H110O5N	e56:5		1.20679e-05	0	6.03394e-06	6.38515e-06	4.6225e-05		3.51213e-07	4.01911e-05
914.851	C59H112O5N	e56:4		0	0	0	0	2.84022e-06		0	2.84022e-06
916.867	C59H114O5N	e56:3		3.60257e-05	3.50329e-05	3.55293e-05	6.12485e-06	1.26614e-05		0	0
918.882	C59H116O5N	e56:2		3.70654e-06	5.72038e-05	3.04552e-05	2.06095e-05	4.59095e-05		0	1.54544e-05
920.898	C59H118O5N	e56:1		1.31026e-06	0	6.5513e-07	7.08915e-05	8.19463e-06		7.02364e-05	7.5395e-06
922.784	C59H104O6N	56:7/e56:0		1.99303e-05	1.00165e-05	1.49734e-05	0	1.47522e-05		0	0
924.799	C59H106O6N	56:6		2.01614e-05	7.48284e-06	1.38221e-05	1.13229e-05	0		0	0
926.815	C59H108O6N	56:5		0	1.17295e-05	5.86475e-06	6.80448e-05	1.36511e-05		6.21801e-05	7.78636e-06
928.83	C59H110O6N	56:4		8.77963e-06	0	4.38982e-06	0.000129601	0		0.000125211	0
930.846	C59H112O6N	56:3		4.99569e-06	1.84975e-05	1.17466e-05	2.07322e-05	1.19175e-05		8.98563e-06	1.70959e-07
932.862	C59H114O6N	56:2		0	0	0	7.89564e-06	6.27284e-05		7.89564e-06	6.27284e-05
934.877	C59H116O6N	56:1		1.5729e-05	0	7.8645e-06	4.14461e-05	0		3.35816e-05	0
936.836	C61H110O5N	e58:7/56:0		3.57393e-05	0	1.78697e-05	0	1.69711e-05		0	0
938.851	C61H112O5N	e58:6		4.49806e-05	0	2.24903e-05	4.31969e-05	0		2.07066e-05	0
940.867	C61H114O5N	e58:5		5.12331e-05	5.24463e-06	2.82388e-05	0	0		0	0
942.882	C61H116O5N	e58:4		0	0	0	1.09366e-05	1.90917e-05		1.09366e-05	1.90917e-05
944.898	C61H118O5N	e58:3		7.09375e-06	0	3.54688e-06	5.29483e-06	1.01684e-05		1.74795e-06	6.62154e-06
946.914	C61H120O5N	e58:2		2.69699e-05	0	1.34849e-05	2.80344e-05	3.45497e-05		1.45495e-05	2.10648e-05
948.929	C61H122O5N	e58:1/58:8		2.96918e-05	9.93032e-06	1.98111e-05	4.9303e-06	0		0	0
950.815	C61H108O6N	58:7/e58:0		0	3.84957e-05	1.92478e-05	2.01894e-05	6.95425e-06		9.41592e-07	0
952.83	C61H110O6N	58:6		3.51785e-06	3.47842e-05	1.9151e-05	0	1.9049e-05		0	0
954.846	C61H112O6N	58:5		0	1.10863e-05	5.54316e-06	0	0		0	0
956.862	C61H114O6N	58:4		1.0885e-05	0	5.44249e-06	5.14012e-05	6.90377e-05		4.59587e-05	6.35952e-05
958.877	C61H116O6N	58:3		5.87633e-05	1.69434e-05	3.78533e-05	2.60669e-05	5.15305e-05		0	1.36772e-05
960.893	C61H118O6N	58:2		1.69646e-05	1.56187e-05	1.62917e-05	1.53511e-05	0		0	0
962.908	C61H120O6N	58:1		1.2112e-05	9.46956e-06	1.07908e-05	5.8158e-05	1.99875e-05		4.73672e-05	9.1967e-06
964.867	C63H114O5N	e60:7/58:0		3.55213e-05	0	1.77607e-05	0	0		0	0
966.882	C63H116O5N	e60:6		5.03205e-05	1.94559e-05	3.48882e-05	3.65482e-05	0		1.66e-06	0
968.898	C63H118O5N	e60:5		3.35873e-06	0	1.67937e-06	0	0		0	0
970.914	C63H120O5N	e60:4		0	0	0	5.5174e-05	0		5.5174e-05	0
972.929	C63H122O5N	e60:3		0	0	0	1.41316e-05	0		1.41316e-05	0
974.945	C63H124O5N	e60:2		4.27694e-05	0	2.13847e-05	8.7012e-06	6.60178e-06		0	0
976.83	C63H110O6N	60:8/e60:1		0.000122178	0	6.1089e-05	4.08708e-06	1.57451e-05		0	0
978.846	C63H112O6N	60:7/e60:0		0	1.46301e-06	7.31503e-07	6.82e-05	0		6.74685e-05	0
980.862	C63H114O6N	60:6		4.63544e-05	9.568e-06	2.79612e-05	3.74985e-05	0		9.53729e-06	0
982.877	C63H116O6N	60:5		7.42883e-05	0	3.71442e-05	3.96175e-06	1.84569e-05		0	0
984.893	C63H118O6N	60:4		0	2.20038e-06	1.10019e-06	0	0		0	0
986.908	C63H120O6N	60:3		0	3.41541e-06	1.70771e-06	5.96386e-06	3.18071e-06		4.25615e-06	1.473e-06
988.924	C63H122O6N	60:2		5.95057e-06	4.07257e-05	2.33382e-05	1.72914e-05	1.74067e-05		0	0
990.94	C63H124O6N	60:1		1.59196e-05	0	7.9598e-06	1.09793e-05	0		3.01949e-06	0
Total NL 271 16:1 acyl containing		Total NL 271 16:1 acyl containing				0				0.00404236	0.0284982
764.674	C47H90O6N	44:2		0	0	0	0	0.000271915		0	0.000271915
766.69	C47H92O6N	44:1		1.98388e-05	2.64016e-05	2.31202e-05	1.18569e-05	0.00156989		0	0.00154677
768.706	C47H94O6N	44:0		0.000140596	0.000112025	0.000126311	0.000538346	0.0107706		0.000412035	0.0106443
776.711	C49H94O5N	e46:3		0	2.58746e-05	1.29373e-05	9.45485e-05	0		8.16112e-05	0
778.726	C49H96O5N	e46:2		2.53966e-05	0	1.26983e-05	0	0		0	0
780.742	C49H98O5N	e46:1		2.89016e-05	4.42017e-05	3.65517e-05	3.68768e-05	0.000205619		3.25125e-07	0.000169068
782.758	C49H100O5N	e46:0		0.000140262	0.000297566	0.000218914	0	0.00125451		0	0.0010356
790.69	C49H92O6N	46:3		0	3.26362e-05	1.63181e-05	0	3.90984e-05		0	2.27804e-05
792.706	C49H94O6N	46:2		1.34482e-05	2.38609e-05	1.86545e-05	7.51197e-06	0.000214061		0	0.000195406
794.721	C49H96O6N	46:1		2.64059e-05	3.91697e-05	3.27878e-05	0	0.00237916		0	0.00234637
796.737	C49H98O6N	46:0		0.000488057	0.000475463	0.00048176	0.00167995	0.0156803		0.00119819	0.0151985
802.726	C51H96O5N	e48:4		0	0	0	0	0		0	0
804.742	C51H98O5N	e48:3		4.04159e-05	0	2.02079e-05	0	0		0	0
806.758	C51H100O5N	e48:2		9.19901e-05	5.40123e-06	4.86957e-05	7.0414e-05	9.7068e-05		2.17183e-05	4.83723e-05
808.773	C51H102O5N	e48:1		0.000107497	2.82855e-05	6.78914e-05	9.5179e-05	0.000178505		2.72876e-05	0.000110613
810.789	C51H104O5N	e48:0		0.000234136	0.000233042	0.000233589	0.000954314	0.00212141		0.000720725	0.00188782
816.706	C51H94O6N	48:4		1.96795e-05	1.08605e-05	1.527e-05	0	0		0	0
818.721	C51H96O6N	48:3		0	0	0	3.46243e-06	5.08924e-05		3.46243e-06	5.08924e-05
820.737	C51H98O6N	48:2		5.26753e-05	2.41435e-05	3.84094e-05	0.000177134	0.000905008		0.000138724	0.000866599
822.752	C51H100O6N	48:1		0	0.000142925	7.14623e-05	0.000383986	0.00868209		0.000312524	0.00861063
824.768	C51H102O6N	48:0		0.000822317	0.000691169	0.000756743	0.00301534	0.0943163		0.0022586	0.0935595
830.758	C53H100O5N	e50:4		0	0	0	0	0		0	0
832.773	C53H102O5N	e50:3		0	1.03249e-05	5.16245e-06	0	0		0	0
834.789	C53H104O5N	e50:2		1.90435e-05	1.30005e-05	1.6022e-05	9.90028e-05	0.000124353		8.29808e-05	0.000108331
836.804	C53H106O5N	e50:1		3.9808e-05	3.42949e-05	3.70515e-05	0.00025058	0.00111125		0.000213528	0.0010742
838.82	C53H108O5N	e50:0		0.000135691	0.000198125	0.000166908	0.000318388	0.0057434		0.00015148	0.0055765
844.737	C53H98O6N	50:4		0	0	0	4.09869e-06	0		4.09869e-06	0
846.752	C53H100O6N	50:3		0	3.69861e-06	1.84931e-06	0	0.00141376		0	0.00141191
848.768	C53H102O6N	50:2		3.57488e-05	6.15001e-05	4.86244e-05	0.000592849	0.0208875		0.000544225	0.0208389
850.784	C53H104O6N	50:1		0.000179776	0.000139553	0.000159665	0.00101403	0.0910561		0.000854369	0.0908964
852.799	C53H106O6N	50:0		0.00178166	0.000192591	0.000987124	0.00622429	0.415841		0.00523717	0.414854
856.773	C55H102O5N	e52:5		0	0	0	3.0715e-05	0.000548871		3.0715e-05	0.000548871
858.789	C55H104O5N	e52:4		0	1.41342e-05	7.06712e-06	6.37766e-06	0		0	0
860.804	C55H106O5N	e52:3		0	2.11876e-05	1.05938e-05	0	8.61287e-05		0	7.55349e-05
862.82	C55H108O5N	e52:2		0.00012223	3.33485e-05	7.77891e-05	0.000116942	0.00136548		3.91531e-05	0.00128769
864.836	C55H110O5N	e52:1		3.97287e-05	3.81092e-05	3.89189e-05	0.000182914	0.00381575		0.000143995	0.00377683
866.851	C55H112O5N	e52:0		0.000126989	3.91481e-05	8.30686e-05	0.000301665	0.0120651		0.000218596	0.011982
868.737	C55H98O6N	52:6		1.95874e-05	0	9.7937e-06	0	0		0	0
870.752	C55H100O6N	52:5		1.72491e-05	3.40273e-05	2.56382e-05	0	0.000262845		0	0.000237207
872.768	C55H102O6N	52:4		0	1.99598e-05	9.97989e-06	0.000233641	0.0042802		0.000223662	0.00427022
874.784	C55H104O6N	52:3		5.66329e-06	3.47902e-05	2.02268e-05	0.000328907	0.0161141		0.00030868	0.0160939
876.799	C55H106O6N	52:2		0.000104111	9.40969e-05	9.91042e-05	0.000638485	0.0969611		0.000539381	0.096862
878.815	C55H108O6N	52:1		0.000542698	8.90224e-05	0.00031586	0.00065307	0.2357		0.00033721	0.235384
880.83	C55H110O6N	52:0/e54:7		0.00357886	0.000175464	0.00187716	0.00633341	0.421506		0.00445625	0.419629
882.789	C57H104O5N	e54:6		6.02986e-05	1.84452e-05	3.93719e-05	0	0.000181258		0	0.000141886
884.804	C57H106O5N	e54:5		0	2.34388e-05	1.17194e-05	3.27971e-05	0.000708891		2.10777e-05	0.000697172
886.82	C57H108O5N	e54:4		3.4819e-05	0	1.74095e-05	0	0		0	0
888.836	C57H110O5N	e54:3		1.82879e-05	1.02607e-05	1.42743e-05	0	0		0	0
890.851	C57H112O5N	e54:2		3.54377e-05	1.97835e-05	2.76106e-05	4.01945e-05	0.000638311		1.25839e-05	0.0006107
892.867	C57H114O5N	e54:1		6.28247e-05	0	3.14124e-05	3.86893e-05	0.00203174		7.27696e-06	0.00200033
894.752	C57H100O6N	54:7/e54:0		0.000102833	9.53611e-06	5.61847e-05	0.000158865	0.00388105		0.000102681	0.00382487
896.768	C57H102O6N	54:6		0	1.83247e-05	9.16236e-06	3.87187e-05	0		2.95563e-05	0
898.784	C57H104O6N	54:5		0	4.77582e-05	2.38791e-05	1.17608e-05	0.000105273		0	8.13934e-05
900.799	C57H106O6N	54:4		0.000183238	0	9.16188e-05	0	0.000496256		0	0.000404637
902.815	C57H108O6N	54:3		0	2.83833e-07	1.41916e-07	0	0.00145227		0	0.00145213
904.83	C57H110O6N	54:2		0	3.00812e-05	1.50406e-05	8.93386e-05	0.00387497		7.4298e-05	0.00385993
906.846	C57H112O6N	54:1		4.26312e-05	1.84364e-05	3.05338e-05	4.90362e-05	0.00648377		1.85025e-05	0.00645324
908.862	C57H114O6N	54:0/e56:7		0.000203788	1.64224e-05	0.000110105	0.00020271	0.00997307		9.26048e-05	0.00986297
910.82	C59H108O5N	e56:6		0	2.0862e-05	1.0431e-05	1.66995e-06	8.67231e-05		0	7.62921e-05
912.836	C59H110O5N	e56:5		0	0	0	3.1982e-05	0		3.1982e-05	0
914.851	C59H112O5N	e56:4		7.70903e-06	0	3.85451e-06	3.82194e-06	0		0	0
916.867	C59H114O5N	e56:3		0	0	0	2.71781e-05	0		2.71781e-05	0
918.882	C59H116O5N	e56:2		0	0	0	1.36168e-05	0		1.36168e-05	0
920.898	C59H118O5N	e56:1		4.86892e-06	0	2.43446e-06	7.43549e-05	5.34481e-05		7.19205e-05	5.10137e-05
922.784	C59H104O6N	56:7/e56:0		7.47409e-05	0	3.73704e-05	2.02201e-05	0.000227679		0	0.000190309
924.799	C59H106O6N	56:6		1.81472e-05	2.24214e-05	2.02843e-05	0	0		0	0
926.815	C59H108O6N	56:5		0	0	0	0	0.000171609		0	0.000171609
928.83	C59H110O6N	56:4		4.1896e-06	0	2.0948e-06	1.117e-05	9.77625e-05		9.07518e-06	9.56677e-05
930.846	C59H112O6N	56:3		3.32528e-05	0	1.66264e-05	1.50935e-06	8.00253e-05		0	6.33989e-05
932.862	C59H114O6N	56:2		6.78385e-05	0.00016545	0.000116644	1.67896e-06	0		0	0
934.877	C59H116O6N	56:1		0	0	0	0	0.000152324		0	0.000152324
936.836	C61H110O5N	e58:7/56:0		3.88725e-05	4.75837e-06	2.18154e-05	7.85163e-05	0.000298695		5.67009e-05	0.00027688
938.851	C61H112O5N	e58:6		0	0	0	3.42322e-05	0		3.42322e-05	0
940.867	C61H114O5N	e58:5		1.51633e-07	0	7.58163e-08	3.83927e-05	0		3.83169e-05	0
942.882	C61H116O5N	e58:4		0	0	0	7.24029e-06	0		7.24029e-06	0
944.898	C61H118O5N	e58:3		0	0	0	0	0		0	0
946.914	C61H120O5N	e58:2		0	0	0	1.71816e-05	0		1.71816e-05	0
948.929	C61H122O5N	e58:1/58:8		2.43331e-05	8.67834e-06	1.65057e-05	2.09149e-05	0		4.40922e-06	0
950.815	C61H108O6N	58:7/e58:0		4.45697e-05	3.44363e-05	3.9503e-05	0	0		0	0
952.83	C61H110O6N	58:6		1.4579e-05	0	7.28949e-06	7.55865e-06	0		2.69165e-07	0
954.846	C61H112O6N	58:5		0	0	0	1.874e-05	0		1.874e-05	0
956.862	C61H114O6N	58:4		0	0	0	1.40758e-05	0		1.40758e-05	0
958.877	C61H116O6N	58:3		0	0	0	0	0		0	0
960.893	C61H118O6N	58:2		0	1.69374e-06	8.4687e-07	4.45728e-05	0		4.3726e-05	0
962.908	C61H120O6N	58:1		0	4.04352e-06	2.02176e-06	1.44393e-05	0		1.24175e-05	0
964.867	C63H114O5N	e60:7/58:0		2.61076e-05	2.60951e-05	2.61014e-05	1.28773e-05	0.000114945		0	8.88437e-05
966.882	C63H116O5N	e60:6		1.02827e-05	2.29539e-05	1.66183e-05	0	0		0	0
968.898	C63H118O5N	e60:5		4.31949e-05	0	2.15975e-05	1.0198e-05	0		0	0
970.914	C63H120O5N	e60:4		0	0	0	1.92104e-05	0		1.92104e-05	0
972.929	C63H122O5N	e60:3		0	0	0	5.34917e-05	0		5.34917e-05	0
974.945	C63H124O5N	e60:2		4.47391e-05	0	2.23696e-05	1.33431e-05	0		0	0
976.83	C63H110O6N	60:8/e60:1		4.10054e-07	0	2.05027e-07	1.3866e-05	0		1.3661e-05	0
978.846	C63H112O6N	60:7/e60:0		2.93627e-05	5.09549e-06	1.72291e-05	0	0		0	0
980.862	C63H114O6N	60:6		0	1.23897e-05	6.19483e-06	0	0		0	0
982.877	C63H116O6N	60:5		0	0	0	3.50168e-05	0		3.50168e-05	0
984.893	C63H118O6N	60:4		3.00108e-05	4.22002e-05	3.61055e-05	0	0		0	0
986.908	C63H120O6N	60:3		0.000111358	0	5.5679e-05	9.58013e-06	0		0	0
988.924	C63H122O6N	60:2		0	0	0	2.51594e-06	0		2.51594e-06	0
990.94	C63H124O6N	60:1		0	0	0	1.457e-05	0		1.457e-05	0
Total NL 273 16:0 acyl containing		Total NL 273 16:0 acyl containing				0				0.0194588	1.49203
764.674	C47H90O6N	44:2		2.38519e-05	0	1.1926e-05	1.79553e-05	7.30713e-05		6.02939e-06	6.11453e-05
766.69	C47H92O6N	44:1		1.10809e-05	2.9998e-05	2.05395e-05	5.00371e-05	7.73961e-06		2.94976e-05	0
768.706	C47H94O6N	44:0		1.15062e-05	0	5.75311e-06	0	2.25705e-05		0	1.68174e-05
776.711	C49H94O5N	e46:3		0	4.39201e-08	2.19601e-08	0.000127477	4.89905e-05		0.000127455	4.89685e-05
778.726	C49H96O5N	e46:2		3.17592e-05	0	1.58796e-05	0	7.56549e-05		0	5.97753e-05
780.742	C49H98O5N	e46:1		9.56552e-05	1.06293e-05	5.31423e-05	3.45288e-05	0		0	0
782.758	C49H100O5N	e46:0		2.64893e-05	0	1.32447e-05	0	9.05145e-06		0	0
790.69	C49H92O6N	46:3		4.14948e-05	5.31159e-06	2.34032e-05	1.18273e-05	5.14945e-05		0	2.80913e-05
792.706	C49H94O6N	46:2		0	0	0	2.24815e-05	9.85649e-05		2.24815e-05	9.85649e-05
794.721	C49H96O6N	46:1		1.12043e-05	0	5.60213e-06	0	1.82457e-05		0	1.26436e-05
796.737	C49H98O6N	46:0		0.000131541	1.26654e-05	7.21031e-05	1.40989e-05	4.20401e-05		0	0
802.726	C51H96O5N	e48:4		9.97742e-06	0	4.98871e-06	4.48476e-05	0		3.98589e-05	0
804.742	C51H98O5N	e48:3		1.37873e-05	0	6.89364e-06	3.2906e-05	0.000167232		2.60124e-05	0.000160339
806.758	C51H100O5N	e48:2		9.01946e-06	0	4.50973e-06	0	0		0	0
808.773	C51H102O5N	e48:1		4.90955e-05	0	2.45478e-05	4.7039e-05	4.63237e-05		2.24912e-05	2.1776e-05
810.789	C51H104O5N	e48:0		0	3.10579e-05	1.55289e-05	4.00362e-06	0		0	0
816.706	C51H94O6N	48:4		7.5172e-05	1.50196e-05	4.50958e-05	4.32619e-05	2.82885e-05		0	0
818.721	C51H96O6N	48:3		0	8.14157e-05	4.07079e-05	1.95258e-05	0.000252564		0	0.000211857
820.737	C51H98O6N	48:2		6.3468e-06	0	3.1734e-06	3.9016e-05	0		3.58426e-05	0
822.752	C51H100O6N	48:1		1.5434e-05	5.10704e-06	1.02705e-05	1.54469e-06	0.000105227		0	9.49567e-05
824.768	C51H102O6N	48:0		5.4513e-05	0	2.72565e-05	3.92699e-07	4.11026e-06		0	0
830.758	C53H100O5N	e50:4		0	5.92427e-05	2.96213e-05	3.2973e-05	3.4537e-05		3.35171e-06	4.91571e-06
832.773	C53H102O5N	e50:3		3.14559e-05	1.58511e-05	2.36535e-05	3.54862e-05	0		1.18327e-05	0
834.789	C53H104O5N	e50:2		0	2.34432e-06	1.17216e-06	3.88772e-05	1.86407e-05		3.77051e-05	1.74685e-05
836.804	C53H106O5N	e50:1		0	2.64112e-05	1.32056e-05	0	6.01778e-08		0	0
838.82	C53H108O5N	e50:0		1.61975e-05	0	8.09877e-06	0	2.52224e-05		0	1.71237e-05
844.737	C53H98O6N	50:4		2.99794e-05	4.44231e-06	1.72108e-05	3.39992e-05	0.000176892		1.67883e-05	0.000159681
846.752	C53H100O6N	50:3		2.02461e-05	8.82351e-05	5.42406e-05	0.000118795	0.00097141		6.45542e-05	0.000917169
848.768	C53H102O6N	50:2		7.36985e-05	0	3.68492e-05	1.25845e-05	0		0	0
850.784	C53H104O6N	50:1		3.9007e-06	7.38072e-05	3.8854e-05	0	2.27912e-06		0	0
852.799	C53H106O6N	50:0		3.25769e-05	0	1.62885e-05	8.51864e-06	0		0	0
856.773	C55H102O5N	e52:5		1.21632e-05	0	6.08162e-06	1.77554e-05	0		1.16738e-05	0
858.789	C55H104O5N	e52:4		6.46143e-05	2.2665e-05	4.36397e-05	9.72262e-06	6.9801e-05		0	2.61613e-05
860.804	C55H106O5N	e52:3		1.38221e-05	0	6.91106e-06	2.92033e-05	0.000294634		2.22923e-05	0.000287723
862.82	C55H108O5N	e52:2		5.33659e-05	0	2.6683e-05	2.63206e-05	3.45679e-06		0	0
864.836	C55H110O5N	e52:1		0	0	0	4.34804e-05	3.65313e-05		4.34804e-05	3.65313e-05
866.851	C55H112O5N	e52:0		5.46994e-05	0.000109637	8.21682e-05	0	0		0	0
868.737	C55H98O6N	52:6		2.62025e-05	6.3873e-06	1.62949e-05	0.000169706	0.000180497		0.000153412	0.000164203
870.752	C55H100O6N	52:5		0	9.53962e-06	4.76981e-06	7.2445e-05	0.000575559		6.76752e-05	0.000570789
872.768	C55H102O6N	52:4		2.88722e-05	4.72759e-06	1.67999e-05	2.45777e-05	0.00134864		7.7778e-06	0.00133184
874.784	C55H104O6N	52:3		5.32876e-05	2.59546e-05	3.96211e-05	0.000104129	0.00815832		6.45078e-05	0.0081187
876.799	C55H106O6N	52:2		1.33241e-06	0	6.66203e-07	0	0		0	0
878.815	C55H108O6N	52:1		5.61526e-05	2.18309e-06	2.91678e-05	1.97168e-06	3.9388e-05		0	1.02202e-05
880.83	C55H110O6N	52:0/e54:7		4.64581e-05	6.40432e-06	2.64312e-05	1.15423e-05	2.87856e-05		0	2.35435e-06
882.789	C57H104O5N	e54:6		0	1.95095e-05	9.75473e-06	9.84389e-05	0		8.86842e-05	0
884.804	C57H106O5N	e54:5		4.32529e-07	0	2.16264e-07	0	1.39723e-05		0	1.3756e-05
886.82	C57H108O5N	e54:4		4.0708e-05	2.94691e-05	3.50886e-05	0.000145189	6.53939e-05		0.0001101	3.03053e-05
888.836	C57H110O5N	e54:3		5.33379e-05	1.48484e-05	3.40932e-05	7.01444e-06	0.000108681		0	7.45874e-05
890.851	C57H112O5N	e54:2		1.59471e-05	4.69741e-05	3.14606e-05	2.72459e-05	6.10698e-05		0	2.96092e-05
892.867	C57H114O5N	e54:1		5.24556e-05	6.19156e-05	5.71856e-05	7.36152e-05	6.30114e-05		1.64296e-05	5.82575e-06
894.752	C57H100O6N	54:7/e54:0		2.91484e-05	1.4573e-05	2.18607e-05	5.33434e-05	0.000544627		3.14827e-05	0.000522766
896.768	C57H102O6N	54:6		9.74051e-06	4.73786e-05	2.85595e-05	5.70664e-05	0.000928888		2.85069e-05	0.000900328
898.784	C57H104O6N	54:5		2.95839e-05	2.29012e-05	2.62425e-05	6.4703e-05	0.000983576		3.84605e-05	0.000957333
900.799	C57H106O6N	54:4		3.1757e-05	9.51086e-06	2.06339e-05	3.63909e-05	0.000372799		1.5757e-05	0.000352165
902.815	C57H108O6N	54:3		0	0	0	1.60411e-05	0.000607377		1.60411e-05	0.000607377
904.83	C57H110O6N	54:2		1.71741e-05	2.34014e-05	2.02877e-05	2.11368e-06	0		0	0
906.846	C57H112O6N	54:1		4.08931e-06	0	2.04465e-06	1.72522e-05	0		1.52076e-05	0
908.862	C57H114O6N	54:0/e56:7		8.81925e-05	1.7566e-05	5.28792e-05	0	0		0	0
910.82	C59H108O5N	e56:6		4.43472e-05	1.1331e-05	2.78391e-05	5.32693e-06	0		0	0
912.836	C59H110O5N	e56:5		1.20504e-07	0	6.0252e-08	1.84274e-05	0		1.83672e-05	0
914.851	C59H112O5N	e56:4		0	3.46233e-06	1.73116e-06	0	0		0	0
916.867	C59H114O5N	e56:3		6.52158e-05	2.4506e-05	4.48609e-05	3.5509e-06	1.87212e-05		0	0
918.882	C59H116O5N	e56:2		0	0	0	1.18161e-05	2.12168e-05		1.18161e-05	2.12168e-05
920.898	C59H118O5N	e56:1		8.71142e-05	2.9285e-05	5.81996e-05	8.66157e-05	0		2.84161e-05	0
922.784	C59H104O6N	56:7/e56:0		2.03468e-05	0	1.01734e-05	0	1.60482e-05		0	5.87478e-06
924.799	C59H106O6N	56:6		2.0047e-06	0	1.00235e-06	2.33311e-05	0		2.23287e-05	0
926.815	C59H108O6N	56:5		1.65719e-05	5.76467e-06	1.11683e-05	1.09699e-05	0		0	0
928.83	C59H110O6N	56:4		2.89954e-05	0	1.44977e-05	6.83665e-05	7.05307e-05		5.38688e-05	5.60331e-05
930.846	C59H112O6N	56:3		0	0	0	4.55316e-06	2.35392e-05		4.55316e-06	2.35392e-05
932.862	C59H114O6N	56:2		3.43608e-05	7.47123e-06	2.0916e-05	0	0		0	0
934.877	C59H116O6N	56:1		2.40036e-05	0	1.20018e-05	2.12137e-05	0		9.21184e-06	0
936.836	C61H110O5N	e58:7/56:0		4.78277e-05	3.41173e-05	4.09725e-05	4.28802e-05	0		1.90769e-06	0
938.851	C61H112O5N	e58:6		0	0	0	5.30231e-07	0		5.30231e-07	0
940.867	C61H114O5N	e58:5		0	1.86245e-05	9.31224e-06	0	6.43985e-06		0	0
942.882	C61H116O5N	e58:4		2.50869e-05	5.00296e-05	3.75582e-05	6.54437e-05	2.32289e-05		2.78855e-05	0
944.898	C61H118O5N	e58:3		8.45565e-05	0	4.22783e-05	0	2.12691e-05		0	0
946.914	C61H120O5N	e58:2		3.75035e-05	4.98471e-05	4.36753e-05	1.91152e-05	0		0	0
948.929	C61H122O5N	e58:1/58:8		4.99738e-05	8.27942e-05	6.6384e-05	0.000104911	2.9505e-05		3.85269e-05	0
950.815	C61H108O6N	58:7/e58:0		1.74262e-05	0	8.71309e-06	1.18918e-05	3.34803e-06		3.1787e-06	0
952.83	C61H110O6N	58:6		6.70572e-06	2.64133e-05	1.65595e-05	1.76994e-05	5.95421e-05		1.13988e-06	4.29826e-05
954.846	C61H112O6N	58:5		6.8408e-05	0	3.4204e-05	6.31321e-05	6.06422e-05		2.89281e-05	2.64382e-05
956.862	C61H114O6N	58:4		0	1.19849e-05	5.99247e-06	0	0		0	0
958.877	C61H116O6N	58:3		1.06296e-05	2.17537e-06	6.4025e-06	1.28903e-05	0		6.48776e-06	0
960.893	C61H118O6N	58:2		0	3.47227e-05	1.73613e-05	8.52705e-06	0		0	0
962.908	C61H120O6N	58:1		0	1.51338e-05	7.56691e-06	5.92975e-06	0		0	0
964.867	C63H114O5N	e60:7/58:0		9.70034e-05	0	4.85017e-05	4.45286e-05	0		0	0
966.882	C63H116O5N	e60:6		2.12263e-06	0	1.06132e-06	0	0		0	0
968.898	C63H118O5N	e60:5		0	0	0	0	0		0	0
970.914	C63H120O5N	e60:4		0	2.34843e-05	1.17421e-05	5.69459e-06	3.16488e-05		0	1.99066e-05
972.929	C63H122O5N	e60:3		5.22549e-05	6.22522e-05	5.72535e-05	0	0		0	0
974.945	C63H124O5N	e60:2		2.86059e-05	3.72453e-06	1.61652e-05	2.44254e-05	2.48003e-05		8.26017e-06	8.63507e-06
976.83	C63H110O6N	60:8/e60:1		6.05869e-05	5.89848e-06	3.32427e-05	9.17782e-05	0		5.85355e-05	0
978.846	C63H112O6N	60:7/e60:0		0	1.87154e-05	9.35769e-06	2.62162e-05	0		1.68585e-05	0
980.862	C63H114O6N	60:6		9.89395e-05	0	4.94697e-05	7.31278e-05	6.295e-05		2.36581e-05	1.34803e-05
982.877	C63H116O6N	60:5		2.03046e-05	4.0122e-05	3.02133e-05	0	2.72517e-05		0	0
984.893	C63H118O6N	60:4		6.5416e-05	3.83746e-05	5.18953e-05	0	0		0	0
986.908	C63H120O6N	60:3		0	2.29221e-05	1.14611e-05	4.72318e-06	0		0	0
988.924	C63H122O6N	60:2		2.43059e-05	0	1.2153e-05	0.000103362	1.52079e-05		9.1209e-05	3.05492e-06
990.94	C63H124O6N	60:1		1.55656e-05	6.273e-05	3.91478e-05	0	0		0	0
Total NL 295 18:3 acyl containing		Total NL 295 18:3 acyl containing				0				0.00163106	0.016195
764.674	C47H90O6N	44:2		4.79017e-05	2.03678e-05	3.41347e-05	7.28412e-06	0.000387498		0	0.000353364
766.69	C47H92O6N	44:1		1.44657e-05	0	7.23286e-06	1.73231e-05	1.93131e-05		1.00902e-05	1.20803e-05
768.706	C47H94O6N	44:0		7.2234e-06	0	3.6117e-06	2.18947e-05	9.85698e-06		1.8283e-05	6.24528e-06
776.711	C49H94O5N	e46:3		7.52937e-05	8.68819e-06	4.19909e-05	2.84257e-05	1.9314e-05		0	0
778.726	C49H96O5N	e46:2		2.40617e-05	0	1.20308e-05	8.44789e-05	4.27539e-05		7.24481e-05	3.07231e-05
780.742	C49H98O5N	e46:1		7.45932e-06	1.12521e-05	9.35572e-06	2.5312e-05	0		1.59562e-05	0
782.758	C49H100O5N	e46:0		4.47138e-05	1.12169e-05	2.79654e-05	2.11312e-05	7.35226e-05		0	4.55572e-05
790.69	C49H92O6N	46:3		7.81544e-05	0	3.90772e-05	0	0.000169279		0	0.000130202
792.706	C49H94O6N	46:2		8.20286e-05	6.84902e-06	4.44388e-05	1.05288e-05	0.000647808		0	0.000603369
794.721	C49H96O6N	46:1		3.21879e-05	0	1.6094e-05	6.67019e-05	1.00261e-05		5.06079e-05	0
796.737	C49H98O6N	46:0		4.79951e-05	0	2.39976e-05	9.62756e-06	2.46467e-05		0	6.49172e-07
802.726	C51H96O5N	e48:4		1.28704e-05	1.50887e-06	7.18962e-06	2.72565e-05	0		2.00668e-05	0
804.742	C51H98O5N	e48:3		2.18597e-05	1.14877e-05	1.66737e-05	2.96077e-05	5.95117e-05		1.2934e-05	4.28379e-05
806.758	C51H100O5N	e48:2		0	6.55939e-06	3.2797e-06	7.91681e-05	0		7.58884e-05	0
808.773	C51H102O5N	e48:1		3.33854e-05	6.34953e-08	1.67245e-05	3.73855e-06	0		0	0
810.789	C51H104O5N	e48:0		9.59148e-05	3.60031e-05	6.59589e-05	2.88768e-05	4.965e-06		0	0
816.706	C51H94O6N	48:4		0.00010618	1.92271e-07	5.31859e-05	2.00647e-05	0.000251977		0	0.000198791
818.721	C51H96O6N	48:3		2.59286e-05	2.74311e-05	2.66798e-05	2.24221e-05	0.000335618		0	0.000308938
820.737	C51H98O6N	48:2		0	2.42739e-05	1.2137e-05	8.95528e-05	0.00172999		7.74159e-05	0.00171786
822.752	C51H100O6N	48:1		5.94479e-05	3.52825e-05	4.73652e-05	1.9865e-05	3.97155e-06		0	0
824.768	C51H102O6N	48:0		3.50182e-05	2.95526e-05	3.22854e-05	0	0		0	0
830.758	C53H100O5N	e50:4		3.13612e-05	8.38613e-06	1.98737e-05	1.89526e-05	6.02333e-05		0	4.03596e-05
832.773	C53H102O5N	e50:3		1.27416e-05	2.16026e-05	1.71721e-05	6.05883e-05	5.17905e-05		4.34162e-05	3.46184e-05
834.789	C53H104O5N	e50:2		0.000136854	2.9472e-05	8.31631e-05	0.000121411	0.000235892		3.82481e-05	0.000152729
836.804	C53H106O5N	e50:1		1.41439e-05	7.97237e-06	1.10582e-05	1.24932e-05	2.16262e-05		1.43509e-06	1.0568e-05
838.82	C53H108O5N	e50:0		0	0	0	3.50939e-05	2.84652e-05		3.50939e-05	2.84652e-05
844.737	C53H98O6N	50:4		2.74871e-05	2.14711e-05	2.44791e-05	0.000163202	0.000574207		0.000138723	0.000549728
846.752	C53H100O6N	50:3		2.2345e-05	2.17543e-05	2.20496e-05	7.58107e-06	0.00206761		0	0.00204556
848.768	C53H102O6N	50:2		5.22117e-05	2.92778e-05	4.07448e-05	0.000117233	0.0204733		7.64878e-05	0.0204326
850.784	C53H104O6N	50:1		2.06015e-06	5.36268e-05	2.78435e-05	7.099e-06	0		0	0
852.799	C53H106O6N	50:0		0	0	0	3.46985e-05	4.48316e-05		3.46985e-05	4.48316e-05
856.773	C55H102O5N	e52:5		2.65063e-05	0	1.32532e-05	0	0		0	0
858.789	C55H104O5N	e52:4		4.3509e-05	2.45891e-05	3.40491e-05	6.9069e-05	0.000114168		3.502e-05	8.01191e-05
860.804	C55H106O5N	e52:3		1.87331e-05	1.40748e-05	1.64039e-05	5.85013e-05	0.000301827		4.20974e-05	0.000285423
862.82	C55H108O5N	e52:2		1.24542e-05	0	6.22709e-06	1.88127e-05	0.00261514		1.25856e-05	0.00260891
864.836	C55H110O5N	e52:1		8.71956e-05	4.44656e-05	6.58306e-05	8.21811e-06	0		0	0
866.851	C55H112O5N	e52:0		2.31169e-05	0	1.15585e-05	0	0		0	0
868.737	C55H98O6N	52:6		0	3.7392e-05	1.8696e-05	4.33578e-06	0		0	0
870.752	C55H100O6N	52:5		0	4.65579e-06	2.32789e-06	0	0.00110316		0	0.00110083
872.768	C55H102O6N	52:4		0.000209046	9.23166e-05	0.000150681	0.000511221	0.00941985		0.00036054	0.00926917
874.784	C55H104O6N	52:3		0	6.69231e-05	3.34615e-05	0.000392853	0.023768		0.000359391	0.0237345
876.799	C55H106O6N	52:2		0.000119321	3.02546e-05	7.4788e-05	0.000252286	0.174442		0.000177498	0.174367
878.815	C55H108O6N	52:1		3.88449e-06	2.55618e-05	1.47232e-05	0	0.000272005		0	0.000257282
880.83	C55H110O6N	52:0/e54:7		2.34126e-05	2.68705e-05	2.51416e-05	2.55378e-07	0.000171568		0	0.000146426
882.789	C57H104O5N	e54:6		5.57361e-06	7.84652e-06	6.71006e-06	1.38355e-05	0		7.1254e-06	0
884.804	C57H106O5N	e54:5		0	6.02495e-05	3.01248e-05	5.49623e-05	0.000101162		2.48375e-05	7.10368e-05
886.82	C57H108O5N	e54:4		0	4.98754e-05	2.49377e-05	5.25544e-05	0.000245702		2.76167e-05	0.000220765
888.836	C57H110O5N	e54:3		0	9.74451e-06	4.87225e-06	0.000250203	0.000702833		0.000245331	0.000697961
890.851	C57H112O5N	e54:2		1.10763e-05	1.87938e-05	1.4935e-05	9.21019e-06	0.00210205		0	0.00208712
892.867	C57H114O5N	e54:1		1.80356e-05	1.45287e-05	1.62822e-05	3.4095e-05	8.75784e-07		1.78129e-05	0
894.752	C57H100O6N	54:7/e54:0		1.68023e-05	1.68613e-05	1.68318e-05	0.000336377	0.00101969		0.000319546	0.00100286
896.768	C57H102O6N	54:6		2.03499e-05	1.84989e-05	1.94244e-05	0.000680255	0.00525301		0.00066083	0.00523359
898.784	C57H104O6N	54:5		9.0797e-05	2.65295e-05	5.86633e-05	0.000466279	0.00803576		0.000407616	0.00797709
900.799	C57H106O6N	54:4		4.61082e-05	2.85873e-05	3.73477e-05	0.000535479	0.0101817		0.000498131	0.0101444
902.815	C57H108O6N	54:3		3.88714e-05	3.51055e-05	3.69884e-05	0	0.00448342		0	0.00444643
904.83	C57H110O6N	54:2		1.75738e-05	6.3216e-06	1.19477e-05	0.000130315	0.00998966		0.000118368	0.00997771
906.846	C57H112O6N	54:1		0	0	0	0	4.99092e-05		0	4.99092e-05
908.862	C57H114O6N	54:0/e56:7		0	0	0	0	0		0	0
910.82	C59H108O5N	e56:6		1.45957e-05	0	7.29786e-06	0	4.12852e-05		0	3.39873e-05
912.836	C59H110O5N	e56:5		1.13766e-05	3.36293e-05	2.25029e-05	5.42895e-05	0.000112196		3.17866e-05	8.96929e-05
914.851	C59H112O5N	e56:4		0	0	0	3.87931e-05	4.43104e-05		3.87931e-05	4.43104e-05
916.867	C59H114O5N	e56:3		1.53491e-05	0	7.67456e-06	1.82826e-05	9.33958e-05		1.06081e-05	8.57212e-05
918.882	C59H116O5N	e56:2		1.73578e-05	0	8.67892e-06	0	8.55256e-05		0	7.68467e-05
920.898	C59H118O5N	e56:1		9.53401e-05	2.00366e-05	5.76883e-05	0	0		0	0
922.784	C59H104O6N	56:7/e56:0		0	0	0	3.20154e-06	0		3.20154e-06	0
924.799	C59H106O6N	56:6		3.68219e-05	2.54048e-05	3.11134e-05	0.000136795	0		0.000105682	0
926.815	C59H108O6N	56:5		7.57855e-05	3.39061e-05	5.48458e-05	7.76298e-06	0.00028739		0	0.000232544
928.83	C59H110O6N	56:4		0	2.49572e-06	1.24786e-06	0	0.000337388		0	0.00033614
930.846	C59H112O6N	56:3		7.00014e-05	3.28977e-05	5.14496e-05	1.25437e-05	4.62002e-05		0	0
932.862	C59H114O6N	56:2		0	0	0	0	0.000201703		0	0.000201703
934.877	C59H116O6N	56:1		0	5.13897e-05	2.56948e-05	9.20847e-06	0		0	0
936.836	C61H110O5N	e58:7/56:0		0	0	0	0	0		0	0
938.851	C61H112O5N	e58:6		1.70475e-05	0	8.52373e-06	0	2.54848e-05		0	1.69611e-05
940.867	C61H114O5N	e58:5		3.37924e-05	6.28172e-05	4.83048e-05	0	0		0	0
942.882	C61H116O5N	e58:4		0	2.60301e-05	1.30151e-05	3.16206e-05	0		1.86055e-05	0
944.898	C61H118O5N	e58:3		2.43657e-06	0	1.21829e-06	2.05917e-06	0		8.40887e-07	0
946.914	C61H120O5N	e58:2		1.97664e-05	0	9.88321e-06	6.74774e-05	0		5.75942e-05	0
948.929	C61H122O5N	e58:1/58:8		0	1.88949e-05	9.44746e-06	4.32967e-06	0		0	0
950.815	C61H108O6N	58:7/e58:0		5.39589e-06	0	2.69795e-06	1.99027e-05	0		1.72047e-05	0
952.83	C61H110O6N	58:6		0	0	0	0	3.33259e-05		0	3.33259e-05
954.846	C61H112O6N	58:5		1.94224e-05	0	9.71122e-06	6.91743e-05	2.30943e-05		5.94631e-05	1.33831e-05
956.862	C61H114O6N	58:4		2.0717e-05	0	1.03585e-05	2.44707e-06	0		0	0
958.877	C61H116O6N	58:3		0	0	0	1.54862e-06	0		1.54862e-06	0
960.893	C61H118O6N	58:2		1.45823e-05	0	7.29115e-06	0	0		0	0
962.908	C61H120O6N	58:1		0	2.88216e-05	1.44108e-05	0	0		0	0
964.867	C63H114O5N	e60:7/58:0		1.4304e-05	0	7.15202e-06	3.57587e-05	0		2.86067e-05	0
966.882	C63H116O5N	e60:6		6.97742e-07	0	3.48871e-07	0	0		0	0
968.898	C63H118O5N	e60:5		1.72876e-05	0	8.64378e-06	0	4.38105e-05		0	3.51667e-05
970.914	C63H120O5N	e60:4		0	0	0	8.57118e-05	0		8.57118e-05	0
972.929	C63H122O5N	e60:3		8.85919e-05	9.77506e-06	4.91835e-05	7.26169e-06	0		0	0
974.945	C63H124O5N	e60:2		0.00012323	0	6.16149e-05	0	0		0	0
976.83	C63H110O6N	60:8/e60:1		0	7.96914e-05	3.98457e-05	7.69669e-06	0		0	0
978.846	C63H112O6N	60:7/e60:0		5.48176e-05	2.25479e-05	3.86827e-05	6.22508e-06	7.99919e-06		0	0
980.862	C63H114O6N	60:6		1.18854e-06	3.637e-06	2.41277e-06	0	0		0	0
982.877	C63H116O6N	60:5		3.84437e-05	0	1.92219e-05	8.43597e-05	0		6.51379e-05	0
984.893	C63H118O6N	60:4		0	0	0	1.07333e-05	0		1.07333e-05	0
986.908	C63H120O6N	60:3		0	6.77993e-06	3.38996e-06	0	9.81835e-05		0	9.47935e-05
988.924	C63H122O6N	60:2		2.81908e-05	6.28562e-05	4.55235e-05	2.27138e-05	0		0	0
990.94	C63H124O6N	60:1		1.54529e-05	0	7.72643e-06	6.88459e-06	0		0	0
Total NL 297 18:2 acyl containing		Total NL 297 18:2 acyl containing				0				0.00457166	0.281843
764.674	C47H90O6N	44:2		5.11867e-05	0	2.55933e-05	3.28761e-05	0.000441776		7.28273e-06	0.000416183
766.69	C47H92O6N	44:1		1.63505e-05	2.67467e-05	2.15486e-05	0	0.00189665		0	0.0018751
768.706	C47H94O6N	44:0		3.10234e-05	3.77224e-06	1.73978e-05	5.06124e-05	0		3.32146e-05	0
776.711	C49H94O5N	e46:3		0	0	0	0	0		0	0
778.726	C49H96O5N	e46:2		0	1.05377e-05	5.26884e-06	0	5.94604e-05		0	5.41916e-05
780.742	C49H98O5N	e46:1		0	6.60844e-06	3.30422e-06	0.000174856	0.000166594		0.000171552	0.000163289
782.758	C49H100O5N	e46:0		2.39635e-05	0.000120338	7.21509e-05	0	2.34892e-05		0	0
790.69	C49H92O6N	46:3		0	2.17725e-05	1.08862e-05	0	0.000102796		0	9.19097e-05
792.706	C49H94O6N	46:2		2.5649e-05	2.01575e-05	2.29032e-05	0.000174754	0.00105801		0.000151851	0.00103511
794.721	C49H96O6N	46:1		4.59298e-05	0.000126046	8.59879e-05	0.000152098	0.00345394		6.61101e-05	0.00336796
796.737	C49H98O6N	46:0		5.99891e-06	1.27957e-05	9.39731e-06	3.72145e-05	1.23612e-05		2.78172e-05	2.96392e-06
802.726	C51H96O5N	e48:4		0	0	0	2.48342e-05	6.85528e-06		2.48342e-05	6.85528e-06
804.742	C51H98O5N	e48:3		0	9.66172e-06	4.83086e-06	8.16572e-06	3.62521e-05		3.33486e-06	3.14213e-05
806.758	C51H100O5N	e48:2		0.000101072	2.51827e-05	6.31272e-05	4.44917e-05	0.000110415		0	4.72881e-05
808.773	C51H102O5N	e48:1		7.76414e-05	0	3.88207e-05	0.000319283	0.000289572		0.000280462	0.000250751
810.789	C51H104O5N	e48:0		2.83989e-06	0	1.41995e-06	2.09134e-05	0		1.94935e-05	0
816.706	C51H94O6N	48:4		2.0371e-05	4.66801e-05	3.35255e-05	0	0		0	0
818.721	C51H96O6N	48:3		8.86602e-06	5.84156e-05	3.36408e-05	4.2576e-05	0.000290437		8.93517e-06	0.000256796
820.737	C51H98O6N	48:2		4.57813e-05	3.39972e-05	3.98892e-05	0.000267198	0.00136764		0.000227309	0.00132775
822.752	C51H100O6N	48:1		4.20584e-05	8.68701e-05	6.44642e-05	0.000196038	0.00828743		0.000131574	0.00822296
824.768	C51H102O6N	48:0		2.90023e-05	0	1.45012e-05	0.000105202	0		9.07011e-05	0
830.758	C53H100O5N	e50:4		0.00010078	0	5.039e-05	2.09816e-05	1.84648e-05		0	0
832.773	C53H102O5N	e50:3		3.48188e-06	2.94644e-05	1.64731e-05	5.12544e-05	0		3.47812e-05	0
834.789	C53H104O5N	e50:2		4.84267e-05	0.000101817	7.51218e-05	0.000156633	0.000153895		8.15114e-05	7.87734e-05
836.804	C53H106O5N	e50:1		5.21972e-05	3.13129e-05	4.17551e-05	0.000316345	0.00134367		0.00027459	0.00130191
838.82	C53H108O5N	e50:0		6.6386e-05	3.76533e-05	5.20196e-05	4.56342e-05	0		0	0
844.737	C53H98O6N	50:4		0	0	0	4.19343e-05	0		4.19343e-05	0
846.752	C53H100O6N	50:3		3.68577e-07	1.03128e-05	5.34071e-06	0.000242336	0.00149157		0.000236995	0.00148623
848.768	C53H102O6N	50:2		4.13437e-05	1.55434e-05	2.84435e-05	0.000346133	0.00784071		0.00031769	0.00781226
850.784	C53H104O6N	50:1		9.34757e-05	0.000140145	0.000116811	0.000408227	0.074135		0.000291416	0.0740182
852.799	C53H106O6N	50:0		4.10383e-05	0	2.05191e-05	4.88119e-05	0		2.82928e-05	0
856.773	C55H102O5N	e52:5		1.79766e-06	0	8.98829e-07	0	0		0	0
858.789	C55H104O5N	e52:4		6.19794e-05	2.23204e-05	4.21499e-05	5.13349e-05	0		9.18501e-06	0
860.804	C55H106O5N	e52:3		3.28458e-05	2.48987e-05	2.88722e-05	0.000210536	0.000304443		0.000181664	0.000275571
862.82	C55H108O5N	e52:2		1.16265e-05	2.82187e-05	1.99226e-05	0.000204159	0.00112602		0.000184237	0.00110609
864.836	C55H110O5N	e52:1		1.43462e-05	4.60491e-06	9.47558e-06	0.000129028	0.00647346		0.000119552	0.00646398
866.851	C55H112O5N	e52:0		1.46162e-06	0	7.30809e-07	0	0		0	0
868.737	C55H98O6N	52:6		3.59327e-05	0	1.79663e-05	3.69432e-05	0		1.89768e-05	0
870.752	C55H100O6N	52:5		0	1.27475e-05	6.37377e-06	2.32639e-05	0		1.68901e-05	0
872.768	C55H102O6N	52:4		4.40769e-05	1.82604e-07	2.21297e-05	3.2106e-05	0.00287487		9.97624e-06	0.00285274
874.784	C55H104O6N	52:3		0.000134205	0.000117879	0.000126042	0.00072241	0.0264257		0.000596368	0.0262997
876.799	C55H106O6N	52:2		0.00014299	0.00016194	0.000152465	0.00105199	0.0833552		0.000899523	0.0832027
878.815	C55H108O6N	52:1		0.000707329	0.000158614	0.000432971	0.00124017	0.492299		0.000807196	0.491866
880.83	C55H110O6N	52:0/e54:7		3.82176e-06	0	1.91088e-06	0	0		0	0
882.789	C57H104O5N	e54:6		0	0	0	9.43591e-06	0.000879601		9.43591e-06	0.000879601
884.804	C57H106O5N	e54:5		0	0	0	4.33193e-05	4.41957e-05		4.33193e-05	4.41957e-05
886.82	C57H108O5N	e54:4		0	2.53914e-05	1.26957e-05	0.000114895	3.57263e-05		0.000102199	2.30306e-05
888.836	C57H110O5N	e54:3		1.35397e-05	4.68773e-05	3.02085e-05	8.02939e-05	0.000807246		5.00854e-05	0.000777038
890.851	C57H112O5N	e54:2		4.89814e-05	2.01483e-06	2.54981e-05	9.5765e-05	0.00170362		7.02669e-05	0.00167812
892.867	C57H114O5N	e54:1		1.19799e-05	1.03376e-06	6.50684e-06	4.9965e-05	0.00619065		4.34581e-05	0.00618414
894.752	C57H100O6N	54:7/e54:0		6.08996e-05	0	3.04498e-05	0	0		0	0
896.768	C57H102O6N	54:6		5.09704e-05	0	2.54852e-05	6.30711e-05	0.000772434		3.75859e-05	0.000746949
898.784	C57H104O6N	54:5		0	1.94282e-05	9.71412e-06	0.000371777	0.00545698		0.000362063	0.00544727
900.799	C57H106O6N	54:4		3.39053e-05	4.05243e-05	3.72148e-05	0.000547228	0.0143138		0.000510013	0.0142766
902.815	C57H108O6N	54:3		0.000112019	0.000180864	0.000146442	0.00107059	0.0216972		0.000924147	0.0215507
904.83	C57H110O6N	54:2		2.8414e-05	0.000171533	9.99737e-05	0.000310897	0.0129186		0.000210924	0.0128187
906.846	C57H112O6N	54:1		0.000232168	0	0.000116084	0.000222606	0.0317409		0.000106522	0.0316249
908.862	C57H114O6N	54:0/e56:7		0	6.40715e-06	3.20358e-06	1.98002e-05	0.000249335		1.65966e-05	0.000246132
910.82	C59H108O5N	e56:6		7.63112e-05	0	3.81556e-05	3.58046e-05	7.79789e-05		0	3.98233e-05
912.836	C59H110O5N	e56:5		0	0	0	0	0		0	0
914.851	C59H112O5N	e56:4		0	1.1464e-05	5.73198e-06	1.34364e-05	4.82615e-05		7.70445e-06	4.25295e-05
916.867	C59H114O5N	e56:3		2.64232e-06	0	1.32116e-06	0	0.000260017		0	0.000258696
918.882	C59H116O5N	e56:2		2.70612e-05	1.96265e-05	2.33438e-05	8.47372e-05	0		6.13933e-05	0
920.898	C59H118O5N	e56:1		1.91241e-05	0	9.56204e-06	3.82145e-05	0.000246593		2.86525e-05	0.000237031
922.784	C59H104O6N	56:7/e56:0		6.24407e-05	3.89997e-05	5.07202e-05	0	0		0	0
924.799	C59H106O6N	56:6		0	0	0	0	0		0	0
926.815	C59H108O6N	56:5		1.91618e-05	0	9.58091e-06	6.26074e-05	0.000490751		5.30264e-05	0.00048117
928.83	C59H110O6N	56:4		0	1.8336e-05	9.16802e-06	0	0.000436825		0	0.000427657
930.846	C59H112O6N	56:3		1.40919e-05	3.53396e-05	2.47158e-05	7.35523e-05	0.000688501		4.88365e-05	0.000663786
932.862	C59H114O6N	56:2		2.28319e-05	0	1.14159e-05	9.28203e-05	0.00039593		8.14043e-05	0.000384514
934.877	C59H116O6N	56:1		0	3.73126e-05	1.86563e-05	0	0.000474021		0	0.000455365
936.836	C61H110O5N	e58:7/56:0		0	0	0	0	3.94807e-05		0	3.94807e-05
938.851	C61H112O5N	e58:6		2.00467e-05	3.37544e-05	2.69006e-05	0	0		0	0
940.867	C61H114O5N	e58:5		3.60251e-05	0	1.80126e-05	8.22412e-06	0		0	0
942.882	C61H116O5N	e58:4		5.90836e-05	0	2.95418e-05	1.21502e-05	0		0	0
944.898	C61H118O5N	e58:3		0	0	0	1.26968e-05	7.21494e-05		1.26968e-05	7.21494e-05
946.914	C61H120O5N	e58:2		0	6.44153e-05	3.22076e-05	0.000153575	0		0.000121367	0
948.929	C61H122O5N	e58:1/58:8		0	0	0	2.56617e-05	0		2.56617e-05	0
950.815	C61H108O6N	58:7/e58:0		0	0	0	0	0		0	0
952.83	C61H110O6N	58:6		0	0	0	6.11595e-05	0		6.11595e-05	0
954.846	C61H112O6N	58:5		9.05764e-05	0	4.52882e-05	7.26884e-06	0		0	0
956.862	C61H114O6N	58:4		6.69348e-05	4.21099e-05	5.45224e-05	0	0		0	0
958.877	C61H116O6N	58:3		0	1.01162e-05	5.05808e-06	0	0		0	0
960.893	C61H118O6N	58:2		0	0	0	0.000165794	0		0.000165794	0
962.908	C61H120O6N	58:1		7.32398e-06	2.75656e-05	1.74448e-05	1.42497e-05	0		0	0
964.867	C63H114O5N	e60:7/58:0		4.67862e-05	3.88397e-07	2.35873e-05	3.50262e-05	0		1.14389e-05	0
966.882	C63H116O5N	e60:6		0	0	0	0	0		0	0
968.898	C63H118O5N	e60:5		0	0	0	0	0		0	0
970.914	C63H120O5N	e60:4		0	0	0	1.6046e-05	0		1.6046e-05	0
972.929	C63H122O5N	e60:3		2.35336e-05	0	1.17668e-05	0	3.21077e-05		0	2.03409e-05
974.945	C63H124O5N	e60:2		0	5.08245e-05	2.54123e-05	2.60175e-05	0		6.05185e-07	0
976.83	C63H110O6N	60:8/e60:1		0	0	0	0	0		0	0
978.846	C63H112O6N	60:7/e60:0		2.49523e-05	3.14652e-05	2.82087e-05	0	0		0	0
980.862	C63H114O6N	60:6		4.9093e-06	0	2.45465e-06	1.4053e-05	0		1.15984e-05	0
982.877	C63H116O6N	60:5		1.35153e-05	0	6.75765e-06	0	0		0	0
984.893	C63H118O6N	60:4		4.2902e-05	0	2.1451e-05	0.000195339	0		0.000173888	0
986.908	C63H120O6N	60:3		0	0	0	0	5.29151e-05		0	5.29151e-05
988.924	C63H122O6N	60:2		0	4.14728e-06	2.07364e-06	2.57936e-05	0		2.37199e-05	0
990.94	C63H124O6N	60:1		0	0	0	2.82994e-05	0		2.82994e-05	0
Total NL 299 18:1 acyl containing		Total NL 299 18:1 acyl containing				0				0.00881516	0.813387
764.674	C47H90O6N	44:2		2.08722e-05	2.45397e-05	2.27059e-05	0.00012166	0.00010001		9.89542e-05	7.73042e-05
766.69	C47H92O6N	44:1		0	1.46542e-05	7.32708e-06	0	0.000406368		0	0.000399041
768.706	C47H94O6N	44:0		8.83978e-05	3.31085e-05	6.07532e-05	0.000118602	0.0041467		5.78484e-05	0.00408595
776.711	C49H94O5N	e46:3		8.31599e-05	3.55304e-05	5.93452e-05	3.76722e-05	3.21894e-05		0	0
778.726	C49H96O5N	e46:2		0	9.71072e-06	4.85536e-06	3.75434e-05	0		3.2688e-05	0
780.742	C49H98O5N	e46:1		4.1758e-05	1.50244e-05	2.83912e-05	3.28855e-05	4.90013e-05		4.4943e-06	2.06101e-05
782.758	C49H100O5N	e46:0		1.57265e-05	2.32439e-05	1.94852e-05	0.000111587	0.000209751		9.2102e-05	0.000190266
790.69	C49H92O6N	46:3		9.97294e-06	0	4.98647e-06	0	0		0	0
792.706	C49H94O6N	46:2		4.57259e-05	1.37398e-05	2.97329e-05	0	0		0	0
794.721	C49H96O6N	46:1		2.4709e-05	1.26656e-05	1.86873e-05	7.04121e-05	0.000723507		5.17248e-05	0.00070482
796.737	C49H98O6N	46:0		0.000122406	9.67584e-05	0.000109582	0.000159296	0.00533229		4.97137e-05	0.00522271
802.726	C51H96O5N	e48:4		7.31809e-05	4.22042e-05	5.76925e-05	8.67344e-06	0		0	0
804.742	C51H98O5N	e48:3		0	0	0	2.72396e-05	0		2.72396e-05	0
806.758	C51H100O5N	e48:2		0	8.49735e-05	4.24867e-05	1.892e-05	0		0	0
808.773	C51H102O5N	e48:1		1.15261e-05	1.55091e-05	1.35176e-05	4.29603e-06	0		0	0
810.789	C51H104O5N	e48:0		3.67817e-05	6.70354e-05	5.19085e-05	0.000151936	0.000481455		0.000100028	0.000429546
816.706	C51H94O6N	48:4		1.47685e-05	2.41919e-05	1.94802e-05	0	8.11533e-05		0	6.16731e-05
818.721	C51H96O6N	48:3		5.52634e-05	0	2.76317e-05	2.46002e-05	0		0	0
820.737	C51H98O6N	48:2		8.97259e-05	0	4.48629e-05	0.000286533	0.000182706		0.00024167	0.000137843
822.752	C51H100O6N	48:1		2.71243e-05	0	1.35622e-05	0.000108784	0.0013373		9.52223e-05	0.00132374
824.768	C51H102O6N	48:0		6.16734e-05	5.72388e-05	5.94561e-05	0.00082322	0.0202757		0.000763764	0.0202163
830.758	C53H100O5N	e50:4		2.96245e-05	2.2771e-06	1.59508e-05	1.63763e-05	0		4.25478e-07	0
832.773	C53H102O5N	e50:3		5.12682e-05	0	2.56341e-05	0	6.51264e-05		0	3.94923e-05
834.789	C53H104O5N	e50:2		5.26292e-06	0	2.63146e-06	0.000150369	4.82291e-05		0.000147737	4.55976e-05
836.804	C53H106O5N	e50:1		3.50802e-05	2.27766e-05	2.89284e-05	0	0.00012188		0	9.29519e-05
838.82	C53H108O5N	e50:0		9.96731e-05	4.43179e-05	7.19955e-05	0.000119041	0.00249926		4.70458e-05	0.00242726
844.737	C53H98O6N	50:4		1.56821e-05	0	7.84107e-06	0	0		0	0
846.752	C53H100O6N	50:3		0	0	0	1.06117e-05	6.45737e-05		1.06117e-05	6.45737e-05
848.768	C53H102O6N	50:2		0	0	0	3.29863e-05	0.00288489		3.29863e-05	0.00288489
850.784	C53H104O6N	50:1		6.13526e-05	7.65771e-05	6.89648e-05	0.000108968	0.0197743		4.0003e-05	0.0197053
852.799	C53H106O6N	50:0		0.00162178	0.000165556	0.000893668	0.00488017	0.329391		0.0039865	0.328497
856.773	C55H102O5N	e52:5		5.06792e-05	0	2.53396e-05	3.0332e-05	0.000360776		4.99236e-06	0.000335437
858.789	C55H104O5N	e52:4		0	0	0	2.54066e-05	0		2.54066e-05	0
860.804	C55H106O5N	e52:3		1.46186e-05	0	7.30931e-06	2.06487e-05	0		1.33394e-05	0
862.82	C55H108O5N	e52:2		2.42187e-05	6.25587e-05	4.33887e-05	2.71849e-05	0.000455447		0	0.000412059
864.836	C55H110O5N	e52:1		0	5.32338e-05	2.66169e-05	8.29524e-05	0.00263929		5.63355e-05	0.00261268
866.851	C55H112O5N	e52:0		6.03751e-05	6.18625e-06	3.32807e-05	0.000260632	0.0183513		0.000227351	0.018318
868.737	C55H98O6N	52:6		0	5.26771e-06	2.63385e-06	5.16033e-05	0		4.89695e-05	0
870.752	C55H100O6N	52:5		0	0	0	0	0		0	0
872.768	C55H102O6N	52:4		4.12772e-05	0	2.06386e-05	3.36386e-05	0		1.3e-05	0
874.784	C55H104O6N	52:3		8.19579e-06	1.62349e-05	1.22153e-05	0.000113305	0.006327		0.00010109	0.00631478
876.799	C55H106O6N	52:2		0.000161894	0.000245493	0.000203693	0.000671883	0.139497		0.000468189	0.139293
878.815	C55H108O6N	52:1		0.000795343	2.38056e-05	0.000409574	0.00110285	0.447819		0.000693274	0.447409
880.83	C55H110O6N	52:0/e54:7		0.0124216	0.000397787	0.00640971	0.0148822	1.58492		0.00847253	1.57852
882.789	C57H104O5N	e54:6		0	0	0	0	0.00195254		0	0.00195254
884.804	C57H106O5N	e54:5		1.53601e-05	1.60374e-05	1.56987e-05	2.48179e-05	0.00221557		9.11916e-06	0.00219988
886.82	C57H108O5N	e54:4		0	8.33694e-06	4.16847e-06	4.13956e-06	0		0	0
888.836	C57H110O5N	e54:3		5.74562e-05	7.05812e-06	3.22572e-05	6.15412e-05	0		2.9284e-05	0
890.851	C57H112O5N	e54:2		0	2.84695e-05	1.42348e-05	4.38835e-05	0.00126709		2.96488e-05	0.00125285
892.867	C57H114O5N	e54:1		3.02647e-05	1.54515e-05	2.28581e-05	0.000109853	0.00557825		8.69952e-05	0.0055554
894.752	C57H100O6N	54:7/e54:0		0.000150143	5.36884e-05	0.000101916	0.00053809	0.0189526		0.000436174	0.0188507
896.768	C57H102O6N	54:6		5.07553e-05	1.80149e-05	3.43851e-05	0	0.000140129		0	0.000105744
898.784	C57H104O6N	54:5		7.08112e-06	6.98678e-06	7.03395e-06	0	0.000148333		0	0.000141299
900.799	C57H106O6N	54:4		1.69003e-05	6.24927e-06	1.15748e-05	0.000126012	0.00192305		0.000114438	0.00191148
902.815	C57H108O6N	54:3		0	5.99587e-06	2.99794e-06	7.65629e-05	0.00654287		7.35649e-05	0.00653987
904.83	C57H110O6N	54:2		0.000152391	7.36462e-05	0.000113018	0.000239027	0.0244941		0.000126009	0.0243811
906.846	C57H112O6N	54:1		0.000193291	5.57505e-05	0.000124521	0.000621443	0.0565576		0.000496922	0.0564331
908.862	C57H114O6N	54:0/e56:7		0.00197663	0.000199442	0.00108804	0.00986664	0.137849		0.0087786	0.136761
910.82	C59H108O5N	e56:6		9.97495e-05	0	4.98747e-05	3.37849e-05	0		0	0
912.836	C59H110O5N	e56:5		0	0	0	5.31755e-05	0.000101962		5.31755e-05	0.000101962
914.851	C59H112O5N	e56:4		1.22636e-05	0	6.13179e-06	4.68599e-05	0		4.07281e-05	0
916.867	C59H114O5N	e56:3		0	0	0	0	0		0	0
918.882	C59H116O5N	e56:2		0	0	0	0	0		0	0
920.898	C59H118O5N	e56:1		3.69399e-05	0	1.84699e-05	0	0.000501405		0	0.000482935
922.784	C59H104O6N	56:7/e56:0		0.000158756	1.6014e-05	8.7385e-05	0.000168087	0.00247509		8.07021e-05	0.00238771
924.799	C59H106O6N	56:6		0	1.42299e-05	7.11494e-06	3.59763e-05	2.44797e-05		2.88614e-05	1.73648e-05
926.815	C59H108O6N	56:5		9.92787e-06	0	4.96394e-06	1.12586e-05	0		6.29463e-06	0
928.83	C59H110O6N	56:4		0	1.49294e-05	7.46472e-06	0	0.000486588		0	0.000479123
930.846	C59H112O6N	56:3		0	1.36805e-05	6.84027e-06	0	0.000347434		0	0.000340594
932.862	C59H114O6N	56:2		1.55208e-06	0	7.76042e-07	2.44003e-05	0.000900781		2.36242e-05	0.000900005
934.877	C59H116O6N	56:1		0	3.14514e-05	1.57257e-05	0	0.00128627		0	0.00127055
936.836	C61H110O5N	e58:7/56:0		3.70799e-05	3.33013e-05	3.51906e-05	0.000395871	0.00241086		0.00036068	0.00237567
938.851	C61H112O5N	e58:6		0	0	0	3.45705e-05	2.05892e-05		3.45705e-05	2.05892e-05
940.867	C61H114O5N	e58:5		0	0	0	0	0		0	0
942.882	C61H116O5N	e58:4		0	2.10914e-05	1.05457e-05	0	0		0	0
944.898	C61H118O5N	e58:3		0	0	0	2.89293e-05	0		2.89293e-05	0
946.914	C61H120O5N	e58:2		2.29336e-05	0	1.14668e-05	0.000112257	0		0.000100791	0
948.929	C61H122O5N	e58:1/58:8		6.30356e-05	0	3.15178e-05	0	0		0	0
950.815	C61H108O6N	58:7/e58:0		0	2.39938e-06	1.19969e-06	3.52293e-05	0		3.40296e-05	0
952.83	C61H110O6N	58:6		0	2.49722e-05	1.24861e-05	2.78114e-05	0		1.53253e-05	0
954.846	C61H112O6N	58:5		6.01897e-06	1.28293e-07	3.07363e-06	4.70798e-05	0		4.40062e-05	0
956.862	C61H114O6N	58:4		0.000118971	0	5.94853e-05	0	0		0	0
958.877	C61H116O6N	58:3		0	1.11061e-05	5.55304e-06	0	0		0	0
960.893	C61H118O6N	58:2		0	0	0	6.75336e-05	0		6.75336e-05	0
962.908	C61H120O6N	58:1		6.8268e-05	0	3.4134e-05	0	0.00026938		0	0.000235246
964.867	C63H114O5N	e60:7/58:0		0	1.78502e-05	8.9251e-06	5.76908e-05	0.000233834		4.87657e-05	0.000224909
966.882	C63H116O5N	e60:6		0	7.59245e-05	3.79622e-05	0	0		0	0
968.898	C63H118O5N	e60:5		1.76767e-05	0	8.83833e-06	0	0		0	0
970.914	C63H120O5N	e60:4		0	0	0	3.654e-05	0		3.654e-05	0
972.929	C63H122O5N	e60:3		0	0	0	0	0		0	0
974.945	C63H124O5N	e60:2		0	0	0	5.52488e-05	0		5.52488e-05	0
976.83	C63H110O6N	60:8/e60:1		3.40023e-06	0	1.70012e-06	0	0		0	0
978.846	C63H112O6N	60:7/e60:0		2.96423e-05	1.53624e-05	2.25023e-05	2.47066e-05	0		2.2043e-06	0
980.862	C63H114O6N	60:6		0	0	0	0	0		0	0
982.877	C63H116O6N	60:5		0	3.07883e-05	1.53941e-05	0	0		0	0
984.893	C63H118O6N	60:4		0	0	0	1.05729e-05	0		1.05729e-05	0
986.908	C63H120O6N	60:3		0	0	0	0	0		0	0
988.924	C63H122O6N	60:2		0	4.58047e-06	2.29023e-06	4.76357e-05	0		4.53454e-05	0
990.94	C63H124O6N	60:1		1.64967e-05	0	8.24836e-06	0	0		0	0
Total NL 301 18:0 acyl containing		Total NL 301 18:0 acyl containing				0				0.0273039	2.84476
764.674	C47H90O6N	44:2		0	5.63592e-06	2.81796e-06	0	1.45314e-05		0	1.17135e-05
766.69	C47H92O6N	44:1		3.27196e-05	0	1.63598e-05	0	5.12368e-05		0	3.4877e-05
768.706	C47H94O6N	44:0		0	0	0	0	8.1318e-05		0	8.1318e-05
776.711	C49H94O5N	e46:3		1.42886e-06	0.000131937	6.6683e-05	5.18911e-05	1.71008e-05		0	0
778.726	C49H96O5N	e46:2		0	8.47932e-06	4.23966e-06	6.78405e-05	1.57903e-05		6.36008e-05	1.15506e-05
780.742	C49H98O5N	e46:1		4.84357e-06	0	2.42179e-06	1.77179e-05	0		1.52961e-05	0
782.758	C49H100O5N	e46:0		3.8552e-05	1.07941e-05	2.46731e-05	3.61157e-05	2.60562e-05		1.14427e-05	1.38316e-06
790.69	C49H92O6N	46:3		4.89214e-06	0	2.44607e-06	0	2.59815e-05		0	2.35354e-05
792.706	C49H94O6N	46:2		0	2.91084e-05	1.45542e-05	1.56207e-06	5.33553e-06		0	0
794.721	C49H96O6N	46:1		0.000125187	0	6.25936e-05	1.34508e-05	1.05564e-05		0	0
796.737	C49H98O6N	46:0		2.89536e-05	1.25267e-05	2.07402e-05	9.03246e-05	3.338e-05		6.95845e-05	1.26398e-05
802.726	C51H96O5N	e48:4		5.26911e-05	1.05799e-05	3.16355e-05	0	0		0	0
804.742	C51H98O5N	e48:3		0	0	0	5.95313e-05	0		5.95313e-05	0
806.758	C51H100O5N	e48:2		0	5.69826e-07	2.84913e-07	0	9.07075e-05		0	9.04226e-05
808.773	C51H102O5N	e48:1		0.000159824	0	7.99119e-05	2.49353e-05	4.16882e-05		0	0
810.789	C51H104O5N	e48:0		0	0	0	8.40504e-06	3.25046e-05		8.40504e-06	3.25046e-05
816.706	C51H94O6N	48:4		7.84206e-06	0	3.92103e-06	2.27776e-05	0		1.88565e-05	0
818.721	C51H96O6N	48:3		0	2.96491e-05	1.48245e-05	1.0852e-06	0		0	0
820.737	C51H98O6N	48:2		1.61544e-05	6.40034e-05	4.00789e-05	3.89657e-05	1.49717e-05		0	0
822.752	C51H100O6N	48:1		2.50168e-05	2.23725e-05	2.36947e-05	1.03689e-05	0.000198003		0	0.000174308
824.768	C51H102O6N	48:0		2.56868e-05	0	1.28434e-05	2.18361e-05	0		8.99275e-06	0
830.758	C53H100O5N	e50:4		6.52365e-06	2.00015e-05	1.32626e-05	2.77698e-05	0		1.45072e-05	0
832.773	C53H102O5N	e50:3		4.87761e-06	0	2.4388e-06	9.683e-06	1.90631e-05		7.24419e-06	1.66243e-05
834.789	C53H104O5N	e50:2		4.82019e-05	4.58191e-05	4.70105e-05	3.19851e-05	1.1331e-05		0	0
836.804	C53H106O5N	e50:1		2.26177e-05	0	1.13088e-05	4.83669e-06	1.82686e-06		0	0
838.82	C53H108O5N	e50:0		4.45698e-05	0	2.22849e-05	6.24688e-05	0		4.01838e-05	0
844.737	C53H98O6N	50:4		0	8.20253e-06	4.10127e-06	1.52705e-05	0		1.11692e-05	0
846.752	C53H100O6N	50:3		8.09767e-06	1.5779e-05	1.19383e-05	2.95973e-06	4.81635e-05		0	3.62252e-05
848.768	C53H102O6N	50:2		5.01383e-06	4.04467e-05	2.27303e-05	0	0		0	0
850.784	C53H104O6N	50:1		5.75874e-05	0	2.87937e-05	4.16665e-05	2.38274e-06		1.28728e-05	0
852.799	C53H106O6N	50:0		0	7.52872e-05	3.76436e-05	1.80174e-05	1.88828e-05		0	0
856.773	C55H102O5N	e52:5		6.18816e-06	0	3.09408e-06	5.00647e-05	2.66225e-05		4.69706e-05	2.35284e-05
858.789	C55H104O5N	e52:4		4.67776e-05	5.24327e-05	4.96051e-05	1.35052e-05	9.84361e-06		0	0
860.804	C55H106O5N	e52:3		0	9.2184e-06	4.6092e-06	0	0		0	0
862.82	C55H108O5N	e52:2		2.41783e-06	0	1.20892e-06	2.67082e-05	0		2.54993e-05	0
864.836	C55H110O5N	e52:1		5.95866e-06	2.3542e-05	1.47503e-05	0	0		0	0
866.851	C55H112O5N	e52:0		0	0	0	1.40502e-05	1.26315e-05		1.40502e-05	1.26315e-05
868.737	C55H98O6N	52:6		1.75511e-05	4.83111e-05	3.29311e-05	7.36297e-05	0.000798748		4.06986e-05	0.000765817
870.752	C55H100O6N	52:5		2.96663e-05	0	1.48332e-05	3.17505e-05	0.000126741		1.69173e-05	0.000111907
872.768	C55H102O6N	52:4		0	1.52267e-05	7.61334e-06	1.06668e-05	7.9998e-06		3.05346e-06	3.86464e-07
874.784	C55H104O6N	52:3		1.19882e-05	0	5.99412e-06	0	3.19906e-05		0	2.59964e-05
876.799	C55H106O6N	52:2		9.42395e-07	0	4.71198e-07	0	2.15704e-06		0	1.68584e-06
878.815	C55H108O6N	52:1		1.73879e-05	0	8.69396e-06	0	4.49618e-05		0	3.62679e-05
880.83	C55H110O6N	52:0/e54:7		2.31658e-05	0	1.15829e-05	9.67424e-05	3.20546e-05		8.51595e-05	2.04717e-05
882.789	C57H104O5N	e54:6		0	0	0	1.08819e-05	5.33768e-05		1.08819e-05	5.33768e-05
884.804	C57H106O5N	e54:5		3.259e-05	4.58895e-06	1.85895e-05	0	5.59207e-05		0	3.73312e-05
886.82	C57H108O5N	e54:4		1.03439e-05	1.01275e-05	1.02357e-05	1.67828e-05	0		6.54712e-06	0
888.836	C57H110O5N	e54:3		1.80173e-05	0	9.00867e-06	0	0		0	0
890.851	C57H112O5N	e54:2		4.02996e-05	1.81795e-05	2.92395e-05	8.38043e-06	2.90738e-05		0	0
892.867	C57H114O5N	e54:1		0	0.000451366	0.000225683	0.000544573	0.000669727		0.00031889	0.000444044
894.752	C57H100O6N	54:7/e54:0		5.33689e-05	0	2.66844e-05	9.88441e-06	0.000664877		0	0.000638193
896.768	C57H102O6N	54:6		3.20583e-05	1.55062e-05	2.37822e-05	0.000117072	0.00454314		9.32897e-05	0.00451935
898.784	C57H104O6N	54:5		0.00011023	0	5.5115e-05	1.06391e-05	0.00041669		0	0.000361575
900.799	C57H106O6N	54:4		3.27022e-05	4.30385e-05	3.78703e-05	4.43918e-05	1.62685e-06		6.52149e-06	0
902.815	C57H108O6N	54:3		0	0	0	1.56419e-05	0		1.56419e-05	0
904.83	C57H110O6N	54:2		1.5409e-05	5.39544e-06	1.04022e-05	0	0		0	0
906.846	C57H112O6N	54:1		2.40923e-05	0	1.20461e-05	2.12229e-06	1.95069e-05		0	7.46073e-06
908.862	C57H114O6N	54:0/e56:7		5.03676e-06	3.15155e-05	1.82761e-05	1.51469e-05	0.000109614		0	9.1338e-05
910.82	C59H108O5N	e56:6		4.6974e-05	0	2.3487e-05	8.9744e-06	7.64503e-05		0	5.29633e-05
912.836	C59H110O5N	e56:5		4.16573e-05	0	2.08286e-05	8.51035e-06	8.04709e-06		0	0
914.851	C59H112O5N	e56:4		0	0	0	2.43005e-05	0		2.43005e-05	0
916.867	C59H114O5N	e56:3		3.19062e-05	0	1.59531e-05	5.62144e-05	0		4.02613e-05	0
918.882	C59H116O5N	e56:2		3.94459e-05	3.60732e-05	3.77596e-05	1.36681e-05	5.47572e-05		0	1.69977e-05
920.898	C59H118O5N	e56:1		0	0	0	0	0.000199531		0	0.000199531
922.784	C59H104O6N	56:7/e56:0		3.80931e-05	1.83228e-05	2.8208e-05	7.65897e-05	0.000220342		4.83817e-05	0.000192134
924.799	C59H106O6N	56:6		2.74808e-05	8.21121e-06	1.7846e-05	0.000177134	0.000893867		0.000159288	0.000876021
926.815	C59H108O6N	56:5		9.37966e-05	0	4.68983e-05	1.25694e-05	3.79516e-05		0	0
928.83	C59H110O6N	56:4		0	5.03672e-06	2.51836e-06	8.19946e-05	0		7.94762e-05	0
930.846	C59H112O6N	56:3		0	0	0	0	2.96416e-06		0	2.96416e-06
932.862	C59H114O6N	56:2		5.92421e-05	0	2.9621e-05	2.32856e-06	0		0	0
934.877	C59H116O6N	56:1		1.594e-05	0	7.97002e-06	3.04851e-05	0		2.25151e-05	0
936.836	C61H110O5N	e58:7/56:0		0	0	0	1.26507e-06	4.31538e-06		1.26507e-06	4.31538e-06
938.851	C61H112O5N	e58:6		2.3486e-05	7.48693e-05	4.91776e-05	2.73958e-05	0.000148018		0	9.88401e-05
940.867	C61H114O5N	e58:5		8.33981e-06	1.93152e-05	1.38275e-05	0	0		0	0
942.882	C61H116O5N	e58:4		1.05353e-05	2.28042e-05	1.66698e-05	2.94536e-05	4.39027e-05		1.27838e-05	2.7233e-05
944.898	C61H118O5N	e58:3		1.63026e-05	0	8.1513e-06	8.10122e-06	0		0	0
946.914	C61H120O5N	e58:2		3.33048e-05	0	1.66524e-05	1.87439e-05	0		2.09147e-06	0
948.929	C61H122O5N	e58:1/58:8		9.07724e-05	0	4.53862e-05	6.20065e-05	0		1.66203e-05	0
950.815	C61H108O6N	58:7/e58:0		0	2.7412e-05	1.3706e-05	1.21609e-05	0		0	0
952.83	C61H110O6N	58:6		3.09164e-05	1.19252e-05	2.14208e-05	1.92277e-05	5.37354e-05		0	3.23146e-05
954.846	C61H112O6N	58:5		0	4.43896e-05	2.21948e-05	1.02504e-05	0		0	0
956.862	C61H114O6N	58:4		5.34063e-05	1.01004e-06	2.72081e-05	1.15512e-05	4.40026e-05		0	1.67945e-05
958.877	C61H116O6N	58:3		0	0	0	0	0		0	0
960.893	C61H118O6N	58:2		0	0	0	0	0.000116158		0	0.000116158
962.908	C61H120O6N	58:1		9.5345e-06	1.08237e-05	1.01791e-05	4.79871e-05	5.26262e-05		3.7808e-05	4.24471e-05
964.867	C63H114O5N	e60:7/58:0		5.18993e-06	4.71873e-05	2.61886e-05	1.77401e-05	0		0	0
966.882	C63H116O5N	e60:6		0	0	0	4.89937e-06	0		4.89937e-06	0
968.898	C63H118O5N	e60:5		0	5.77329e-05	2.88665e-05	0	5.12174e-05		0	2.23509e-05
970.914	C63H120O5N	e60:4		3.3436e-05	5.03361e-05	4.18861e-05	6.27171e-06	0		0	0
972.929	C63H122O5N	e60:3		2.28652e-05	3.96764e-05	3.12708e-05	0	0		0	0
974.945	C63H124O5N	e60:2		3.84915e-05	0	1.92457e-05	1.53167e-05	1.52653e-05		0	0
976.83	C63H110O6N	60:8/e60:1		4.74243e-06	0	2.37121e-06	9.93348e-06	0		7.56226e-06	0
978.846	C63H112O6N	60:7/e60:0		5.60793e-05	0	2.80396e-05	1.33079e-05	2.31652e-05		0	0
980.862	C63H114O6N	60:6		9.08303e-05	0	4.54152e-05	1.82247e-05	0		0	0
982.877	C63H116O6N	60:5		0	0	0	0	0		0	0
984.893	C63H118O6N	60:4		0	5.57962e-05	2.78981e-05	4.57347e-05	8.78833e-05		1.78366e-05	5.99852e-05
986.908	C63H120O6N	60:3		0	1.03846e-05	5.1923e-06	4.84116e-06	1.62668e-05		0	1.10745e-05
988.924	C63H122O6N	60:2		2.08658e-05	0	1.04329e-05	0	0		0	0
990.94	C63H124O6N	60:1		9.60119e-05	5.05217e-05	7.32668e-05	0	6.42293e-05		0	0
Total NL 319 20:5 acyl containing		Total NL 319 20:5 acyl containing				0				0.0015009	0.00945059
764.674	C47H90O6N	44:2		0	3.94051e-06	1.97026e-06	0	3.85453e-05		0	3.65751e-05
766.69	C47H92O6N	44:1		6.68991e-06	1.1008e-05	8.84896e-06	2.93396e-05	4.34986e-05		2.04906e-05	3.46497e-05
768.706	C47H94O6N	44:0		6.11884e-06	1.32967e-05	9.70778e-06	4.54286e-05	0		3.57209e-05	0
776.711	C49H94O5N	e46:3		5.3733e-05	0	2.68665e-05	0	7.33913e-05		0	4.65247e-05
778.726	C49H96O5N	e46:2		2.11202e-05	0	1.05601e-05	9.50937e-05	0		8.45336e-05	0
780.742	C49H98O5N	e46:1		6.23237e-05	1.22837e-05	3.73037e-05	0	6.56516e-05		0	2.83479e-05
782.758	C49H100O5N	e46:0		5.23988e-06	0	2.61994e-06	1.51517e-05	4.65499e-06		1.25317e-05	2.03506e-06
790.69	C49H92O6N	46:3		5.35226e-06	6.46345e-06	5.90786e-06	0	5.21263e-05		0	4.62185e-05
792.706	C49H94O6N	46:2		2.74058e-05	0	1.37029e-05	0	0.00013916		0	0.000125457
794.721	C49H96O6N	46:1		0	0	0	0.000142527	0		0.000142527	0
796.737	C49H98O6N	46:0		0	3.30754e-05	1.65377e-05	8.90906e-05	4.21758e-05		7.25529e-05	2.56381e-05
802.726	C51H96O5N	e48:4		5.4837e-06	0	2.74185e-06	2.01089e-05	0		1.73671e-05	0
804.742	C51H98O5N	e48:3		0	2.05833e-05	1.02917e-05	0	2.321e-05		0	1.29183e-05
806.758	C51H100O5N	e48:2		0	0	0	2.5385e-05	2.61972e-05		2.5385e-05	2.61972e-05
808.773	C51H102O5N	e48:1		1.20113e-05	8.03698e-06	1.00241e-05	3.8444e-06	0		0	0
810.789	C51H104O5N	e48:0		2.84659e-05	0	1.42329e-05	2.84029e-05	0		1.417e-05	0
816.706	C51H94O6N	48:4		0	5.3263e-05	2.66315e-05	2.18462e-05	1.48743e-05		0	0
818.721	C51H96O6N	48:3		0	7.22891e-06	3.61445e-06	1.6451e-05	9.9852e-06		1.28365e-05	6.37074e-06
820.737	C51H98O6N	48:2		6.05703e-05	0	3.02852e-05	2.65512e-05	0		0	0
822.752	C51H100O6N	48:1		0	4.08375e-05	2.04188e-05	0	0		0	0
824.768	C51H102O6N	48:0		5.71667e-06	3.18496e-05	1.87831e-05	5.64696e-05	2.60819e-05		3.76865e-05	7.29878e-06
830.758	C53H100O5N	e50:4		0	4.37173e-05	2.18587e-05	7.01797e-06	0		0	0
832.773	C53H102O5N	e50:3		2.87619e-05	2.24915e-05	2.56267e-05	5.03045e-05	0		2.46778e-05	0
834.789	C53H104O5N	e50:2		4.28926e-05	1.46258e-06	2.21776e-05	4.45622e-05	9.8284e-06		2.23846e-05	0
836.804	C53H106O5N	e50:1		0	1.70187e-05	8.50937e-06	0	7.32913e-05		0	6.4782e-05
838.82	C53H108O5N	e50:0		9.6862e-05	0	4.8431e-05	0	0		0	0
844.737	C53H98O6N	50:4		0	0	0	4.57715e-05	8.13336e-05		4.57715e-05	8.13336e-05
846.752	C53H100O6N	50:3		1.85281e-05	2.40083e-05	2.12682e-05	6.35721e-05	0.000128159		4.23039e-05	0.00010689
848.768	C53H102O6N	50:2		7.70094e-06	0	3.85047e-06	2.95657e-05	0		2.57152e-05	0
850.784	C53H104O6N	50:1		0	0	0	0	4.6112e-05		0	4.6112e-05
852.799	C53H106O6N	50:0		7.06724e-05	0	3.53362e-05	6.92076e-05	0		3.38714e-05	0
856.773	C55H102O5N	e52:5		0	0	0	3.08985e-05	0		3.08985e-05	0
858.789	C55H104O5N	e52:4		6.16884e-05	0	3.08442e-05	3.08794e-05	2.3076e-05		3.5226e-08	0
860.804	C55H106O5N	e52:3		4.01624e-06	9.381e-06	6.69862e-06	8.95896e-05	2.73568e-05		8.2891e-05	2.06582e-05
862.82	C55H108O5N	e52:2		0	0	0	3.21005e-06	4.48818e-05		3.21005e-06	4.48818e-05
864.836	C55H110O5N	e52:1		0	0	0	0	2.09639e-05		0	2.09639e-05
866.851	C55H112O5N	e52:0		7.87786e-05	1.6004e-05	4.73913e-05	3.4901e-05	3.80181e-05		0	0
868.737	C55H98O6N	52:6		2.55467e-05	3.86445e-06	1.47055e-05	4.3059e-05	0.000185066		2.83534e-05	0.00017036
870.752	C55H100O6N	52:5		0	1.36491e-05	6.82457e-06	1.32893e-05	3.42036e-05		6.46469e-06	2.7379e-05
872.768	C55H102O6N	52:4		1.73512e-07	2.1436e-05	1.08048e-05	6.61942e-05	0.000133947		5.53894e-05	0.000123142
874.784	C55H104O6N	52:3		2.97699e-05	0	1.4885e-05	0.000136552	6.38992e-05		0.000121667	4.90143e-05
876.799	C55H106O6N	52:2		2.28921e-05	4.38692e-06	1.36395e-05	0	4.43931e-05		0	3.07536e-05
878.815	C55H108O6N	52:1		0	4.89228e-05	2.44614e-05	3.04986e-05	0		6.03725e-06	0
880.83	C55H110O6N	52:0/e54:7		0.000125994	7.158e-05	9.87871e-05	4.35658e-06	0		0	0
882.789	C57H104O5N	e54:6		0	3.20645e-05	1.60323e-05	8.55655e-05	6.8487e-05		6.95332e-05	5.24548e-05
884.804	C57H106O5N	e54:5		0	0	0	1.13891e-05	5.26087e-05		1.13891e-05	5.26087e-05
886.82	C57H108O5N	e54:4		0	3.8751e-05	1.93755e-05	6.53842e-05	3.72263e-06		4.60087e-05	0
888.836	C57H110O5N	e54:3		0	0	0	5.91423e-06	7.29601e-06		5.91423e-06	7.29601e-06
890.851	C57H112O5N	e54:2		0	0	0	9.88573e-07	0		9.88573e-07	0
892.867	C57H114O5N	e54:1		3.06207e-05	1.83941e-05	2.45074e-05	3.43169e-05	2.70573e-06		9.80952e-06	0
894.752	C57H100O6N	54:7/e54:0		7.78035e-05	2.2203e-05	5.00032e-05	2.77642e-05	5.72815e-05		0	7.27824e-06
896.768	C57H102O6N	54:6		0	1.41809e-05	7.09047e-06	0.00010065	0.000273424		9.356e-05	0.000266333
898.784	C57H104O6N	54:5		0	0	0	4.84409e-06	0.000676422		4.84409e-06	0.000676422
900.799	C57H106O6N	54:4		8.689e-06	3.24834e-05	2.05862e-05	3.95481e-05	0.00146297		1.89619e-05	0.00144238
902.815	C57H108O6N	54:3		4.92782e-06	1.60333e-05	1.04806e-05	0	0		0	0
904.83	C57H110O6N	54:2		3.15576e-05	0	1.57788e-05	1.14098e-05	0		0	0
906.846	C57H112O6N	54:1		2.22895e-05	3.96977e-05	3.09936e-05	5.532e-05	0		2.43264e-05	0
908.862	C57H114O6N	54:0/e56:7		3.54168e-05	0	1.77084e-05	8.31542e-06	4.15783e-05		0	2.38699e-05
910.82	C59H108O5N	e56:6		0	0	0	7.66436e-05	0		7.66436e-05	0
912.836	C59H110O5N	e56:5		0	7.9586e-05	3.9793e-05	7.8697e-05	0		3.8904e-05	0
914.851	C59H112O5N	e56:4		4.19858e-05	5.36531e-06	2.36755e-05	4.51196e-05	1.00136e-05		2.14441e-05	0
916.867	C59H114O5N	e56:3		0	0	0	1.19529e-05	0		1.19529e-05	0
918.882	C59H116O5N	e56:2		3.34261e-06	4.79711e-05	2.56569e-05	1.91446e-06	8.80518e-05		0	6.2395e-05
920.898	C59H118O5N	e56:1		4.74527e-05	1.30791e-05	3.02659e-05	0	6.97051e-05		0	3.94393e-05
922.784	C59H104O6N	56:7/e56:0		0	0	0	1.05103e-05	0.000184756		1.05103e-05	0.000184756
924.799	C59H106O6N	56:6		2.40006e-05	2.17089e-05	2.28547e-05	2.40696e-05	0.000314719		1.21492e-06	0.000291864
926.815	C59H108O6N	56:5		2.37126e-05	0	1.18563e-05	0	0.000238097		0	0.000226241
928.83	C59H110O6N	56:4		0	9.44734e-06	4.72367e-06	5.68076e-05	6.60639e-05		5.20839e-05	6.13402e-05
930.846	C59H112O6N	56:3		3.50194e-05	8.89248e-06	2.19559e-05	5.00278e-05	3.51698e-05		2.80719e-05	1.32138e-05
932.862	C59H114O6N	56:2		0	3.42134e-05	1.71067e-05	0	0		0	0
934.877	C59H116O6N	56:1		6.95033e-05	0	3.47516e-05	0	0		0	0
936.836	C61H110O5N	e58:7/56:0		0	2.12227e-06	1.06113e-06	0	0		0	0
938.851	C61H112O5N	e58:6		5.85586e-05	0	2.92793e-05	1.20971e-05	0		0	0
940.867	C61H114O5N	e58:5		0.000107098	0	5.35489e-05	3.19775e-05	0		0	0
942.882	C61H116O5N	e58:4		1.64018e-05	0	8.20091e-06	5.28412e-05	0		4.46403e-05	0
944.898	C61H118O5N	e58:3		1.61304e-05	4.91117e-07	8.31073e-06	4.9503e-05	0		4.11923e-05	0
946.914	C61H120O5N	e58:2		4.68741e-06	6.93637e-06	5.81189e-06	0	3.40108e-05		0	2.81989e-05
948.929	C61H122O5N	e58:1/58:8		3.09562e-05	3.21343e-05	3.15452e-05	2.28474e-05	1.17537e-06		0	0
950.815	C61H108O6N	58:7/e58:0		0	0	0	1.87699e-05	0		1.87699e-05	0
952.83	C61H110O6N	58:6		1.99538e-05	2.01321e-05	2.00429e-05	2.39178e-05	2.18557e-05		3.87485e-06	1.81275e-06
954.846	C61H112O6N	58:5		5.25505e-05	2.10715e-05	3.6811e-05	1.07816e-05	2.76237e-06		0	0
956.862	C61H114O6N	58:4		0	0	0	5.22593e-05	1.41709e-05		5.22593e-05	1.41709e-05
958.877	C61H116O6N	58:3		4.26556e-05	0	2.13278e-05	0	2.80427e-05		0	6.71495e-06
960.893	C61H118O6N	58:2		1.04446e-05	1.18546e-05	1.11496e-05	0	0		0	0
962.908	C61H120O6N	58:1		4.89936e-06	0.000103575	5.42371e-05	2.27755e-05	0		0	0
964.867	C63H114O5N	e60:7/58:0		0	0	0	1.86834e-06	0		1.86834e-06	0
966.882	C63H116O5N	e60:6		3.30923e-05	0	1.65461e-05	4.33959e-06	3.62808e-05		0	1.97346e-05
968.898	C63H118O5N	e60:5		0	2.27106e-06	1.13553e-06	0	0		0	0
970.914	C63H120O5N	e60:4		0	0	0	8.73892e-06	4.49463e-06		8.73892e-06	4.49463e-06
972.929	C63H122O5N	e60:3		0	0	0	6.96453e-06	9.97334e-06		6.96453e-06	9.97334e-06
974.945	C63H124O5N	e60:2		2.53947e-05	0	1.26973e-05	0	5.47037e-05		0	4.20064e-05
976.83	C63H110O6N	60:8/e60:1		1.88091e-05	1.35275e-05	1.61683e-05	4.02029e-06	3.99027e-07		0	0
978.846	C63H112O6N	60:7/e60:0		0.000103935	0	5.19674e-05	6.07458e-06	0		0	0
980.862	C63H114O6N	60:6		5.64964e-05	2.98571e-05	4.31767e-05	0	3.50953e-06		0	0
982.877	C63H116O6N	60:5		1.73647e-05	5.48166e-06	1.14232e-05	1.75902e-05	6.23577e-05		6.16703e-06	5.09345e-05
984.893	C63H118O6N	60:4		0	0	0	4.11281e-05	0		4.11281e-05	0
986.908	C63H120O6N	60:3		1.68457e-05	7.00778e-06	1.19268e-05	0	0		0	0
988.924	C63H122O6N	60:2		4.27613e-05	0	2.13807e-05	2.24329e-06	0		0	0
990.94	C63H124O6N	60:1		0	8.48633e-06	4.24317e-06	0	0		0	0
Total NL 321 20:4 acyl containing		Total NL 321 20:4 acyl containing				0				0.00175724	0.00477044
764.674	C47H90O6N	44:2		2.60803e-06	0	1.30402e-06	5.34288e-05	1.82853e-05		5.21248e-05	1.69813e-05
766.69	C47H92O6N	44:1		0	0	0	5.00674e-06	4.94865e-05		5.00674e-06	4.94865e-05
768.706	C47H94O6N	44:0		5.72664e-05	8.57809e-05	7.15236e-05	0	4.35002e-05		0	0
776.711	C49H94O5N	e46:3		0	6.94458e-05	3.47229e-05	4.65152e-05	5.37441e-07		1.17923e-05	0
778.726	C49H96O5N	e46:2		1.09389e-05	0	5.46943e-06	7.0117e-05	6.96613e-05		6.46476e-05	6.41919e-05
780.742	C49H98O5N	e46:1		5.97584e-06	2.62379e-05	1.61069e-05	1.37583e-05	0		0	0
782.758	C49H100O5N	e46:0		2.49398e-05	4.86735e-05	3.68067e-05	1.50537e-05	0		0	0
790.69	C49H92O6N	46:3		7.20984e-05	3.62677e-05	5.4183e-05	7.52006e-05	5.57483e-05		2.10176e-05	1.56527e-06
792.706	C49H94O6N	46:2		7.77019e-06	1.27326e-05	1.02514e-05	5.84161e-05	2.79454e-05		4.81647e-05	1.7694e-05
794.721	C49H96O6N	46:1		0	2.15383e-05	1.07691e-05	4.59545e-05	5.1172e-05		3.51853e-05	4.04028e-05
796.737	C49H98O6N	46:0		6.31513e-05	0	3.15756e-05	8.53685e-05	0		5.37928e-05	0
802.726	C51H96O5N	e48:4		0	0	0	1.32878e-05	9.43163e-05		1.32878e-05	9.43163e-05
804.742	C51H98O5N	e48:3		3.45596e-05	1.56873e-05	2.51235e-05	2.62105e-05	3.14994e-05		1.08698e-06	6.37591e-06
806.758	C51H100O5N	e48:2		1.20868e-05	0	6.04341e-06	1.48562e-05	0		8.81275e-06	0
808.773	C51H102O5N	e48:1		8.42868e-06	0	4.21434e-06	3.65311e-05	7.08812e-05		3.23168e-05	6.66669e-05
810.789	C51H104O5N	e48:0		6.87065e-05	0	3.43532e-05	0	1.64586e-05		0	0
816.706	C51H94O6N	48:4		0	6.69103e-06	3.34552e-06	2.34476e-05	9.30132e-05		2.0102e-05	8.96677e-05
818.721	C51H96O6N	48:3		1.49822e-05	0.000101341	5.81618e-05	9.34321e-05	3.51044e-05		3.52703e-05	0
820.737	C51H98O6N	48:2		1.00826e-05	1.2907e-05	1.14948e-05	0	3.71712e-05		0	2.56764e-05
822.752	C51H100O6N	48:1		4.35762e-05	4.78786e-06	2.4182e-05	2.81313e-05	2.37165e-05		3.94931e-06	0
824.768	C51H102O6N	48:0		2.46378e-05	4.17435e-05	3.31906e-05	1.60617e-05	8.96399e-05		0	5.64493e-05
830.758	C53H100O5N	e50:4		5.68607e-05	0	2.84303e-05	2.29003e-05	6.63921e-05		0	3.79617e-05
832.773	C53H102O5N	e50:3		6.44768e-05	4.03152e-06	3.42542e-05	0	8.6097e-05		0	5.18429e-05
834.789	C53H104O5N	e50:2		3.36036e-05	1.18825e-05	2.2743e-05	2.4518e-05	5.2326e-05		1.77495e-06	2.9583e-05
836.804	C53H106O5N	e50:1		0	6.15586e-05	3.07793e-05	1.6205e-05	9.66912e-06		0	0
838.82	C53H108O5N	e50:0		3.59043e-05	0	1.79522e-05	4.1755e-05	6.15471e-06		2.38028e-05	0
844.737	C53H98O6N	50:4		0	0	0	7.64902e-06	1.99229e-05		7.64902e-06	1.99229e-05
846.752	C53H100O6N	50:3		3.60279e-05	0	1.8014e-05	4.23438e-05	0.000122231		2.43299e-05	0.000104217
848.768	C53H102O6N	50:2		3.57756e-05	6.70425e-06	2.12399e-05	3.54111e-05	3.11655e-05		1.41712e-05	9.92557e-06
850.784	C53H104O6N	50:1		1.93934e-05	0	9.69671e-06	6.14933e-05	3.21967e-05		5.17966e-05	2.25e-05
852.799	C53H106O6N	50:0		3.10681e-05	2.95907e-05	3.03294e-05	9.03511e-06	2.08045e-05		0	0
856.773	C55H102O5N	e52:5		0	1.05186e-05	5.25928e-06	5.13886e-05	8.9864e-06		4.61293e-05	3.72713e-06
858.789	C55H104O5N	e52:4		0	0	0	7.59054e-06	1.30248e-05		7.59054e-06	1.30248e-05
860.804	C55H106O5N	e52:3		4.87755e-05	4.3822e-05	4.62987e-05	2.43985e-05	0		0	0
862.82	C55H108O5N	e52:2		0	2.36194e-06	1.18097e-06	0.000281034	0.000188896		0.000279853	0.000187715
864.836	C55H110O5N	e52:1		0	1.11267e-05	5.56333e-06	0	1.28803e-05		0	7.31697e-06
866.851	C55H112O5N	e52:0		0	2.39822e-05	1.19911e-05	1.76198e-05	0		5.62874e-06	0
868.737	C55H98O6N	52:6		7.8882e-06	8.73279e-06	8.31049e-06	1.34609e-05	8.58084e-06		5.15042e-06	2.70342e-07
870.752	C55H100O6N	52:5		4.87506e-05	0	2.43753e-05	1.2774e-05	1.98394e-05		0	0
872.768	C55H102O6N	52:4		0	2.50346e-06	1.25173e-06	4.73999e-05	1.86088e-05		4.61482e-05	1.73571e-05
874.784	C55H104O6N	52:3		0	0	0	2.37182e-05	0.000329185		2.37182e-05	0.000329185
876.799	C55H106O6N	52:2		4.8868e-05	0	2.4434e-05	7.54944e-05	0.000151243		5.10604e-05	0.000126809
878.815	C55H108O6N	52:1		0	1.49384e-05	7.4692e-06	0.000122478	8.345e-08		0.000115009	0
880.83	C55H110O6N	52:0/e54:7		0	0	0	0	0		0	0
882.789	C57H104O5N	e54:6		0	0	0	1.21497e-05	0		1.21497e-05	0
884.804	C57H106O5N	e54:5		5.73207e-05	0.0001204	8.88603e-05	1.73186e-05	9.54941e-06		0	0
886.82	C57H108O5N	e54:4		0	0	0	3.41756e-05	0.000131941		3.41756e-05	0.000131941
888.836	C57H110O5N	e54:3		3.0819e-05	0	1.54095e-05	0	3.68051e-05		0	2.13956e-05
890.851	C57H112O5N	e54:2		0	3.58466e-06	1.79233e-06	2.51242e-05	1.59198e-05		2.33319e-05	1.41275e-05
892.867	C57H114O5N	e54:1		1.88391e-05	7.2347e-07	9.78126e-06	2.18876e-05	1.2678e-05		1.21064e-05	2.8967e-06
894.752	C57H100O6N	54:7/e54:0		0	2.14517e-05	1.07259e-05	1.33459e-05	5.32759e-05		2.62001e-06	4.255e-05
896.768	C57H102O6N	54:6		7.86033e-06	5.88612e-06	6.87322e-06	3.52719e-05	3.81162e-06		2.83986e-05	0
898.784	C57H104O6N	54:5		4.03946e-05	2.39336e-05	3.21641e-05	4.31891e-05	0.000148193		1.1025e-05	0.000116029
900.799	C57H106O6N	54:4		2.46765e-05	0	1.23383e-05	7.30463e-05	0.000303634		6.0708e-05	0.000291296
902.815	C57H108O6N	54:3		1.38649e-05	0	6.93243e-06	1.40098e-05	0.00146012		7.07738e-06	0.00145318
904.83	C57H110O6N	54:2		6.1906e-06	0	3.0953e-06	1.30919e-05	1.69096e-05		9.99663e-06	1.38143e-05
906.846	C57H112O6N	54:1		7.53193e-06	4.7001e-05	2.72665e-05	2.86056e-05	6.72257e-05		1.33907e-06	3.99592e-05
908.862	C57H114O6N	54:0/e56:7		6.21857e-06	0	3.10929e-06	5.9497e-05	0		5.63877e-05	0
910.82	C59H108O5N	e56:6		2.41873e-06	1.48004e-05	8.60958e-06	9.538e-06	0		9.28417e-07	0
912.836	C59H110O5N	e56:5		1.65865e-05	0	8.29323e-06	0	1.52392e-05		0	6.94597e-06
914.851	C59H112O5N	e56:4		1.90624e-05	0	9.5312e-06	0	3.72845e-05		0	2.77533e-05
916.867	C59H114O5N	e56:3		1.24538e-05	1.28215e-05	1.26377e-05	5.48732e-05	2.33188e-05		4.22355e-05	1.06811e-05
918.882	C59H116O5N	e56:2		0	4.3919e-05	2.19595e-05	0	0		0	0
920.898	C59H118O5N	e56:1		0	0	0	1.93769e-05	1.4456e-05		1.93769e-05	1.4456e-05
922.784	C59H104O6N	56:7/e56:0		0	0	0	3.68361e-05	4.56169e-05		3.68361e-05	4.56169e-05
924.799	C59H106O6N	56:6		4.43353e-05	2.30621e-05	3.36987e-05	3.67556e-05	0.000144071		3.05691e-06	0.000110372
926.815	C59H108O6N	56:5		0	6.06547e-06	3.03274e-06	1.14567e-05	0.000165949		8.42397e-06	0.000162916
928.83	C59H110O6N	56:4		0	0	0	1.62007e-05	0.000167466		1.62007e-05	0.000167466
930.846	C59H112O6N	56:3		3.59358e-05	0	1.79679e-05	1.57307e-05	0.000155363		0	0.000137396
932.862	C59H114O6N	56:2		0	0	0	2.82666e-05	0		2.82666e-05	0
934.877	C59H116O6N	56:1		2.89842e-06	0	1.44921e-06	6.61211e-05	2.81144e-06		6.46719e-05	1.36223e-06
936.836	C61H110O5N	e58:7/56:0		9.54092e-07	0	4.77046e-07	3.99971e-06	0		3.52266e-06	0
938.851	C61H112O5N	e58:6		1.11626e-05	0	5.58128e-06	5.16188e-05	0		4.60375e-05	0
940.867	C61H114O5N	e58:5		1.09027e-05	0	5.45134e-06	0	0		0	0
942.882	C61H116O5N	e58:4		2.63748e-05	0	1.31874e-05	8.99264e-05	0		7.6739e-05	0
944.898	C61H118O5N	e58:3		0	0	0	0	4.79457e-05		0	4.79457e-05
946.914	C61H120O5N	e58:2		0	1.15334e-05	5.76672e-06	2.50577e-05	0		1.9291e-05	0
948.929	C61H122O5N	e58:1/58:8		0	1.34128e-05	6.7064e-06	0	5.46324e-06		0	0
950.815	C61H108O6N	58:7/e58:0		0	0	0	1.12809e-05	2.98875e-05		1.12809e-05	2.98875e-05
952.83	C61H110O6N	58:6		0	0	0	8.37855e-05	5.97753e-05		8.37855e-05	5.97753e-05
954.846	C61H112O6N	58:5		2.29093e-05	1.86226e-05	2.07659e-05	1.95364e-05	0		0	0
956.862	C61H114O6N	58:4		0	0	0	2.23112e-05	5.3594e-05		2.23112e-05	5.3594e-05
958.877	C61H116O6N	58:3		0.000102198	2.96156e-05	6.59067e-05	0	3.92468e-06		0	0
960.893	C61H118O6N	58:2		0	0	0	7.08963e-06	0		7.08963e-06	0
962.908	C61H120O6N	58:1		1.65707e-06	0	8.28537e-07	0	0		0	0
964.867	C63H114O5N	e60:7/58:0		0	0	0	1.89023e-05	0		1.89023e-05	0
966.882	C63H116O5N	e60:6		3.32044e-06	9.79258e-06	6.55651e-06	8.86801e-06	0		2.31149e-06	0
968.898	C63H118O5N	e60:5		2.20523e-05	0	1.10261e-05	5.47997e-05	0		4.37735e-05	0
970.914	C63H120O5N	e60:4		0	4.65808e-05	2.32904e-05	0	0		0	0
972.929	C63H122O5N	e60:3		5.04134e-05	0	2.52067e-05	1.68475e-05	0		0	0
974.945	C63H124O5N	e60:2		3.72908e-05	4.41592e-05	4.0725e-05	0	0		0	0
976.83	C63H110O6N	60:8/e60:1		0	2.01314e-05	1.00657e-05	4.59563e-05	0		3.58906e-05	0
978.846	C63H112O6N	60:7/e60:0		1.84754e-05	2.36691e-05	2.10723e-05	0	0		0	0
980.862	C63H114O6N	60:6		4.2198e-05	1.16134e-05	2.69057e-05	6.99403e-05	4.91874e-05		4.30346e-05	2.22817e-05
982.877	C63H116O6N	60:5		2.5749e-05	0	1.28745e-05	3.29008e-05	1.64615e-05		2.00263e-05	3.58702e-06
984.893	C63H118O6N	60:4		4.00438e-05	0	2.00219e-05	7.22137e-06	0		0	0
986.908	C63H120O6N	60:3		0	0	0	2.35085e-05	0		2.35085e-05	0
988.924	C63H122O6N	60:2		0	0	0	4.24302e-05	3.97279e-05		4.24302e-05	3.97279e-05
990.94	C63H124O6N	60:1		0	2.18974e-05	1.09487e-05	0	0		0	0
Total NL 323 20:3 acyl containing		Total NL 323 20:3 acyl containing				0				0.00208962	0.00455979
764.674	C47H90O6N	44:2		0	3.9137e-06	1.95685e-06	0	8.04769e-05		0	7.85201e-05
766.69	C47H92O6N	44:1		1.33827e-05	0	6.69135e-06	4.88643e-05	4.74402e-05		4.2173e-05	4.07489e-05
768.706	C47H94O6N	44:0		2.46888e-05	1.58047e-05	2.02467e-05	0	3.45536e-05		0	1.43069e-05
776.711	C49H94O5N	e46:3		8.52307e-05	0	4.26154e-05	0.000116006	4.62524e-05		7.33909e-05	3.63705e-06
778.726	C49H96O5N	e46:2		7.26125e-05	4.61839e-05	5.93982e-05	0	0.000116708		0	5.73103e-05
780.742	C49H98O5N	e46:1		3.01235e-05	2.48944e-06	1.63065e-05	3.41828e-05	3.16269e-05		1.78763e-05	1.53204e-05
782.758	C49H100O5N	e46:0		6.12914e-05	5.59103e-05	5.86008e-05	2.50364e-05	1.7424e-05		0	0
790.69	C49H92O6N	46:3		2.83557e-05	3.15361e-05	2.99459e-05	4.43862e-05	1.8308e-05		1.44403e-05	0
792.706	C49H94O6N	46:2		2.72501e-05	7.07119e-06	1.71606e-05	5.92353e-05	0		4.20747e-05	0
794.721	C49H96O6N	46:1		2.3885e-05	0	1.19425e-05	5.22054e-05	4.31415e-05		4.02629e-05	3.11989e-05
796.737	C49H98O6N	46:0		1.93931e-05	0	9.69653e-06	5.03658e-05	2.42789e-05		4.06693e-05	1.45824e-05
802.726	C51H96O5N	e48:4		0	0	0	2.17918e-05	6.99203e-05		2.17918e-05	6.99203e-05
804.742	C51H98O5N	e48:3		7.8023e-05	1.10686e-05	4.45458e-05	5.37032e-05	2.80736e-05		9.15748e-06	0
806.758	C51H100O5N	e48:2		0	0	0	3.15882e-05	8.5942e-06		3.15882e-05	8.5942e-06
808.773	C51H102O5N	e48:1		0.000112098	5.77878e-05	8.49428e-05	0	5.90926e-05		0	0
810.789	C51H104O5N	e48:0		0	0	0	7.2546e-05	0		7.2546e-05	0
816.706	C51H94O6N	48:4		0.000159463	0	7.97316e-05	8.66415e-06	8.01348e-06		0	0
818.721	C51H96O6N	48:3		1.54435e-05	0	7.72175e-06	0	3.04804e-05		0	2.27586e-05
820.737	C51H98O6N	48:2		0	0	0	8.11626e-05	4.40578e-05		8.11626e-05	4.40578e-05
822.752	C51H100O6N	48:1		0	2.67779e-07	1.33889e-07	5.64788e-05	5.16473e-05		5.63449e-05	5.15134e-05
824.768	C51H102O6N	48:0		0.000118447	2.06474e-05	6.95472e-05	1.28487e-05	5.76226e-06		0	0
830.758	C53H100O5N	e50:4		0	2.12181e-05	1.0609e-05	5.30825e-05	1.23759e-05		4.24734e-05	1.76682e-06
832.773	C53H102O5N	e50:3		7.14108e-05	5.87066e-06	3.86407e-05	0	4.14605e-05		0	2.81981e-06
834.789	C53H104O5N	e50:2		4.05888e-05	0	2.02944e-05	0.00011974	1.41322e-05		9.94458e-05	0
836.804	C53H106O5N	e50:1		0	1.13401e-05	5.67006e-06	0	0		0	0
838.82	C53H108O5N	e50:0		7.85331e-06	0	3.92666e-06	0	1.894e-05		0	1.50133e-05
844.737	C53H98O6N	50:4		7.70456e-06	1.20983e-05	9.90144e-06	3.94821e-05	2.70971e-05		2.95806e-05	1.71957e-05
846.752	C53H100O6N	50:3		2.51888e-05	0	1.25944e-05	0.000144077	8.68513e-06		0.000131482	0
848.768	C53H102O6N	50:2		0	0	0	4.64279e-05	7.2131e-05		4.64279e-05	7.2131e-05
850.784	C53H104O6N	50:1		0	3.52378e-05	1.76189e-05	2.92965e-05	1.60943e-05		1.16777e-05	0
852.799	C53H106O6N	50:0		9.49099e-05	0	4.7455e-05	2.3374e-05	0		0	0
856.773	C55H102O5N	e52:5		1.2481e-05	0	6.24048e-06	1.07933e-05	5.50947e-05		4.55282e-06	4.88542e-05
858.789	C55H104O5N	e52:4		2.35845e-06	2.74592e-05	1.49088e-05	5.2487e-05	0		3.75782e-05	0
860.804	C55H106O5N	e52:3		9.32286e-06	0	4.66143e-06	4.94205e-05	5.5959e-05		4.47591e-05	5.12976e-05
862.82	C55H108O5N	e52:2		2.47362e-06	4.463e-05	2.35518e-05	8.92319e-05	5.58496e-05		6.56801e-05	3.22978e-05
864.836	C55H110O5N	e52:1		0	2.53466e-05	1.26733e-05	1.86135e-06	1.17013e-05		0	0
866.851	C55H112O5N	e52:0		4.94487e-05	0	2.47244e-05	1.90262e-05	2.64408e-05		0	1.71646e-06
868.737	C55H98O6N	52:6		2.86662e-05	9.59375e-06	1.913e-05	3.55243e-05	8.10886e-05		1.63943e-05	6.19587e-05
870.752	C55H100O6N	52:5		0	7.73822e-06	3.86911e-06	1.56228e-05	6.81765e-06		1.17537e-05	2.94854e-06
872.768	C55H102O6N	52:4		4.53944e-05	0	2.26972e-05	6.98041e-05	9.22101e-05		4.71069e-05	6.95128e-05
874.784	C55H104O6N	52:3		1.73341e-06	7.17933e-05	3.67634e-05	0	0.000180536		0	0.000143773
876.799	C55H106O6N	52:2		1.93573e-05	2.89812e-05	2.41693e-05	6.6797e-06	0.000835601		0	0.000811432
878.815	C55H108O6N	52:1		0	0	0	1.53601e-05	0		1.53601e-05	0
880.83	C55H110O6N	52:0/e54:7		6.52829e-05	1.79603e-06	3.35395e-05	0	2.41212e-05		0	0
882.789	C57H104O5N	e54:6		0	1.3188e-06	6.59398e-07	7.10073e-05	4.0912e-05		7.03479e-05	4.02526e-05
884.804	C57H106O5N	e54:5		1.84548e-05	1.77133e-05	1.8084e-05	0	3.48048e-05		0	1.67208e-05
886.82	C57H108O5N	e54:4		4.80357e-05	0	2.40178e-05	0.000146581	0.000277509		0.000122564	0.000253491
888.836	C57H110O5N	e54:3		6.41659e-05	7.79955e-05	7.10807e-05	2.54253e-05	7.23988e-05		0	1.31805e-06
890.851	C57H112O5N	e54:2		0	3.84927e-05	1.92464e-05	3.86131e-05	0.000100849		1.93667e-05	8.16024e-05
892.867	C57H114O5N	e54:1		1.28132e-05	0	6.40662e-06	6.77756e-05	2.29684e-05		6.13689e-05	1.65618e-05
894.752	C57H100O6N	54:7/e54:0		4.68647e-05	2.51929e-05	3.60288e-05	1.78449e-05	0.000122046		0	8.6017e-05
896.768	C57H102O6N	54:6		0	0	0	2.44628e-05	0		2.44628e-05	0
898.784	C57H104O6N	54:5		5.22122e-05	3.14569e-07	2.62634e-05	6.76341e-05	0.00014596		4.13708e-05	0.000119696
900.799	C57H106O6N	54:4		1.26876e-05	2.0634e-05	1.66608e-05	8.90082e-06	0.000402391		0	0.00038573
902.815	C57H108O6N	54:3		1.27589e-05	0	6.37944e-06	3.68854e-05	0.00113797		3.0506e-05	0.00113159
904.83	C57H110O6N	54:2		3.68708e-05	0	1.84354e-05	2.87045e-05	0.00530853		1.02691e-05	0.0052901
906.846	C57H112O6N	54:1		4.62315e-05	1.50005e-05	3.0616e-05	0	0		0	0
908.862	C57H114O6N	54:0/e56:7		0	0	0	1.00652e-06	0		1.00652e-06	0
910.82	C59H108O5N	e56:6		7.47101e-05	0	3.7355e-05	4.97506e-05	0		1.23956e-05	0
912.836	C59H110O5N	e56:5		0	4.1809e-05	2.09045e-05	4.19042e-05	0		2.09997e-05	0
914.851	C59H112O5N	e56:4		0.000165338	2.75815e-05	9.646e-05	4.9378e-05	1.72394e-05		0	0
916.867	C59H114O5N	e56:3		4.06521e-07	2.2611e-05	1.15087e-05	0	5.19837e-05		0	4.04749e-05
918.882	C59H116O5N	e56:2		1.39735e-05	6.29768e-05	3.84751e-05	5.49183e-06	6.14949e-05		0	2.30197e-05
920.898	C59H118O5N	e56:1		1.3591e-05	1.23951e-05	1.2993e-05	9.5913e-05	2.6957e-05		8.292e-05	1.3964e-05
922.784	C59H104O6N	56:7/e56:0		0	1.81012e-05	9.05059e-06	2.15123e-05	0		1.24617e-05	0
924.799	C59H106O6N	56:6		3.71362e-05	8.16952e-06	2.26528e-05	8.57631e-05	0.000186241		6.31102e-05	0.000163588
926.815	C59H108O6N	56:5		5.32799e-05	0	2.66399e-05	6.64766e-05	0.000393092		3.98366e-05	0.000366452
928.83	C59H110O6N	56:4		2.12509e-05	4.66348e-06	1.29572e-05	3.93285e-05	0.000390963		2.63713e-05	0.000378005
930.846	C59H112O6N	56:3		1.84957e-05	0	9.24785e-06	3.19516e-05	0.000158932		2.27037e-05	0.000149684
932.862	C59H114O6N	56:2		6.98688e-06	0	3.49344e-06	2.10539e-06	0.000342262		0	0.000338769
934.877	C59H116O6N	56:1		3.88911e-05	6.64687e-05	5.26799e-05	4.52463e-05	1.91551e-05		0	0
936.836	C61H110O5N	e58:7/56:0		5.86224e-05	0	2.93112e-05	0	2.74169e-05		0	0
938.851	C61H112O5N	e58:6		2.74284e-06	8.36133e-05	4.31781e-05	0.000125803	2.61535e-05		8.26252e-05	0
940.867	C61H114O5N	e58:5		0	0	0	5.16863e-06	0		5.16863e-06	0
942.882	C61H116O5N	e58:4		0	1.0938e-05	5.469e-06	5.96126e-05	3.89978e-05		5.41436e-05	3.35288e-05
944.898	C61H118O5N	e58:3		2.89749e-05	1.94887e-06	1.54619e-05	2.57877e-05	0		1.03258e-05	0
946.914	C61H120O5N	e58:2		5.65734e-05	0	2.82867e-05	0	7.66804e-05		0	4.83937e-05
948.929	C61H122O5N	e58:1/58:8		0	1.07631e-05	5.38153e-06	1.73556e-05	3.25262e-05		1.19741e-05	2.71446e-05
950.815	C61H108O6N	58:7/e58:0		4.75415e-05	2.15982e-05	3.45699e-05	1.44389e-05	0		0	0
952.83	C61H110O6N	58:6		1.82786e-05	0	9.13929e-06	1.68376e-05	0		7.69832e-06	0
954.846	C61H112O6N	58:5		2.35667e-06	2.72085e-05	1.47826e-05	6.48579e-05	6.467e-05		5.00753e-05	4.98874e-05
956.862	C61H114O6N	58:4		5.66063e-05	0	2.83032e-05	0	0		0	0
958.877	C61H116O6N	58:3		5.74665e-06	2.01185e-05	1.29326e-05	4.74036e-05	0.000110265		3.4471e-05	9.73327e-05
960.893	C61H118O6N	58:2		0	0	0	2.97609e-05	0		2.97609e-05	0
962.908	C61H120O6N	58:1		4.65158e-05	8.01286e-07	2.36585e-05	0	6.195e-05		0	3.82915e-05
964.867	C63H114O5N	e60:7/58:0		0	5.76861e-06	2.8843e-06	1.39633e-05	5.22537e-05		1.1079e-05	4.93694e-05
966.882	C63H116O5N	e60:6		1.61899e-05	0	8.09494e-06	2.87674e-05	5.88842e-05		2.06725e-05	5.07892e-05
968.898	C63H118O5N	e60:5		0	0	0	7.35444e-06	0		7.35444e-06	0
970.914	C63H120O5N	e60:4		0	7.41394e-06	3.70697e-06	3.11545e-05	0		2.74475e-05	0
972.929	C63H122O5N	e60:3		3.10858e-06	5.99589e-05	3.15337e-05	2.65012e-05	0		0	0
974.945	C63H124O5N	e60:2		0	0	0	1.36245e-05	0		1.36245e-05	0
976.83	C63H110O6N	60:8/e60:1		1.7687e-05	0	8.84352e-06	7.44207e-07	0		0	0
978.846	C63H112O6N	60:7/e60:0		2.83982e-06	7.19687e-05	3.74043e-05	1.87797e-05	1.91821e-05		0	0
980.862	C63H114O6N	60:6		3.10449e-05	0	1.55224e-05	2.24413e-05	0		6.91889e-06	0
982.877	C63H116O6N	60:5		0	0	0	4.35806e-05	6.9572e-05		4.35806e-05	6.9572e-05
984.893	C63H118O6N	60:4		0	0	0	3.43986e-05	4.54167e-05		3.43986e-05	4.54167e-05
986.908	C63H120O6N	60:3		0	0	0	1.33888e-05	7.43359e-05		1.33888e-05	7.43359e-05
988.924	C63H122O6N	60:2		1.38867e-05	0	6.94337e-06	4.312e-05	0		3.61766e-05	0
990.94	C63H124O6N	60:1		5.59079e-06	0	2.7954e-06	4.54821e-05	0		4.26867e-05	0
Total NL 325 20:2 acyl containing		Total NL 325 20:2 acyl containing				0				0.00235338	0.0112663
764.674	C47H90O6N	44:2		6.57516e-05	2.93563e-05	4.75539e-05	5.29972e-05	4.62693e-05		5.44331e-06	0
766.69	C47H92O6N	44:1		2.35308e-05	0	1.17654e-05	8.85051e-06	0		0	0
768.706	C47H94O6N	44:0		5.86819e-05	0	2.93409e-05	8.74689e-05	7.13316e-05		5.8128e-05	4.19907e-05
776.711	C49H94O5N	e46:3		7.99773e-05	2.86851e-05	5.43312e-05	4.00216e-05	0.000210871		0	0.000156539
778.726	C49H96O5N	e46:2		0	9.18846e-06	4.59423e-06	7.28065e-06	6.94712e-06		2.68643e-06	2.35289e-06
780.742	C49H98O5N	e46:1		1.50365e-05	0	7.51826e-06	5.8104e-05	4.38767e-05		5.05857e-05	3.63585e-05
782.758	C49H100O5N	e46:0		6.25662e-05	0	3.12831e-05	5.36701e-05	2.46807e-05		2.23869e-05	0
790.69	C49H92O6N	46:3		1.29062e-05	0	6.45311e-06	1.99325e-05	1.65206e-05		1.34794e-05	1.00675e-05
792.706	C49H94O6N	46:2		0	0	0	1.46013e-05	0		1.46013e-05	0
794.721	C49H96O6N	46:1		5.17054e-05	4.1424e-05	4.65647e-05	2.12783e-05	8.78594e-05		0	4.12947e-05
796.737	C49H98O6N	46:0		4.74001e-06	2.311e-05	1.3925e-05	2.69066e-05	4.39933e-05		1.29816e-05	3.00683e-05
802.726	C51H96O5N	e48:4		3.36811e-05	0	1.68406e-05	6.8819e-05	7.26466e-05		5.19784e-05	5.58061e-05
804.742	C51H98O5N	e48:3		0	4.68599e-05	2.34299e-05	2.49044e-06	1.8621e-05		0	0
806.758	C51H100O5N	e48:2		0	0	0	0	1.0762e-05		0	1.0762e-05
808.773	C51H102O5N	e48:1		0	0	0	2.06915e-05	1.08784e-05		2.06915e-05	1.08784e-05
810.789	C51H104O5N	e48:0		2.054e-05	1.75951e-05	1.90676e-05	1.38988e-05	0.00010473		0	8.56623e-05
816.706	C51H94O6N	48:4		5.30808e-05	3.3085e-05	4.30829e-05	0	2.78492e-05		0	0
818.721	C51H96O6N	48:3		3.54105e-05	0	1.77053e-05	3.14244e-05	5.42943e-05		1.37191e-05	3.6589e-05
820.737	C51H98O6N	48:2		6.00892e-05	0	3.00446e-05	1.56564e-05	0.000109065		0	7.90201e-05
822.752	C51H100O6N	48:1		9.3879e-05	5.31101e-05	7.34945e-05	8.50712e-06	1.94717e-05		0	0
824.768	C51H102O6N	48:0		0	8.87385e-05	4.43693e-05	9.40388e-05	2.39122e-05		4.96695e-05	0
830.758	C53H100O5N	e50:4		6.70474e-05	3.33787e-05	5.02131e-05	2.66255e-05	1.68564e-05		0	0
832.773	C53H102O5N	e50:3		2.21146e-05	5.09379e-05	3.65263e-05	0.00010591	0.000118832		6.93837e-05	8.23053e-05
834.789	C53H104O5N	e50:2		0	0	0	2.47212e-05	3.58146e-05		2.47212e-05	3.58146e-05
836.804	C53H106O5N	e50:1		3.73986e-05	0	1.86993e-05	4.08978e-05	8.53469e-06		2.21985e-05	0
838.82	C53H108O5N	e50:0		0	3.06112e-05	1.53056e-05	5.68475e-05	2.45048e-05		4.15418e-05	9.19919e-06
844.737	C53H98O6N	50:4		4.45368e-05	0	2.22684e-05	4.38392e-05	3.50057e-05		2.15708e-05	1.27373e-05
846.752	C53H100O6N	50:3		3.32021e-05	0	1.6601e-05	8.27182e-05	3.85107e-05		6.61171e-05	2.19097e-05
848.768	C53H102O6N	50:2		1.0742e-05	0	5.37099e-06	1.85254e-05	7.14987e-05		1.31544e-05	6.61277e-05
850.784	C53H104O6N	50:1		5.70918e-06	1.57886e-05	1.07489e-05	1.73741e-05	1.67092e-05		6.6252e-06	5.96033e-06
852.799	C53H106O6N	50:0		1.22252e-05	1.71661e-05	1.46956e-05	1.94908e-05	1.43953e-05		4.79517e-06	0
856.773	C55H102O5N	e52:5		6.15665e-05	6.05917e-05	6.10791e-05	1.553e-05	4.24597e-05		0	0
858.789	C55H104O5N	e52:4		7.61615e-05	2.66504e-05	5.1406e-05	8.05165e-05	3.3299e-05		2.91106e-05	0
860.804	C55H106O5N	e52:3		0	0	0	2.63824e-05	3.2355e-05		2.63824e-05	3.2355e-05
862.82	C55H108O5N	e52:2		6.28824e-05	7.33842e-06	3.51104e-05	4.72224e-06	4.42581e-06		0	0
864.836	C55H110O5N	e52:1		5.84415e-05	0	2.92207e-05	2.12556e-05	4.32146e-05		0	1.39939e-05
866.851	C55H112O5N	e52:0		2.47301e-05	1.1787e-05	1.82586e-05	3.0439e-05	2.12404e-05		1.21804e-05	2.98183e-06
868.737	C55H98O6N	52:6		3.73541e-05	0	1.8677e-05	7.64172e-05	7.04221e-05		5.77402e-05	5.1745e-05
870.752	C55H100O6N	52:5		5.40588e-05	3.9435e-05	4.67469e-05	1.10892e-05	4.50431e-05		0	0
872.768	C55H102O6N	52:4		0	0	0	0	3.05521e-05		0	3.05521e-05
874.784	C55H104O6N	52:3		4.88314e-05	4.49843e-06	2.66649e-05	0	0		0	0
876.799	C55H106O6N	52:2		1.39511e-05	1.30647e-05	1.35079e-05	1.61866e-05	1.54423e-05		2.67872e-06	1.93442e-06
878.815	C55H108O6N	52:1		8.31441e-05	1.6559e-05	4.98515e-05	0.000152636	8.48689e-05		0.000102784	3.50174e-05
880.83	C55H110O6N	52:0/e54:7		0	8.75944e-06	4.37972e-06	2.7883e-05	5.34713e-05		2.35033e-05	4.90916e-05
882.789	C57H104O5N	e54:6		0	5.13594e-05	2.56797e-05	6.048e-05	2.04516e-05		3.48003e-05	0
884.804	C57H106O5N	e54:5		0	1.84935e-05	9.24677e-06	1.05787e-05	5.97845e-06		1.33192e-06	0
886.82	C57H108O5N	e54:4		0	3.57496e-06	1.78748e-06	4.60888e-05	5.16721e-05		4.43014e-05	4.98846e-05
888.836	C57H110O5N	e54:3		0	0	0	3.0525e-05	6.36233e-05		3.0525e-05	6.36233e-05
890.851	C57H112O5N	e54:2		0	0	0	0	3.84373e-05		0	3.84373e-05
892.867	C57H114O5N	e54:1		1.00244e-05	1.20676e-06	5.61556e-06	1.74726e-05	4.4796e-05		1.1857e-05	3.91804e-05
894.752	C57H100O6N	54:7/e54:0		0.00013749	0	6.87451e-05	4.48402e-05	4.91584e-05		0	0
896.768	C57H102O6N	54:6		0	0	0	0.000176521	0.000339534		0.000176521	0.000339534
898.784	C57H104O6N	54:5		0	4.8324e-05	2.4162e-05	1.93187e-05	1.50688e-05		0	0
900.799	C57H106O6N	54:4		3.49417e-05	6.92054e-05	5.20736e-05	1.93849e-05	3.7193e-05		0	0
902.815	C57H108O6N	54:3		9.79599e-05	0	4.898e-05	3.17523e-05	2.59544e-05		0	0
904.83	C57H110O6N	54:2		2.94562e-05	0	1.47281e-05	0	4.00526e-06		0	0
906.846	C57H112O6N	54:1		1.23382e-05	0	6.16911e-06	3.81977e-05	5.05444e-05		3.20286e-05	4.43753e-05
908.862	C57H114O6N	54:0/e56:7		2.44485e-05	1.85709e-05	2.15097e-05	6.76191e-05	2.57564e-05		4.61093e-05	4.24665e-06
910.82	C59H108O5N	e56:6		0	4.41441e-06	2.20721e-06	1.75923e-05	7.50046e-05		1.53851e-05	7.27974e-05
912.836	C59H110O5N	e56:5		0	4.762e-05	2.381e-05	0	0		0	0
914.851	C59H112O5N	e56:4		7.77113e-05	2.6561e-05	5.21361e-05	3.73031e-05	0.000103072		0	5.09355e-05
916.867	C59H114O5N	e56:3		0	0	0	3.04589e-05	0		3.04589e-05	0
918.882	C59H116O5N	e56:2		9.07943e-06	2.21473e-06	5.64708e-06	1.54027e-05	2.44036e-05		9.75562e-06	1.87565e-05
920.898	C59H118O5N	e56:1		5.12508e-06	2.67223e-05	1.59237e-05	9.63994e-05	0.00014735		8.04757e-05	0.000131426
922.784	C59H104O6N	56:7/e56:0		0	5.01329e-05	2.50665e-05	5.51334e-05	0.000397564		3.0067e-05	0.000372498
924.799	C59H106O6N	56:6		4.30691e-06	0	2.15345e-06	8.65022e-05	0.00154947		8.43487e-05	0.00154731
926.815	C59H108O6N	56:5		8.37205e-06	9.20361e-06	8.78783e-06	3.48113e-05	5.90983e-05		2.60235e-05	5.03105e-05
928.83	C59H110O6N	56:4		1.74473e-05	6.77607e-06	1.21117e-05	4.78304e-05	2.03094e-05		3.57188e-05	8.19772e-06
930.846	C59H112O6N	56:3		2.32469e-05	0	1.16235e-05	1.74429e-05	1.23509e-05		5.81941e-06	7.27463e-07
932.862	C59H114O6N	56:2		2.35564e-05	0	1.17782e-05	6.92693e-05	1.2577e-05		5.74912e-05	7.98798e-07
934.877	C59H116O6N	56:1		0	1.83056e-06	9.15282e-07	1.49943e-05	0.000112481		1.4079e-05	0.000111566
936.836	C61H110O5N	e58:7/56:0		3.04097e-05	5.62901e-05	4.33499e-05	7.1969e-05	7.98303e-05		2.86191e-05	3.64804e-05
938.851	C61H112O5N	e58:6		2.05666e-05	0	1.02833e-05	2.71172e-05	7.481e-05		1.68339e-05	6.45267e-05
940.867	C61H114O5N	e58:5		2.13615e-05	2.68758e-05	2.41187e-05	1.15167e-05	4.69685e-06		0	0
942.882	C61H116O5N	e58:4		5.02185e-05	0	2.51093e-05	0.00022578	0.000158965		0.000200671	0.000133856
944.898	C61H118O5N	e58:3		0	0	0	4.30338e-05	3.00568e-05		4.30338e-05	3.00568e-05
946.914	C61H120O5N	e58:2		3.04866e-05	0	1.52433e-05	2.32217e-05	0.000123974		7.97841e-06	0.000108731
948.929	C61H122O5N	e58:1/58:8		2.35844e-05	1.51442e-05	1.93643e-05	5.46827e-05	0		3.53184e-05	0
950.815	C61H108O6N	58:7/e58:0		0	1.36252e-05	6.81262e-06	5.01166e-05	0.000157031		4.3304e-05	0.000150218
952.83	C61H110O6N	58:6		3.57824e-05	0	1.78912e-05	6.35101e-05	0.000131443		4.56189e-05	0.000113551
954.846	C61H112O6N	58:5		2.12866e-05	2.73423e-05	2.43144e-05	2.65472e-05	6.93123e-05		2.23277e-06	4.49979e-05
956.862	C61H114O6N	58:4		0	0	0	6.53234e-05	1.07162e-05		6.53234e-05	1.07162e-05
958.877	C61H116O6N	58:3		6.49468e-05	0	3.24734e-05	7.38212e-06	2.73617e-05		0	0
960.893	C61H118O6N	58:2		3.27224e-05	0	1.63612e-05	2.99844e-05	2.87543e-05		1.36232e-05	1.23931e-05
962.908	C61H120O6N	58:1		6.35261e-05	0	3.1763e-05	5.08479e-05	4.38833e-05		1.90848e-05	1.21203e-05
964.867	C63H114O5N	e60:7/58:0		0	6.85564e-05	3.42782e-05	3.10439e-05	0.000105007		0	7.07291e-05
966.882	C63H116O5N	e60:6		0	2.05795e-05	1.02897e-05	3.20428e-05	1.65357e-05		2.17531e-05	6.24593e-06
968.898	C63H118O5N	e60:5		3.28166e-05	0	1.64083e-05	2.31615e-05	2.89522e-05		6.75321e-06	1.25439e-05
970.914	C63H120O5N	e60:4		3.50263e-05	4.33894e-05	3.92078e-05	0	7.89939e-05		0	3.97861e-05
972.929	C63H122O5N	e60:3		0	7.70255e-05	3.85128e-05	6.59366e-06	4.28676e-05		0	4.35487e-06
974.945	C63H124O5N	e60:2		7.69084e-05	1.05038e-05	4.37061e-05	0.000141379	4.73759e-05		9.7673e-05	3.66981e-06
976.83	C63H110O6N	60:8/e60:1		1.38369e-05	0	6.91846e-06	3.20873e-05	1.73055e-05		2.51688e-05	1.0387e-05
978.846	C63H112O6N	60:7/e60:0		0	6.30488e-06	3.15244e-06	0	8.30856e-06		0	5.15612e-06
980.862	C63H114O6N	60:6		1.32505e-05	0	6.62525e-06	7.17709e-05	2.43397e-05		6.51456e-05	1.77145e-05
982.877	C63H116O6N	60:5		3.4914e-05	2.73287e-06	1.88234e-05	1.68442e-06	2.46626e-05		0	5.83917e-06
984.893	C63H118O6N	60:4		2.09326e-05	1.85567e-06	1.13942e-05	2.94065e-05	2.39377e-05		1.80123e-05	1.25435e-05
986.908	C63H120O6N	60:3		2.34735e-05	0	1.17367e-05	1.62771e-05	8.11187e-05		4.54032e-06	6.93819e-05
988.924	C63H122O6N	60:2		0	0	0	3.10199e-05	5.23811e-05		3.10199e-05	5.23811e-05
990.94	C63H124O6N	60:1		3.10604e-05	3.14425e-05	3.12514e-05	1.00557e-05	1.27644e-05		0	0
Total NL 345 22:6 acyl containing		Total NL 345 22:6 acyl containing				0				0.00239964	0.0050221
764.674	C47H90O6N	44:2		1.21679e-05	0	6.08393e-06	2.37508e-05	5.03675e-05		1.76669e-05	4.42835e-05
766.69	C47H92O6N	44:1		3.10011e-05	4.49065e-05	3.79538e-05	3.72061e-05	0.000126687		0	8.87329e-05
768.706	C47H94O6N	44:0		2.61682e-05	0	1.30841e-05	2.06094e-05	0		7.52529e-06	0
776.711	C49H94O5N	e46:3		6.89859e-05	5.49274e-05	6.19567e-05	6.61786e-05	0.000148174		4.22193e-06	8.62172e-05
778.726	C49H96O5N	e46:2		4.70124e-05	1.84555e-05	3.27339e-05	8.37369e-05	0.000114977		5.1003e-05	8.22428e-05
780.742	C49H98O5N	e46:1		0.000123524	4.53748e-06	6.4031e-05	3.96169e-05	5.85922e-05		0	0
782.758	C49H100O5N	e46:0		0	3.70432e-05	1.85216e-05	7.21095e-05	2.2573e-05		5.3588e-05	4.05139e-06
790.69	C49H92O6N	46:3		6.88075e-05	0	3.44037e-05	1.93907e-05	3.22721e-05		0	0
792.706	C49H94O6N	46:2		0	2.90549e-05	1.45274e-05	8.96816e-05	5.74608e-05		7.51542e-05	4.29333e-05
794.721	C49H96O6N	46:1		3.63887e-06	0	1.81944e-06	9.64048e-05	1.26413e-05		9.45853e-05	1.08219e-05
796.737	C49H98O6N	46:0		0	0	0	6.16186e-05	2.38789e-05		6.16186e-05	2.38789e-05
802.726	C51H96O5N	e48:4		0	3.88552e-06	1.94276e-06	1.46923e-05	6.32838e-05		1.27496e-05	6.1341e-05
804.742	C51H98O5N	e48:3		2.66491e-05	0	1.33245e-05	2.41768e-05	4.19677e-06		1.08522e-05	0
806.758	C51H100O5N	e48:2		6.00217e-05	0	3.00108e-05	5.57363e-05	5.92748e-05		2.57254e-05	2.92639e-05
808.773	C51H102O5N	e48:1		1.41042e-05	0	7.05212e-06	1.32082e-05	2.97338e-05		6.15607e-06	2.26817e-05
810.789	C51H104O5N	e48:0		2.28037e-05	0	1.14018e-05	0.000320943	8.19662e-05		0.000309542	7.05643e-05
816.706	C51H94O6N	48:4		8.31683e-06	8.50642e-06	8.41163e-06	2.22811e-05	2.14777e-05		1.38695e-05	1.30661e-05
818.721	C51H96O6N	48:3		0	0	0	2.88881e-05	6.35096e-05		2.88881e-05	6.35096e-05
820.737	C51H98O6N	48:2		2.80517e-05	2.04334e-05	2.42425e-05	3.75624e-05	0		1.33199e-05	0
822.752	C51H100O6N	48:1		4.22454e-05	0	2.11227e-05	4.05989e-05	5.19409e-05		1.94762e-05	3.08182e-05
824.768	C51H102O6N	48:0		0.000112253	0	5.61265e-05	1.83517e-05	6.44453e-06		0	0
830.758	C53H100O5N	e50:4		0.000113386	2.33936e-06	5.78626e-05	3.48328e-05	1.91259e-05		0	0
832.773	C53H102O5N	e50:3		3.03372e-05	8.29593e-05	5.66483e-05	5.20684e-05	5.16606e-06		0	0
834.789	C53H104O5N	e50:2		1.6742e-05	0	8.37098e-06	0	3.19735e-05		0	2.36025e-05
836.804	C53H106O5N	e50:1		3.39591e-06	1.07049e-05	7.05041e-06	1.51717e-05	3.63961e-05		8.12132e-06	2.93457e-05
838.82	C53H108O5N	e50:0		8.66879e-05	1.95741e-05	5.3131e-05	5.41488e-05	0		1.01777e-06	0
844.737	C53H98O6N	50:4		0	1.40933e-05	7.04664e-06	1.95281e-05	7.71592e-05		1.24815e-05	7.01125e-05
846.752	C53H100O6N	50:3		1.7461e-05	0	8.73052e-06	3.20992e-05	5.28689e-05		2.33687e-05	4.41383e-05
848.768	C53H102O6N	50:2		0	0	0	1.09861e-05	3.68355e-05		1.09861e-05	3.68355e-05
850.784	C53H104O6N	50:1		5.01935e-06	5.06367e-05	2.7828e-05	0	0.000135126		0	0.000107298
852.799	C53H106O6N	50:0		2.86118e-05	2.88379e-05	2.87248e-05	6.83733e-05	0		3.96485e-05	0
856.773	C55H102O5N	e52:5		9.58047e-05	1.26828e-05	5.42437e-05	7.0856e-05	7.49735e-05		1.66122e-05	2.07298e-05
858.789	C55H104O5N	e52:4		0	0	0	2.29434e-05	0.000125267		2.29434e-05	0.000125267
860.804	C55H106O5N	e52:3		2.63538e-05	0	1.31769e-05	0.000162078	3.84033e-05		0.000148901	2.52264e-05
862.82	C55H108O5N	e52:2		5.02875e-05	2.83094e-05	3.92984e-05	2.77466e-05	1.76421e-05		0	0
864.836	C55H110O5N	e52:1		0	1.86843e-05	9.34217e-06	8.4643e-05	8.85309e-05		7.53008e-05	7.91887e-05
866.851	C55H112O5N	e52:0		0	1.36825e-05	6.84127e-06	5.38716e-05	4.10042e-05		4.70303e-05	3.4163e-05
868.737	C55H98O6N	52:6		3.53921e-05	0	1.76961e-05	0.000120111	0		0.000102415	0
870.752	C55H100O6N	52:5		1.29219e-05	1.71126e-05	1.50173e-05	8.33899e-05	2.31209e-05		6.83726e-05	8.10366e-06
872.768	C55H102O6N	52:4		8.81878e-05	0	4.40939e-05	4.7244e-05	0.000118337		3.15005e-06	7.42427e-05
874.784	C55H104O6N	52:3		0	0	0	0	0.000241479		0	0.000241479
876.799	C55H106O6N	52:2		1.55013e-05	2.62838e-05	2.08926e-05	5.39453e-05	0.000264044		3.30527e-05	0.000243151
878.815	C55H108O6N	52:1		7.73217e-05	0	3.86608e-05	1.22419e-05	0.000335835		0	0.000297175
880.83	C55H110O6N	52:0/e54:7		2.55202e-05	2.69524e-05	2.62363e-05	2.34432e-05	0.000169546		0	0.000143309
882.789	C57H104O5N	e54:6		2.22933e-05	9.52624e-05	5.87779e-05	5.60005e-05	0		0	0
884.804	C57H106O5N	e54:5		0	0	0	7.36466e-05	5.18571e-05		7.36466e-05	5.18571e-05
886.82	C57H108O5N	e54:4		0	6.18555e-06	3.09277e-06	1.92844e-05	1.46451e-05		1.61916e-05	1.15523e-05
888.836	C57H110O5N	e54:3		5.41094e-05	0	2.70547e-05	9.19155e-06	1.6022e-05		0	0
890.851	C57H112O5N	e54:2		0	3.27275e-05	1.63637e-05	1.395e-05	1.95688e-06		0	0
892.867	C57H114O5N	e54:1		9.39699e-05	0	4.6985e-05	2.50286e-05	6.69248e-05		0	1.99398e-05
894.752	C57H100O6N	54:7/e54:0		0	0	0	7.90885e-06	4.94057e-05		7.90885e-06	4.94057e-05
896.768	C57H102O6N	54:6		0	6.35951e-06	3.17976e-06	1.39232e-05	8.17076e-05		1.07435e-05	7.85278e-05
898.784	C57H104O6N	54:5		0.000133592	3.6372e-05	8.4982e-05	4.15271e-05	0.000102683		0	1.77007e-05
900.799	C57H106O6N	54:4		0.000148735	5.65441e-05	0.000102639	4.26019e-05	6.54217e-05		0	0
902.815	C57H108O6N	54:3		0	2.08762e-05	1.04381e-05	2.12976e-05	3.55419e-05		1.08595e-05	2.51039e-05
904.83	C57H110O6N	54:2		3.45834e-05	1.65332e-05	2.55583e-05	4.24131e-05	1.01823e-05		1.68548e-05	0
906.846	C57H112O6N	54:1		0	1.79871e-06	8.99356e-07	7.93176e-06	0		7.0324e-06	0
908.862	C57H114O6N	54:0/e56:7		1.28613e-05	9.89183e-05	5.58898e-05	3.24789e-05	0		0	0
910.82	C59H108O5N	e56:6		0	0	0	0.000116249	0.000141235		0.000116249	0.000141235
912.836	C59H110O5N	e56:5		0	0	0	0.000125749	1.71168e-05		0.000125749	1.71168e-05
914.851	C59H112O5N	e56:4		4.83126e-05	7.12286e-05	5.97706e-05	8.20057e-06	2.45216e-05		0	0
916.867	C59H114O5N	e56:3		0.000162046	0	8.10232e-05	3.53338e-05	3.35502e-05		0	0
918.882	C59H116O5N	e56:2		6.03944e-05	0	3.01972e-05	3.56562e-06	2.45082e-05		0	0
920.898	C59H118O5N	e56:1		7.56241e-06	7.54938e-06	7.55589e-06	4.23799e-05	5.65631e-05		3.4824e-05	4.90072e-05
922.784	C59H104O6N	56:7/e56:0		7.36311e-05	1.42032e-05	4.39171e-05	8.02258e-05	0.000117423		3.63086e-05	7.35055e-05
924.799	C59H106O6N	56:6		2.56738e-05	4.30124e-05	3.43431e-05	6.87695e-05	0.000283058		3.44264e-05	0.000248714
926.815	C59H108O6N	56:5		0	3.58996e-05	1.79498e-05	8.24833e-05	0.000700676		6.45335e-05	0.000682726
928.83	C59H110O6N	56:4		0	1.67776e-05	8.38882e-06	4.06509e-05	3.00277e-05		3.22621e-05	2.16389e-05
930.846	C59H112O6N	56:3		1.33401e-05	0	6.67007e-06	2.35525e-05	0		1.68824e-05	0
932.862	C59H114O6N	56:2		0	1.0445e-05	5.22252e-06	5.78833e-05	1.32129e-05		5.26608e-05	7.99041e-06
934.877	C59H116O6N	56:1		0	0	0	9.90884e-06	2.27872e-06		9.90884e-06	2.27872e-06
936.836	C61H110O5N	e58:7/56:0		2.81736e-05	8.70842e-05	5.76289e-05	4.13799e-05	0.000103968		0	4.63387e-05
938.851	C61H112O5N	e58:6		0	0	0	5.22673e-05	2.80239e-05		5.22673e-05	2.80239e-05
940.867	C61H114O5N	e58:5		4.32124e-05	1.1739e-05	2.74757e-05	1.39402e-05	9.03933e-05		0	6.29176e-05
942.882	C61H116O5N	e58:4		1.52621e-05	2.16824e-05	1.84723e-05	1.72588e-05	0.000130935		0	0.000112463
944.898	C61H118O5N	e58:3		1.29035e-05	0	6.45177e-06	0.000243559	0.00032222		0.000237108	0.000315768
946.914	C61H120O5N	e58:2		8.02533e-06	7.14094e-06	7.58313e-06	4.80983e-06	0		0	0
948.929	C61H122O5N	e58:1/58:8		4.3741e-05	1.00393e-05	2.68902e-05	4.54616e-05	0		1.85714e-05	0
950.815	C61H108O6N	58:7/e58:0		6.96187e-06	4.87793e-06	5.9199e-06	2.183e-05	0.000170035		1.59101e-05	0.000164115
952.83	C61H110O6N	58:6		1.03933e-05	0	5.19665e-06	5.80621e-05	7.91004e-05		5.28654e-05	7.39038e-05
954.846	C61H112O6N	58:5		3.86356e-05	2.72766e-05	3.29561e-05	7.77085e-05	4.02571e-05		4.47524e-05	7.30099e-06
956.862	C61H114O6N	58:4		3.22379e-05	2.05232e-05	2.63806e-05	3.4073e-05	0		7.69241e-06	0
958.877	C61H116O6N	58:3		6.46998e-05	0	3.23499e-05	3.1024e-05	8.721e-06		0	0
960.893	C61H118O6N	58:2		4.78921e-05	1.82523e-05	3.30722e-05	2.36802e-05	4.4294e-07		0	0
962.908	C61H120O6N	58:1		0	0	0	1.85042e-05	0.000159573		1.85042e-05	0.000159573
964.867	C63H114O5N	e60:7/58:0		2.79745e-05	4.59264e-06	1.62836e-05	2.21092e-05	0		5.82559e-06	0
966.882	C63H116O5N	e60:6		4.45769e-05	1.01104e-05	2.73436e-05	3.55409e-06	3.3313e-05		0	5.9694e-06
968.898	C63H118O5N	e60:5		5.38579e-05	4.13651e-05	4.76115e-05	0	3.0697e-05		0	0
970.914	C63H120O5N	e60:4		3.32112e-06	0	1.66056e-06	4.83826e-05	1.97156e-05		4.67221e-05	1.8055e-05
972.929	C63H122O5N	e60:3		0	6.23698e-06	3.11849e-06	6.32659e-05	3.19941e-05		6.01474e-05	2.88756e-05
974.945	C63H124O5N	e60:2		1.42333e-05	0	7.11665e-06	4.79123e-05	3.75764e-05		4.07956e-05	3.04598e-05
976.83	C63H110O6N	60:8/e60:1		0	0	0	4.8176e-05	9.87494e-06		4.8176e-05	9.87494e-06
978.846	C63H112O6N	60:7/e60:0		0	1.00691e-05	5.03456e-06	4.58129e-05	3.3895e-05		4.07784e-05	2.88604e-05
980.862	C63H114O6N	60:6		4.18477e-06	2.27642e-05	1.34745e-05	3.89871e-05	1.62393e-05		2.55126e-05	2.76479e-06
982.877	C63H116O6N	60:5		3.16461e-05	0	1.58231e-05	2.89469e-05	0		1.31238e-05	0
984.893	C63H118O6N	60:4		0	0	0	2.49861e-05	4.47953e-05		2.49861e-05	4.47953e-05
986.908	C63H120O6N	60:3		3.66548e-05	5.62493e-07	1.86086e-05	1.73233e-05	0.000153786		0	0.000135177
988.924	C63H122O6N	60:2		9.93472e-06	3.37491e-05	2.18419e-05	1.56481e-06	0.000106315		0	8.44731e-05
990.94	C63H124O6N	60:1		0	9.61466e-06	4.80733e-06	2.78588e-05	2.09531e-05		2.30514e-05	1.61457e-05
Total NL 347 22:5 acyl containing		Total NL 347 22:5 acyl containing				0				0.00286318	0.00515193
764.674	C47H90O6N	44:2		0.000148558	1.88942e-05	8.37261e-05	6.7088e-05	0		0	0
766.69	C47H92O6N	44:1		3.39178e-05	5.20228e-06	1.956e-05	1.90268e-05	5.83187e-05		0	3.87586e-05
768.706	C47H94O6N	44:0		3.53852e-05	6.59157e-05	5.06504e-05	0	6.61691e-05		0	1.55187e-05
776.711	C49H94O5N	e46:3		6.35969e-05	0	3.17984e-05	2.70429e-05	3.9136e-05		0	7.33755e-06
778.726	C49H96O5N	e46:2		2.35299e-05	2.34043e-05	2.34671e-05	2.58438e-05	2.95398e-05		2.37672e-06	6.0727e-06
780.742	C49H98O5N	e46:1		0	7.88246e-05	3.94123e-05	3.70589e-05	1.64005e-05		0	0
782.758	C49H100O5N	e46:0		0	0	0	9.20577e-05	1.97148e-05		9.20577e-05	1.97148e-05
790.69	C49H92O6N	46:3		3.40914e-05	7.69175e-06	2.08916e-05	3.58108e-05	9.40022e-06		1.49193e-05	0
792.706	C49H94O6N	46:2		0	6.6157e-05	3.30785e-05	0	9.75098e-06		0	0
794.721	C49H96O6N	46:1		0	4.96193e-05	2.48096e-05	7.85542e-05	3.79411e-05		5.37445e-05	1.31315e-05
796.737	C49H98O6N	46:0		2.77702e-05	0	1.38851e-05	4.15548e-06	1.58336e-05		0	1.94846e-06
802.726	C51H96O5N	e48:4		1.59517e-05	2.39003e-05	1.9926e-05	5.93605e-05	0		3.94345e-05	0
804.742	C51H98O5N	e48:3		0	6.07515e-06	3.03757e-06	3.96709e-05	6.2473e-05		3.66333e-05	5.94354e-05
806.758	C51H100O5N	e48:2		0	7.38947e-05	3.69474e-05	3.15883e-05	2.05115e-05		0	0
808.773	C51H102O5N	e48:1		0	0	0	2.60447e-05	1.18251e-05		2.60447e-05	1.18251e-05
810.789	C51H104O5N	e48:0		2.03599e-05	8.62464e-06	1.44923e-05	5.05293e-05	7.67326e-05		3.6037e-05	6.22403e-05
816.706	C51H94O6N	48:4		1.77522e-05	6.24123e-06	1.19967e-05	3.87051e-05	0		2.67084e-05	0
818.721	C51H96O6N	48:3		0	4.5949e-06	2.29745e-06	6.88075e-06	5.46743e-05		4.5833e-06	5.23768e-05
820.737	C51H98O6N	48:2		1.55041e-05	2.52536e-05	2.03788e-05	1.0862e-05	1.62897e-05		0	0
822.752	C51H100O6N	48:1		1.27395e-05	0	6.36974e-06	3.83725e-05	2.78602e-05		3.20027e-05	2.14905e-05
824.768	C51H102O6N	48:0		3.35739e-05	8.91319e-07	1.72326e-05	3.85841e-05	2.94976e-05		2.13515e-05	1.2265e-05
830.758	C53H100O5N	e50:4		0	2.0999e-05	1.04995e-05	3.37192e-05	3.93684e-06		2.32196e-05	0
832.773	C53H102O5N	e50:3		1.24817e-05	0	6.24085e-06	1.73542e-05	0		1.11134e-05	0
834.789	C53H104O5N	e50:2		0	0	0	7.84186e-06	3.90335e-05		7.84186e-06	3.90335e-05
836.804	C53H106O5N	e50:1		7.80948e-06	0	3.90474e-06	0	4.64743e-05		0	4.25696e-05
838.82	C53H108O5N	e50:0		6.2352e-05	1.84289e-05	4.03905e-05	1.44244e-05	1.28464e-05		0	0
844.737	C53H98O6N	50:4		0	9.75123e-05	4.87562e-05	5.65828e-05	0		7.82663e-06	0
846.752	C53H100O6N	50:3		1.14403e-05	3.21495e-05	2.17949e-05	1.10342e-05	0		0	0
848.768	C53H102O6N	50:2		0	3.52772e-06	1.76386e-06	1.7958e-05	7.28568e-05		1.61941e-05	7.10929e-05
850.784	C53H104O6N	50:1		1.38046e-05	1.45567e-05	1.41806e-05	4.60641e-05	1.28496e-05		3.18834e-05	0
852.799	C53H106O6N	50:0		9.53448e-06	1.10126e-05	1.02735e-05	1.50232e-05	6.38264e-05		4.7497e-06	5.35529e-05
856.773	C55H102O5N	e52:5		7.09803e-05	9.13241e-06	4.00563e-05	0	0.000119837		0	7.97811e-05
858.789	C55H104O5N	e52:4		9.83364e-05	1.44034e-05	5.63699e-05	7.16078e-05	3.57564e-05		1.52379e-05	0
860.804	C55H106O5N	e52:3		0	2.8893e-05	1.44465e-05	0	5.05427e-05		0	3.60962e-05
862.82	C55H108O5N	e52:2		1.85155e-05	3.24256e-05	2.54705e-05	5.42196e-05	3.75229e-05		2.87491e-05	1.20524e-05
864.836	C55H110O5N	e52:1		4.42006e-05	2.17663e-05	3.29835e-05	0	0		0	0
866.851	C55H112O5N	e52:0		4.05522e-05	0	2.02761e-05	2.92545e-05	0		8.97838e-06	0
868.737	C55H98O6N	52:6		1.72248e-05	1.62916e-05	1.67582e-05	1.40802e-05	1.7871e-05		0	1.11279e-06
870.752	C55H100O6N	52:5		4.79267e-06	1.63547e-05	1.05737e-05	1.35338e-05	4.4176e-05		2.96013e-06	3.36024e-05
872.768	C55H102O6N	52:4		6.83067e-06	0	3.41533e-06	6.11874e-05	4.1447e-05		5.77721e-05	3.80317e-05
874.784	C55H104O6N	52:3		5.13724e-05	2.23138e-05	3.68431e-05	2.451e-05	3.22107e-05		0	0
876.799	C55H106O6N	52:2		7.47881e-05	1.80649e-05	4.64265e-05	5.30201e-05	0.000141744		6.59363e-06	9.53171e-05
878.815	C55H108O6N	52:1		1.49564e-05	0	7.4782e-06	2.71872e-05	2.00449e-05		1.97091e-05	1.25667e-05
880.83	C55H110O6N	52:0/e54:7		1.98496e-05	0	9.92482e-06	2.97579e-05	0		1.98331e-05	0
882.789	C57H104O5N	e54:6		8.83079e-06	3.84154e-05	2.36231e-05	0	2.89103e-05		0	5.28722e-06
884.804	C57H106O5N	e54:5		7.99806e-05	1.27867e-05	4.63837e-05	5.8187e-05	0		1.18034e-05	0
886.82	C57H108O5N	e54:4		0	4.58493e-05	2.29247e-05	8.59902e-05	2.83031e-05		6.30655e-05	5.37842e-06
888.836	C57H110O5N	e54:3		1.83463e-05	3.06e-05	2.44732e-05	1.31741e-05	4.93584e-07		0	0
890.851	C57H112O5N	e54:2		6.40063e-05	4.91054e-06	3.44584e-05	0	0		0	0
892.867	C57H114O5N	e54:1		0	0	0	9.79004e-06	4.48507e-05		9.79004e-06	4.48507e-05
894.752	C57H100O6N	54:7/e54:0		9.33794e-06	0	4.66897e-06	1.50894e-05	9.01006e-05		1.04204e-05	8.54316e-05
896.768	C57H102O6N	54:6		5.34041e-05	3.52677e-05	4.43359e-05	8.98563e-05	1.26206e-05		4.55203e-05	0
898.784	C57H104O6N	54:5		0	5.26287e-06	2.63143e-06	2.06722e-05	0.000131325		1.80407e-05	0.000128694
900.799	C57H106O6N	54:4		2.92595e-05	3.09328e-06	1.61764e-05	2.78139e-05	9.23296e-05		1.16375e-05	7.61532e-05
902.815	C57H108O6N	54:3		2.21748e-05	0	1.10874e-05	3.79308e-05	5.52313e-07		2.68434e-05	0
904.83	C57H110O6N	54:2		4.16164e-05	3.22556e-05	3.6936e-05	0	0		0	0
906.846	C57H112O6N	54:1		4.63011e-05	0	2.31506e-05	1.14925e-05	2.03291e-05		0	0
908.862	C57H114O6N	54:0/e56:7		6.07346e-06	0	3.03673e-06	1.54108e-05	3.06665e-05		1.23741e-05	2.76297e-05
910.82	C59H108O5N	e56:6		1.25491e-05	1.38838e-05	1.32164e-05	2.56434e-05	2.37581e-05		1.2427e-05	1.05417e-05
912.836	C59H110O5N	e56:5		0	0	0	1.19497e-05	9.02865e-05		1.19497e-05	9.02865e-05
914.851	C59H112O5N	e56:4		4.17271e-05	0	2.08635e-05	0	1.48685e-05		0	0
916.867	C59H114O5N	e56:3		2.96784e-05	0	1.48392e-05	0	0		0	0
918.882	C59H116O5N	e56:2		0	4.42712e-05	2.21356e-05	9.62829e-05	4.66518e-05		7.41473e-05	2.45162e-05
920.898	C59H118O5N	e56:1		4.89198e-05	2.49546e-06	2.57076e-05	1.83093e-06	9.76752e-05		0	7.19676e-05
922.784	C59H104O6N	56:7/e56:0		6.96764e-05	2.62896e-05	4.7983e-05	1.31823e-05	5.70955e-05		0	9.1125e-06
924.799	C59H106O6N	56:6		5.74876e-05	2.34025e-05	4.0445e-05	3.74255e-05	8.8805e-05		0	4.836e-05
926.815	C59H108O6N	56:5		0	1.53938e-05	7.69691e-06	9.18407e-05	0.000243787		8.41438e-05	0.00023609
928.83	C59H110O6N	56:4		0	1.2874e-05	6.43701e-06	2.28823e-05	0.000462871		1.64453e-05	0.000456434
930.846	C59H112O6N	56:3		0	2.72921e-05	1.36461e-05	1.40312e-06	0.000113778		0	0.000100132
932.862	C59H114O6N	56:2		2.26415e-05	0	1.13207e-05	3.60188e-05	0		2.4698e-05	0
934.877	C59H116O6N	56:1		0	1.54501e-06	7.72506e-07	3.03682e-05	0		2.95957e-05	0
936.836	C61H110O5N	e58:7/56:0		1.20597e-05	1.45309e-06	6.75641e-06	2.0877e-05	0		1.41206e-05	0
938.851	C61H112O5N	e58:6		4.62585e-05	6.09506e-06	2.61768e-05	3.20169e-05	3.7325e-05		5.84011e-06	1.11482e-05
940.867	C61H114O5N	e58:5		6.74792e-05	9.09545e-06	3.82873e-05	1.63397e-05	3.0124e-05		0	0
942.882	C61H116O5N	e58:4		0	0	0	3.81652e-06	4.1936e-05		3.81652e-06	4.1936e-05
944.898	C61H118O5N	e58:3		1.69131e-05	4.46371e-05	3.07751e-05	0	1.49895e-05		0	0
946.914	C61H120O5N	e58:2		3.72819e-05	5.60075e-05	4.66447e-05	4.11072e-05	8.1121e-05		0	3.44763e-05
948.929	C61H122O5N	e58:1/58:8		0	1.513e-05	7.56502e-06	5.15383e-05	3.95965e-05		4.39733e-05	3.20315e-05
950.815	C61H108O6N	58:7/e58:0		7.96293e-05	2.20502e-05	5.08397e-05	3.11868e-05	6.02806e-05		0	9.44091e-06
952.83	C61H110O6N	58:6		4.79891e-05	0	2.39946e-05	2.06197e-05	5.8524e-05		0	3.45294e-05
954.846	C61H112O6N	58:5		2.02302e-05	4.69433e-05	3.35867e-05	9.74467e-05	3.59819e-05		6.386e-05	2.39516e-06
956.862	C61H114O6N	58:4		8.61503e-05	0	4.30752e-05	2.18885e-05	5.5763e-05		0	1.26879e-05
958.877	C61H116O6N	58:3		2.84412e-05	1.08219e-05	1.96315e-05	1.47914e-05	3.2597e-05		0	1.29655e-05
960.893	C61H118O6N	58:2		0	3.67806e-05	1.83903e-05	2.70832e-06	2.03231e-05		0	1.93278e-06
962.908	C61H120O6N	58:1		1.79967e-05	9.57967e-06	1.37882e-05	1.58386e-05	1.27037e-05		2.05036e-06	0
964.867	C63H114O5N	e60:7/58:0		0	1.83866e-05	9.19328e-06	9.75517e-05	2.19213e-05		8.83584e-05	1.27281e-05
966.882	C63H116O5N	e60:6		2.63403e-05	6.17293e-06	1.62566e-05	0	3.38075e-05		0	1.75509e-05
968.898	C63H118O5N	e60:5		2.58347e-05	5.93344e-05	4.25845e-05	6.758e-05	4.69647e-05		2.49954e-05	4.38017e-06
970.914	C63H120O5N	e60:4		7.02337e-05	1.98458e-05	4.50397e-05	2.41973e-06	1.79344e-05		0	0
972.929	C63H122O5N	e60:3		3.96912e-05	1.28282e-05	2.62597e-05	3.4555e-05	1.66582e-05		8.29531e-06	0
974.945	C63H124O5N	e60:2		1.6937e-05	2.86005e-06	9.89853e-06	9.73515e-06	1.34584e-05		0	3.55987e-06
976.83	C63H110O6N	60:8/e60:1		7.93993e-05	7.77193e-05	7.85593e-05	1.52927e-05	0.000164625		0	8.60661e-05
978.846	C63H112O6N	60:7/e60:0		3.7991e-05	0	1.89955e-05	5.43283e-05	0		3.53328e-05	0
980.862	C63H114O6N	60:6		0	7.37153e-05	3.68576e-05	1.53184e-05	5.69833e-05		0	2.01257e-05
982.877	C63H116O6N	60:5		7.38617e-05	0	3.69308e-05	8.05486e-06	3.15553e-05		0	0
984.893	C63H118O6N	60:4		5.53965e-05	1.11981e-05	3.32973e-05	2.46412e-05	3.99249e-05		0	6.62755e-06
986.908	C63H120O6N	60:3		5.42719e-06	0	2.7136e-06	3.92019e-05	1.17678e-05		3.64883e-05	9.05418e-06
988.924	C63H122O6N	60:2		3.58203e-05	1.23519e-06	1.85278e-05	2.19918e-05	2.42359e-05		3.46408e-06	5.70818e-06
990.94	C63H124O6N	60:1		1.15422e-05	1.01934e-06	6.28078e-06	9.65897e-05	3.17852e-05		9.03089e-05	2.55045e-05
Total NL 349 22:4 acyl containing		Total NL 349 22:4 acyl containing		#REF!		#REF!				0.00153236	0.00264264

## Sheet: imported summary from web
Original Data on row 371			Data divided by 5 here, used 1.0 ul PL standard mix								http://129.237.137.125:8080/Lipidomics/file_summary.jsp?numberofperiods=8&experimentid=12447&masstolerance=0.4&massoption=1
			1/29/19 Mary Roth, largest signal, quantified using values for 5 ul PL std mix. Actual used is 2.5 ul, multiply by 2.5 on background subtracted sheet
Mass	Compound Formula	Compound Name	IS01	sample01	sample02	sample03	sample09	sample10	IS02
494.3	C24H48O7PN	LPC(16:1)	0.000234178	0.000234178	0.00577639	0.000917197	0.00115137	0.000643989	0.000136604
496.3	C24H50O7PN	LPC(16:0)	0.00651795	0.00901585	0.510625	0.052651	0.0636378	0.0209784	0.00181488
518.3	C26H48O7PN	LPC(18:3)	0.000429326	0.000136604	0.0966569	0.01247	0.0148703	0.00452744	0.000175633
520.3	C26H50O7PN	LPC(18:2)	0.000429326	0.000409811	0.959212	0.124212	0.145268	0.047421	0.000312237
522.3	C26H52O7PN	LPC(18:1)	0.000136604	0.000214663	0.237164	0.0351072	0.0310481	0.0113381	3.90296e-05
524.4	C26H54O7PN	LPC(18:0)	0.000273207	0.00199051	0.1239	0.030326	0.0593446	0.0297991	0.000156119
542.3	C28H48O7PN	LPC(20:5)	0	0.000136604	0	0	0	0.000253693	9.75741e-05
544.3	C28H50O7PN	LPC(20:4)	0	7.80593e-05	0	0.000468356	0.000448841	0.000585445	0
546.3	C28H52O7PN	LPC(20:3)	0	0	0	0.000195148	0.000292722	0.000312237	3.90296e-05
548.4	C28H54O7PN	LPC(20:2)	7.80593e-05	3.90296e-05	0.00298577	0.000390296	0.000214663	0.000253693	0
550.4	C28H56O7PN	LPC(20:1)	0	5.85445e-05	0.0208418	0.00120992	0.00161973	0.000800108	7.80593e-05
552.4	C28H58O7PN	LPC(20:0)	0.000253693	0.000429326	0.0292527	0.00347364	0.00482016	0.0021076	0.000136604
568.3	C30H50O7PN	LPC(22:6)	0.000507385	0.000214663	0.017095	0.00111234	0.00279062	0.000839137	3.90296e-05
570.3	C30H52O7PN	LPC(22:5)	0.000409811	0.000312237	0.00782544	0.000214663	0.000292722	0	5.85445e-05
Mass	Compound Formula	Compound Name	040618-ani-YuKuangPolar-01	040618-ani-YuKuangPolar-02	040618-ani-YuKuangPolar-03	040618-ani-YuKuangPolar-04	040618-ani-YuKuangPolar-05	040618-ani-YuKuangPolar-06	040618-ani-YuKuangPolar-07
676.5	C36H70O8PN	PC(28:1)	0.000510484	0.000102097	0.00265452	0.000816774	0.000340323	0.000340323	6.80645e-05
701.5	C39H77N2O6P	SM(16:1)	0	0.000125499	0.000690247	0.000648414	0.00194524	0.00181974	0
703.6	C39H79N2O6P	SM(16:0)	0.000146416	0.0145998	0.0332574	0.0513711	0.0587337	0.055659	6.27497e-05
704.5	C38H74O8PN	PC(30:1)	0.000289274	0.00100395	0.00307992	0.00241629	0.0022121	0.00294379	0.000102097
705.6	C39H81N2O6P	DSM(16:0)	0	0.00426698	0.00543831	0.0085758	0.0102491	0.00960071	0
706.5	C38H76O8PN	PC(30:0)	0.000374355	0.00159952	0.0093929	0.00951202	0.00505379	0.00498573	8.50806e-05
714.5	C40H76O7PN	ePC(32:3)	8.50806e-05	0	0	0	0	0	1.70161e-05
716.6	C40H78O7PN	ePC(32:2)	0.000357339	0.000255242	0.000595564	0.000884839	0.000612581	0.000442419	5.10484e-05
718.6	C40H80O7PN	ePC(32:1)	0.000255242	0.00163355	0.00260347	0.00629597	0.00530903	0.00486661	0
720.6	C40H82O7PN	ePC(32:0)	0.000238226	0.00185476	0.00469645	0.0069596	0.00903556	0.00745306	5.10484e-05
729.6	C41H81N2O6P	SM(18:1)	0	0	0.000439248	0.000292832	0.000271915	0.000230082	0
730.5	C40H76O8PN	PC(32:2)	0.000289274	0.000136129	0.00212702	0.0016846	0.00102097	0.00117411	0
731.6	C41H83N2O6P	SM(18:0)	0	0.000334665	0.00196616	0.00154783	0.00269824	0.00246816	8.36663e-05
732.5	C40H78O8PN	PC(32:1)	0.000391371	0.0011571	0.00619387	0.00687452	0.00423702	0.00357339	0.000170161
733.6	C41H85N2O6P	DSM(18:0)	0	0.000230082	0.00142233	0.000920329	0.000962162	0.00079483	0
734.6	C40H80O8PN	PC(32:0)	0.000408387	0.00331814	0.0159271	0.0229548	0.0317521	0.022121	0.000357339
740.6	C42H78O7PN	ePC(34:4)	0.000340323	5.10484e-05	0.00074871	0.000408387	0	0.000204194	5.10484e-05
742.6	C42H80O7PN	ePC(34:3)	0.000340323	0.00156548	0.00171863	0.00275661	0.00153145	0.00153145	6.80645e-05
744.6	C42H82O7PN	ePC(34:2)	0.000238226	0.00146339	0.00357339	0.0152294	0.00893347	0.00815073	6.80645e-05
746.6	C42H84O7PN	ePC(34:1)	0.000289274	0.00131024	0.00522395	0.0113668	0.010516	0.0116731	5.10484e-05
748.6	C42H86O7PN	ePC(34:0)	0.000204194	0.000663629	0.00256944	0.0027396	0.00365847	0.00258645	0
754.5	C42H76O8PN	PC(34:4)	0.001055	0.000102097	0.000935887	0.000867823	0.000510484	0.000510484	0.000187177
756.5	C42H78O8PN	PC(34:3)	0.0260347	0.00110605	0.0259326	0.00747008	0.00818476	0.0106181	0.00529202
758.6	C42H80O8PN	PC(34:2)	0.0245543	0.00365847	0.212923	0.0702936	0.0750752	0.0930442	0.005275
760.6	C42H82O8PN	PC(34:1)	0.00520694	0.00408387	0.0609348	0.0520694	0.0419788	0.0341173	0.00112306
762.6	C42H84O8PN	PC(34:0)	0	0.000901855	0.00585355	0.00760621	0.0108903	0.00767427	6.80645e-05
766.6	C44H80O7PN	ePC(36:5)	0.000204194	0.000969919	0.00267153	0.0166758	0.00883137	0.0079125	0
768.6	C44H82O7PN	ePC(36:4)	0.000425403	0.000595564	0.0016846	0.00883137	0.0069596	0.0115369	5.10484e-05
770.6	C44H84O7PN	ePC(36:3)	0.00107202	0.000476452	0.00267153	0.00522395	0.00277363	0.00335218	0.000204194
772.6	C44H86O7PN	ePC(36:2)	0.00275661	0.000442419	0.00677242	0.00353935	0.00296081	0.00296081	0.000459435
774.6	C44H88O7PN	ePC(36:1)	0.00187177	0.000561532	0.0100906	0.0047475	0.00360742	0.00280766	0.000289274
776.6	C44H90O7PN	ePC(36:0)	0.000374355	0.000374355	0.00178669	0.0014804	0.00178669	0.00141234	0
778.5	C44H76O8PN	PC(36:6)	0.0112647	0.000612581	0.00496871	0.00236524	0.00250137	0.0035904	0.00248435
780.5	C44H78O8PN	PC(36:5)	0.0230909	0.00144637	0.0633	0.0209128	0.0245373	0.0382352	0.00513887
782.6	C44H80O8PN	PC(36:4)	0.0184795	0.00209298	0.307532	0.110707	0.124388	0.177342	0.00425403
784.6	C44H82O8PN	PC(36:3)	0.00889943	0.00153145	0.12221	0.0456543	0.0463519	0.0639126	0.00190581
785.6	C45H89N2O6P	SM(22:1)	0.00125499	0.000230082	0.0141187	0.00568931	0.00564748	0.00725805	0.000125499
786.6	C44H84O8PN	PC(36:2)	0.00425403	0.00161653	0.0726248	0.03376	0.0318542	0.0352914	0.000918871
787.7	C45H91N2O6P	SM(22:0)	0.000627497	0.000920329	0.0179673	0.00863855	0.00750905	0.00926604	0.000167333
788.6	C44H86O8PN	PC(36:1)	0.00243331	0.00134427	0.0199429	0.0172373	0.013698	0.00998847	0.000493468
789.7	C45H93N2O6P	DSM(22:0)	0.000355582	0.000585664	0.00376498	0.00351398	0.00217532	0.00230082	4.18331e-05
790.6	C44H88O8PN	PC(36:0)	0.00219508	0.000935887	0.00598968	0.00459435	0.00665331	0.00634702	0.000408387
792.6	C46H82O7PN	ePC(38:6)	0.000595564	0.00108903	0.00331814	0.0308843	0.044276	0.0948139	0.000136129
794.6	C46H84O7PN	ePC(38:5)	0.00151444	0.000408387	0.00197387	0.0083379	0.00804863	0.0143276	0.000374355
796.6	C46H86O7PN	ePC(38:4)	0.00216105	0.000374355	0.00558129	0.00331814	0.00342024	0.00435613	0.000425403
798.6	C46H88O7PN	ePC(38:3)	0.0016846	0.000238226	0.00973323	0.00212702	0.00270556	0.00287573	0.000391371
800.6	C46H90O7PN	ePC(38:2)	0.000629597	0.000136129	0.00529202	0.00190581	0.00151444	0.00127621	0.000119113
802.7	C46H92O7PN	ePC(38:1)	0.000714677	0.000391371	0.00539411	0.00251839	0.00216105	0.00176968	0.000119113
804.7	C46H94O7PN	ePC(38:0)	0.000782742	0.000612581	0.00188879	0.000731693	0.00154847	0.00166758	0.000170161
806.6	C46H80O8PN	PC(38:6)	0.00083379	0.000629597	0.00382863	0.00466242	0.0165397	0.00701064	3.40323e-05
808.6	C46H82O8PN	PC(38:5)	0.00083379	0.000272258	0.00279064	0.00420298	0.00323306	0.00457734	0.000136129
810.6	C46H84O8PN	PC(38:4)	0.00136129	0.000731693	0.00629597	0.0180371	0.0146509	0.00908661	0.000340323
812.6	C46H86O8PN	PC(38:3)	0.00246734	0.000595564	0.00883137	0.00617685	0.00508782	0.00439016	0.000697661
813.7	C47H93N2O6P	SM(24:1)	0	0.00158966	0.0084503	0.00382773	0.00742538	0.00575206	0
814.6	C46H88O8PN	PC(38:2)	0.00216105	0.000510484	0.00884839	0.00245032	0.00348831	0.00318202	0.000561532
815.7	C47H95N2O6P	SM(24:0)	8.36663e-05	0.00125499	0.00962162	0.00386957	0.00435065	0.00412057	0
816.6	C46H90O8PN	PC(38:1)	0.000952903	0.000442419	0.00488363	0.00415194	0.00917169	0.0172544	0.000238226
817.7	C47H97N2O6P	DSM(24:0)	0	0.000627497	0	0.000962162	0.00108766	0.00173608	0
818.7	C46H92O8PN	PC(38:0)	0.000323306	0.000255242	0.00304589	0.00633	0.0225634	0.0544346	5.10484e-05
820.6	C48H86O7PN	ePC(40:6)	0.00102097	0.000340323	0.000867823	0.00290976	0.00995443	0.0187688	0.00022121
822.6	C48H88O7PN	ePC(40:5)	0.000476452	0.000340323	0.000884839	0.000867823	0.000986935	0.00229718	0
824.6	C48H90O7PN	ePC(40:4)	0.000170161	0.00117411	0.000357339	0.000731693	0.000629597	0.00391371	0
826.7	C48H92O7PN	ePC(40:3)	0.000629597	5.10484e-05	0.0014804	0.000408387	0.00030629	0.000510484	0.000136129
828.7	C48H94O7PN	ePC(40:2)	0.000935887	5.10484e-05	0.00243331	0.0005275	0.00030629	0.0005275	0.000102097
830.6	C48H80O8PN	PC(40:8)	0.000493468	0.00022121	0.00294379	0.000986935	0.00103798	0.00110605	0.000102097
832.6	C48H82O8PN	PC(40:7)	0.000289274	0.000697661	0.00251839	0.00173565	0.00178669	0.00255242	3.40323e-05
834.6	C48H84O8PN	PC(40:6)	0.000272258	0.000238226	0.00202492	0.00199089	0.00825282	0.00394774	0
836.6	C48H86O8PN	PC(40:5)	0.00030629	8.50806e-05	0.000918871	0.00120815	0.00117411	0.00142935	3.40323e-05
838.6	C48H88O8PN	PC(40:4)	8.50806e-05	0	0.000578548	0.00107202	0.00074871	0.000935887	0
840.6	C48H90O8PN	PC(40:3)	0.000119113	8.50806e-05	0.00195685	0.00122516	0.00112306	0.00144637	0
842.7	C48H92O8PN	PC(40:2)	0.000544516	0	0.00241629	0.00100395	0.000969919	0.00141234	0.000136129
852.5	C50H78O8PN	PC(42:11)	0.000238226	0	0.000697661	0	0.000204194	0.00102097	0.000102097
854.6	C50H80O8PN	PC(42:10)	0.000612581	0	0.00117411	0	0	1.70161e-05	0
856.6	C50H82O8PN	PC(42:9)	0	0	6.80645e-05	0	0	0	0
858.6	C50H84O8PN	PC(42:8)	0.000238226	0	0	0	0	0	0
860.6	C50H86O8PN	PC(42:7)	0.000255242	0	0.000510484	0	0.00022121	0	0
862.6	C50H88O8PN	PC(42:6)	0.000102097	0	0.00136129	0	0.000238226	0	0
864.6	C50H90O8PN	PC(42:5)	0	0	0.000153145	0	0.000289274	0.000595564	0
866.7	C50H92O8PN	PC(42:4)	0	0	0	0	0	0.00149742	0
868.7	C50H94O8PN	PC(42:3)	0	0	0	0	0	0.000323306	0
870.7	C50H96O8PN	PC(42:2)	0	0	0.000357339	0	0	0	0
878.6	C52H80O8PN	PC(44:12)	0	0	0.00287573	0.000459435	0.000323306	0	0
880.6	C52H82O8PN	PC(44:11)	0	0	0.000391371	0	0	0	0
882.6	C52H84O8PN	PC(44:10)	0	0	0	0	0	0.000323306	0
884.6	C52H86O8PN	PC(44:9)	0	0	0	0	0	0	0
886.6	C52H88O8PN	PC(44:8)	0	0	0	0	0	0	0
888.6	C52H90O8PN	PC(44:7)	0	0	0	0	0	0	0
890.7	C52H92O8PN	PC(44:6)	0	0	0	0	0	0	0
892.7	C52H94O8PN	PC(44:5)	0.000170161	0.000153145	0	0	0	0	0
894.7	C52H96O8PN	PC(44:4)	0	0	0	0	0	0	0
896.7	C52H98O8PN	PC(44:3)	0	0	0	0	0	0	0
898.7	C52H100O8PN	PC(44:2)	0	0	0	0	0	0	0
Mass	Compound Formula	Compound Name	040618-ani-YuKuangPolar-01	040618-ani-YuKuangPolar-02	040618-ani-YuKuangPolar-03	040618-ani-YuKuangPolar-04	040618-ani-YuKuangPolar-05	040618-ani-YuKuangPolar-06	040618-ani-YuKuangPolar-07
452.3	C21H42O7PN	LPE(16:1)	7.2577e-05	0.00324782	0.00157855	0.00190515	0.00199587	0.00195958	0
454.3	C21H44O7PN	LPE(16:0)	0.000907213	0.0124107	0.00165113	0.00212288	0.00346555	0.00210473	0.000580616
476.3	C23H42O7PN	LPE(18:3)	0.000453606	0.00163298	0.00097979	0.00059876	0.000381029	0.00025402	0
478.3	C23H44O7PN	LPE(18:2)	0.000508039	0.00272164	0.00072577	0.000780203	0.000798347	0.000526183	0.000272164
480.3	C23H46O7PN	LPE(18:1)	0	0.00286679	0.000943501	0.00284865	0.00290308	0.00232246	0.000181443
500.3	C25H42O7PN	LPE(20:5)	0.00219545	0	0	7.2577e-05	0.000399174	0.000381029	0.000272164
502.3	C25H44O7PN	LPE(20:4)	0.000163298	0.000997934	0.00549771	0.000217731	0.00112494	0.000381029	0.000381029
504.3	C25H46O7PN	LPE(20:3)	0.000580616	0.00263092	0.000399174	0.00273978	0.000580616	0.000798347	0.000217731
506.3	C25H48O7PN	LPE(20:2)	9.07213e-05	0.000453606	0.00159669	0.000217731	0.000217731	0.000344741	0.000489895
508.3	C25H50O7PN	LPE(20:1)	0.000217731	0.000635049	0.000489895	0.000689482	0.000163298	0.00150597	0.000381029
510.3	C25H52O7PN	LPE(20:0)	0.000272164	0.00417318	0.00201401	0.00346555	0.00266721	0.00163298	0.00108866
526.3	C27H44O7PN	LPE(22:6)	0.000163298	0.000834636	0.000417318	0.000453606	0.00119752	0.0011068	9.07213e-05
528.3	C27H46O7PN	LPE(22:5)	0.000381029	0.000526183	0	0	5.44328e-05	0.000163298	0
Mass	Compound Formula	Compound Name	040618-ani-YuKuangPolar-01	040618-ani-YuKuangPolar-02	040618-ani-YuKuangPolar-03	040618-ani-YuKuangPolar-04	040618-ani-YuKuangPolar-05	040618-ani-YuKuangPolar-06	040618-ani-YuKuangPolar-07
634.4	C33H64O8PN	PE(28:1)	0.000688197	0	0.000382332	0.000101955	0.000611731	7.64664e-05	0
636.5	C33H66O8PN	PE(28:0)	0.000356843	0.0653532	0.0022685	0.00405272	0.00423114	0.00175873	0
659.5	C36H71O6PN2	PE-Cer(16:1)	0	0.000484287	0.000127444	0	0	0	5.09776e-05
661.5	C36H73O6PN2	PE-Cer(16:0)	0	0	0.000535265	0	0	7.64664e-05	0
662.5	C35H68O8PN	PE(30:1)	0.000305865	0.00451152	0.000229399	0.00127444	0.00119797	0.000535265	0
664.5	C35H70O8PN	PE(30:0)	0.00084113	0.96238	0.0240614	0.0632887	0.0670865	0.0254378	0.000331354
672.5	C37H70O7PN	ePE(32:3)	0	0.00713686	0.00063722	0	0.000458798	7.64664e-05	0.00020391
674.5	C37H72O7PN	ePE(32:2)	7.64664e-05	0.00400174	0	0	0	5.09776e-05	5.09776e-05
676.5	C37H74O7PN	ePE(32:1)	0.000127444	0.0170775	7.64664e-05	0.00367039	0.00259986	0.000560753	5.09776e-05
678.5	C37H76O7PN	ePE(32:0)	0.000280377	0.591263	0.0165167	0.0315296	0.0316571	0.0125915	0.000331354
687.5	C38H75O6PN2	PE-Cer(18:1)	0.000127444	0.012464	0.000382332	0.000484287	0.00109602	0.000535265	0.000407821
688.5	C37H70O8PN	PE(32:2)	0	0.0379273	0.00119797	0.00175873	0.000407821	0.000305865	0.000356843
689.5	C38H77O6PN2	PE-Cer(18:0)	0	0.00112151	0.00020391	0	0	0	0
690.5	C37H72O8PN	PE(32:1)	2.54888e-05	0.0247751	0.00165677	0.0099916	0.00494482	0.00257437	0.000127444
692.5	C37H74O8PN	PE(32:0)	0.000178422	0.0594908	0.00313512	0.0118013	0.0106798	0.00486836	0.000254888
698.5	C39H72O7PN	ePE(34:4)	0	0.00117248	0.00020391	0.000101955	0	0	0.000101955
700.5	C39H74O7PN	ePE(34:3)	0.000152933	0.0265338	0.000229399	0.00127444	0.001147	0.000178422	0.000101955
702.5	C39H76O7PN	ePE(34:2)	7.64664e-05	0.227385	0.00512325	0.00861521	0.00629573	0.00285474	5.09776e-05
704.6	C39H78O7PN	ePE(34:1)	0.000280377	0.0782506	0.00328805	0.0175618	0.0180715	0.00548009	0.000152933
706.6	C39H80O7PN	ePE(34:0)	5.09776e-05	0.00813092	0.000458798	0.00757017	0.00693295	0.00382332	0.000152933
712.5	C39H70O8PN	PE(34:4)	0.000611731	0.00336452	0.000127444	0.000586242	0.000305865	0.000586242	5.09776e-05
714.5	C39H72O8PN	PE(34:3)	0.0139424	0.0128463	0.00150384	0.00168226	0.00122346	0.000688197	0.00216655
716.5	C39H74O8PN	PE(34:2)	0.0195754	0.17781	0.00627024	0.0171794	0.0101955	0.00438407	0.00259986
718.5	C39H76O8PN	PE(34:1)	0.000739175	0.0798819	0.00565851	0.0332374	0.0259221	0.00884461	0.00063722
720.5	C39H78O8PN	PE(34:0)	0.000254888	0.00374685	0.000688197	0.00209008	0.00293121	0.00262535	0
724.5	C41H74O7PN	ePE(36:5)	2.54888e-05	0.0130757	0.000560753	0.00178422	0.001147	0.000382332	0
726.5	C41H76O7PN	ePE(36:4)	0.00020391	0.017103	0.000382332	0.00326256	0.00346648	0.00109602	0.000229399
728.6	C41H78O7PN	ePE(36:3)	0.000305865	0.0125405	0.000433309	0.00415467	0.00237046	0.00117248	0.000101955
730.6	C41H80O7PN	ePE(36:2)	0.000611731	0.0124895	0.00145286	0.00604084	0.00446054	0.0018097	0.000101955
732.6	C41H82O7PN	ePE(36:1)	5.09776e-05	0.00655062	0.000917596	0.00723882	0.00423114	0.00186068	0
734.6	C41H84O7PN	ePE(36:0)	0.000127444	0.000892108	0.000101955	0.00122346	0.00109602	0.000764664	0.000280377
736.5	C41H70O8PN	PE(36:6)	0.00275279	0.00196264	0.000178422	0.000101955	0	0	0.000458798
738.5	C41H72O8PN	PE(36:5)	0.00779957	0.00935438	0.000407821	0.00112151	0.00107053	0.000407821	0.00142737
740.5	C41H74O8PN	PE(36:4)	0.00639769	0.0144267	0.00163128	0.00718784	0.00397625	0.0029567	0.0015803
742.5	C41H76O8PN	PE(36:3)	0.00231948	0.00662708	0.00127444	0.01017	0.0063722	0.00270181	0.000382332
744.5	C41H78O8PN	PE(36:2)	0.00152933	0.0103994	0.00448603	0.0297454	0.0162618	0.00629573	0.000254888
746.6	C41H80O8PN	PE(36:1)	0	0.00527618	0.00392527	0.0198558	0.010221	0.00644866	0.000127444
748.6	C41H82O8PN	PE(36:0)	0.000611731	0.001147	0.000127444	0.00160579	0.000866619	0.000178422	0.000127444
750.5	C43H76O7PN	ePE(38:6)	5.09776e-05	0.0093289	0.000101955	0.0022685	0.00150384	0.000688197	0
752.6	C43H78O7PN	ePE(38:5)	0.000254888	0.00680551	0.000433309	0.00219204	0.00145286	0.000994063	0
754.6	C43H80O7PN	ePE(38:4)	0.00020391	0.00234497	0.000127444	0.00229399	0.00150384	0.00109602	2.54888e-05
756.6	C43H82O7PN	ePE(38:3)	0.000152933	0.000713686	0	0.00109602	2.54888e-05	0.000254888	2.54888e-05
758.6	C43H84O7PN	ePE(38:2)	0.000101955	0	0.00020391	0.000764664	0.000458798	0.000484287	0
760.6	C43H86O7PN	ePE(38:1)	0.000382332	0.000917596	0.000280377	0.000866619	0.000484287	0.000560753	0.000127444
762.6	C43H88O7PN	ePE(38:0)	0.00084113	0	0	0.00063722	0.000815641	0.000356843	0.000152933
764.5	C43H74O8PN	PE(38:6)	0.000433309	0.00542911	0.000178422	0.00285474	0.0018097	0.000892108	2.54888e-05
766.5	C43H76O8PN	PE(38:5)	2.54888e-05	0.00410369	0.000356843	0.00428212	0.00173324	0.00150384	5.09776e-05
768.5	C43H78O8PN	PE(38:4)	0.000127444	0.00229399	0.00107053	0.0107308	0.00583693	0.0031861	0.000178422
770.6	C43H80O8PN	PE(38:3)	0.000407821	0.000688197	0.000331354	0.00497031	0.00150384	0.00140188	7.64664e-05
772.6	C43H82O8PN	PE(38:2)	0.000407821	0	0.000382332	0.00193715	0.000994063	0.000943085	2.54888e-05
773.6	C44H89O6PN2	PE-Cer(24:0)	0	0	0	0	0	0	2.54888e-05
774.6	C43H84O8PN	PE(38:1)	0	0	5.09776e-05	0.00119797	0.000407821	0.000331354	0
776.6	C43H86O8PN	PE(38:0)	0	0	0	0.000892108	0.000535265	0.000611731	0
778.6	C45H80O7PN	ePE(40:6)	0	0.000356843	0.000127444	0.00063722	0.00132542	0.000458798	0
780.6	C45H82O7PN	ePE(40:5)	0	0.000433309	0.000127444	0.000560753	0.000305865	0.000152933	0
782.6	C45H84O7PN	ePE(40:4)	0	0	0.000356843	0.000560753	0.00101955	0.000713686	0.000178422
784.6	C45H86O7PN	ePE(40:3)	0.000101955	0	5.09776e-05	0.000101955	2.54888e-05	0	0
786.6	C45H88O7PN	ePE(40:2)	0.000178422	0	0	0	0	7.64664e-05	2.54888e-05
788.5	C45H74O8PN	PE(40:8)	0	0	0	0.000305865	0.000305865	0.000305865	2.54888e-05
790.5	C45H76O8PN	PE(40:7)	0.000433309	0	0.000127444	0.00137639	0.000535265	0.00109602	0.000152933
792.5	C45H78O8PN	PE(40:6)	5.09776e-05	0	0.000101955	0.00175873	0.00101955	0.00117248	0
794.6	C45H80O8PN	PE(40:5)	0	0	0	0.000713686	0.000433309	0.000127444	2.54888e-05
796.6	C45H82O8PN	PE(40:4)	5.09776e-05	0	0	0.000535265	0.000178422	0.000280377	0.000178422
798.6	C45H84O8PN	PE(40:3)	0.000280377	0	0.000101955	0.000433309	0	0	2.54888e-05
800.6	C45H86O8PN	PE(40:2)	0.000356843	0	0.000127444	0.000509776	0.000254888	0	5.09776e-05
812.5	C47H74O8PN	PE(42:10)	0.00020391	0	0.000280377	0	0	0	0
814.5	C47H76O8PN	PE(42:9)	0	0	0	0.000127444	0	0	0
816.5	C47H78O8PN	PE(42:8)	0	0	7.64664e-05	0	0	0	0
818.6	C47H80O8PN	PE(42:7)	0.000127444	0	7.64664e-05	0	0	0	5.09776e-05
820.6	C47H82O8PN	PE(42:6)	0	0	0	0	0	0	0
822.6	C47H84O8PN	PE(42:5)	0	0	0	0	0	0	0.000101955
824.6	C47H86O8PN	PE(42:4)	0.000127444	0	0	0	0	0	0
826.6	C47H88O8PN	PE(42:3)	0.0015803	0.000458798	0.000866619	0.00127444	0.000892108	0.00122346	0.00119797
828.6	C47H90O8PN	PE(42:2)	0.000509776	0	0	0.00020391	0	0.000152933	7.64664e-05
836.5	C49H74O8PN	PE(44:12)	0.000254888	0	0	0	0	0	0.000178422
838.5	C49H76O8PN	PE(44:11)	0	0	0	0	0	0	0
840.5	C49H78O8PN	PE(44:10)	0	0	0	0	0	0	0
842.6	C49H80O8PN	PE(44:9)	5.09776e-05	0	0	0	0	0	0
844.6	C49H82O8PN	PE(44:8)	0	0	0	0	0	0	0
846.6	C49H84O8PN	PE(44:7)	0	0	0	0	0	0	7.64664e-05
848.6	C49H86O8PN	PE(44:6)	0	0	2.54888e-05	0	0	0	0
850.6	C49H88O8PN	PE(44:5)	0	0	0.000535265	0	0.000127444	0	0
852.6	C49H90O8PN	PE(44:4)	0	0	0	0	0	0	0
854.7	C49H92O8PN	PE(44:3)	0	0	7.64664e-05	0	0	0	0
856.7	C49H94O8PN	PE(44:2)	0	0	0	0	0	0	0
Mass	Compound Formula	Compound Name	040618-ani-YuKuangPolar-01	040618-ani-YuKuangPolar-02	040618-ani-YuKuangPolar-03	040618-ani-YuKuangPolar-04	040618-ani-YuKuangPolar-05	040618-ani-YuKuangPolar-06	040618-ani-YuKuangPolar-07
848.5	C43H75O13P	PI(34:4)	9.00189e-05	0.000247552	0	0	0	0	0
850.5	C43H77O13P	PI(34:3)	0.0145943	0.000641385	0.000135028	0	0	0	0.00313941
852.5	C43H79O13P	PI(34:2)	0.0139079	0.00596375	0.000821423	0.00103522	0.00187914	0.0019129	0.0028356
854.5	C43H81O13P	PI(34:1)	0.00138404	0.00158658	0.00348823	0.002363	0.00204793	0.000900189	0.000180038
872.5	C45H75O13P	PI(36:6)	0.00105772	0	0	0	0.000247552	0.000708899	7.87666e-05
874.5	C45H77O13P	PI(36:5)	0.00102397	0.000371328	0.000405085	0	0	0	0.000202543
876.5	C45H79O13P	PI(36:4)	0.000787666	0.00108023	0.00157533	0.00174412	0.00297062	0.00114774	0.000202543
878.5	C45H81O13P	PI(36:3)	0.00085518	0.000978956	0.00183414	0.0035895	0.000303814	0.00153032	0.000101271
880.6	C45H83O13P	PI(36:2)	0.000742656	0.00155283	0.00594125	0.00683019	0.00414087	0.00436592	0
882.6	C45H85O13P	PI(36:1)	0.0002363	0.000405085	0.00504106	0.0076291	0.00414087	0.00256554	0.000371328
900.5	C47H79O13P	PI(38:6)	0.000168785	0.000528861	0	0.000315066	0.000720151	0.000303814	0.000101271
902.5	C47H81O13P	PI(38:5)	0	0.000348823	0.00061888	0.00126026	0.000315066	0.000888937	5.62618e-05
904.6	C47H83O13P	PI(38:4)	3.37571e-05	0.00122651	0.00531112	0.0147068	0.00774163	0.00981206	0
906.6	C47H85O13P	PI(38:3)	0.000168785	0.00142905	0.00256554	0.00680768	0.00272307	0.00420838	0
908.6	C47H87O13P	PI(38:2)	0	6.75142e-05	0.000247552	0.00061888	0.000270057	0.000450095	0.000101271
910.6	C47H89O13P	PI(38:1)	0	0	0.000652637	0	0.000517609	0	0
912.6	C47H91O13P	PI(38:0)	3.37571e-05	0	0	0.000472599	0.000303814	0.000180038	0
924.5	C49H79O13P	PI(40:8)	3.37571e-05	0.00038258	0.000281309	0.000506356	0	0	9.00189e-05
926.5	C49H81O13P	PI(40:7)	4.50095e-05	0.000146281	0.00066389	0.000101271	0.000112524	0.000112524	1.12524e-05
928.6	C49H83O13P	PI(40:6)	0.000146281	0.000641385	0	0.000517609	0.000945199	0.000843927	4.50095e-05
930.6	C49H85O13P	PI(40:5)	3.37571e-05	0	0	0.000630132	0.000258804	0	6.75142e-05
932.6	C49H87O13P	PI(40:4)	4.50095e-05	0	0.00066389	0.000506356	0.000798918	0.000315066	0
934.6	C49H89O13P	PI(40:3)	1.12524e-05	7.87666e-05	0	0	3.37571e-05	0	4.50095e-05
936.6	C49H91O13P	PI(40:2)	9.00189e-05	0.000540114	0.000922694	0.000652637	0.000967703	0.000495104	5.62618e-05
938.6	C49H93O13P	PI(40:1)	0.000112524	0.000168785	0.000506356	0	0	0.000281309	0.000101271
940.7	C49H95O13P	PI(40:0)	0.000450095	0.000461347	0.000787666	0.000213795	0.000405085	0.000540114	0.000281309
948.5	C51H79O13P	PI(42:10)	4.50095e-05	0.000101271	0.000585123	0.00112524	0.000551366	0.000247552	0.000607628
950.5	C51H81O13P	PI(42:9)	0	4.50095e-05	0	0.000213795	0.00042759	0.000213795	0
952.6	C51H83O13P	PI(42:8)	0	0.000112524	0.000495104	0.000123776	0	0.000292561	6.75142e-05
954.6	C51H85O13P	PI(42:7)	4.50095e-05	0.000180038	0	2.25047e-05	6.75142e-05	0	0
956.6	C51H87O13P	PI(42:6)	1.12524e-05	0.000202543	0	0.000157533	0.000112524	0	0.00019129
958.6	C51H89O13P	PI(42:5)	2.25047e-05	7.87666e-05	0.000337571	4.50095e-05	0	0.000292561	6.75142e-05
960.6	C51H91O13P	PI(42:4)	9.00189e-05	7.87666e-05	0.000135028	0.000337571	0.000180038	7.87666e-05	1.12524e-05
962.6	C51H93O13P	PI(42:3)	7.87666e-05	0.000337571	0.000551366	0.00100146	0	0.000585123	0
964.7	C51H95O13P	PI(42:2)	0.000123776	0.000123776	0.0002363	0.000168785	0.000450095	0	9.00189e-05
972.5	C53H79O13P	PI(44:12)	5.62618e-05	0.000213795	0.0014178	0.000540114	0.000551366	0.000157533	2.25047e-05
974.5	C53H81O13P	PI(44:11)	0.000135028	5.62618e-05	1.12524e-05	0.000135028	0.000495104	0	4.50095e-05
976.6	C53H83O13P	PI(44:10)	0	7.87666e-05	0.000123776	0	0	0.0002363	4.50095e-05
978.6	C53H85O13P	PI(44:9)	0.000281309	0.000112524	0.000247552	7.87666e-05	0.000270057	0.000967703	7.87666e-05
980.6	C53H87O13P	PI(44:8)	0	2.25047e-05	0.000551366	0.000168785	0.000472599	0.000225047	6.75142e-05
982.6	C53H89O13P	PI(44:7)	0.000123776	0.00019129	2.25047e-05	0.000247552	0.000461347	0.000675142	7.87666e-05
984.6	C53H91O13P	PI(44:6)	5.62618e-05	0.000697647	0.00019129	0.000135028	0	0.000123776	2.25047e-05
986.6	C53H93O13P	PI(44:5)	3.37571e-05	0.00019129	0.000303814	0.000461347	0.0002363	0.000135028	6.75142e-05
988.7	C53H95O13P	PI(44:4)	0.000157533	3.37571e-05	0.000270057	0.000348823	0.000180038	0.000202543	0
990.7	C53H97O13P	PI(44:3)	3.37571e-05	0.000168785	0.000675142	0.000450095	0.000101271	0.000303814	0.000101271
992.7	C53H99O13P	PI(44:2)	0	0.000168785	9.00189e-05	0.000168785	0.000517609	4.50095e-05	0
Mass	Compound Formula	Compound Name	040618-ani-YuKuangPolar-01	040618-ani-YuKuangPolar-02	040618-ani-YuKuangPolar-03	040618-ani-YuKuangPolar-04	040618-ani-YuKuangPolar-05	040618-ani-YuKuangPolar-06	040618-ani-YuKuangPolar-07
734.5	C38H72O10PN	PS(32:1)	0.000107629	0.00211671	0	0	0	0	3.58764e-05
736.5	C38H74O10PN	PS(32:0)	0.000215259	0.00538147	0.0019732	0.000574023	0.000466394	0.00129155	0.000251135
746.5	C40H76O9PN	ePS(34:2)	7.17529e-05	0.0133102	0.0042693	0.000968664	0.000896911	0	0.000143506
748.5	C40H78O9PN	ePS(34:1)	0.000645776	0.0048792	0.000717529	0.000179382	0.000394641	0.000574023	0
756.5	C40H70O10PN	PS(34:4)	0.000143506	0.000287012	0	0	0	0	0
758.5	C40H72O10PN	PS(34:3)	0.00186558	0.00143506	0.000179382	0.000251135	0.000538147	0.000322888	0.000287012
760.5	C40H74O10PN	PS(34:2)	0.00118392	0.0132384	0.00401816	0.000861035	0.000896911	0.00104042	0.000287012
762.5	C40H76O10PN	PS(34:1)	0.000358764	0.00645776	0.00200908	0.00290599	0.00150681	0.00154269	0.000430517
764.5	C40H78O10PN	PS(34:0)	0.000215259	0	0.000215259	0.000968664	0.000861035	0.000861035	0.000179382
772.5	C42H78O9PN	ePS(36:3)	7.17529e-05	0.000287012	0.000358764	0.000179382	0.000215259	0	0
774.6	C42H80O9PN	ePS(36:2)	0.000143506	0.00111217	0.000394641	0.000322888	0.000143506	0	0
776.6	C42H82O9PN	ePS(36:1)	0.000179382	0.000681653	0.000466394	0.000466394	0.000825158	0.00200908	0.000107629
778.6	C42H84O9PN	ePS(36:0)	0.000143506	0	0.000215259	0	0.000287012	0	7.17529e-05
780.5	C42H70O10PN	PS(36:6)	0.000179382	0.000358764	0	0	0.000322888	0.000143506	0
782.5	C42H72O10PN	PS(36:5)	7.17529e-05	0.000179382	0.000538147	0.000215259	0.000107629	0.000681653	0
784.5	C42H74O10PN	PS(36:4)	3.58764e-05	0.000681653	0.000430517	0.00050227	0.000645776	0.000251135	3.58764e-05
786.5	C42H76O10PN	PS(36:3)	0.000394641	0.00114805	0.000538147	0.00136331	0.000932788	0.00143506	0.000215259
788.5	C42H78O10PN	PS(36:2)	0.00100454	0.00455631	0.00326476	0.0114446	0.00846684	0.00495095	0.00215259
790.6	C42H80O10PN	PS(36:1)	0.00168619	0.0167543	0.00954314	0.0597702	0.0473928	0.0398587	0.0120545
792.6	C42H82O10PN	PS(36:0)	3.58764e-05	0	0.000107629	0	0.00114805	0.00204496	0
794.5	C44H76O9PN	ePS(38:6)	3.58764e-05	0.000538147	0.000143506	7.17529e-05	0	0	0.000107629
796.5	C44H78O9PN	ePS(38:5)	3.58764e-05	0.000538147	0	0	0	0	0
798.6	C44H80O9PN	ePS(38:4)	0.000143506	0	0	0	3.58764e-05	0	0
800.6	C44H82O9PN	ePS(38:3)	0	0	0	0	0.000251135	0	3.58764e-05
802.6	C44H84O9PN	ePS(38:2)	7.17529e-05	0	0	0.000574023	0.000753405	0.000251135	0
804.6	C44H86O9PN	ePS(38:1)	0.000179382	0.000215259	0.000466394	0.00129155	0.00114805	0.000753405	7.17529e-05
806.5	C44H72O10PN	PS(38:7)	0.000322888	0	0.00050227	0.000896911	0.000143506	0.00125568	7.17529e-05
808.5	C44H74O10PN	PS(38:6)	0	0	0.00050227	7.17529e-05	0.000574023	0.000466394	0
810.5	C44H76O10PN	PS(38:5)	0	0.000215259	0.000287012	0.0006099	0.00157856	0.000538147	0
812.5	C44H78O10PN	PS(38:4)	0.000215259	0.000215259	0.000538147	0.00469981	0.00326476	0.00312125	0.00104042
814.6	C44H80O10PN	PS(38:3)	0.000287012	0.00513033	0.00161444	0.0102607	0.00932788	0.00850272	0.00208083
816.6	C44H82O10PN	PS(38:2)	0.000574023	0.00132743	0.00050227	0.00369527	0.00132743	0.00247547	0.000717529
818.6	C44H84O10PN	PS(38:1)	0.000143506	0.00150681	0.000358764	0.00448456	0.00276249	0.0019732	0.000681653
820.6	C44H86O10PN	PS(38:0)	0.000251135	0	0.000322888	0.000896911	0	0.00143506	0
824.6	C46H82O9PN	ePS(40:5)	7.17529e-05	0	7.17529e-05	0	0.000322888	3.58764e-05	0
826.6	C46H84O9PN	ePS(40:4)	0	0	0	0.000107629	0	0.000215259	0
828.6	C46H86O9PN	ePS(40:3)	0	0.000107629	0	0.000143506	0.000358764	0	0
830.6	C46H88O9PN	ePS(40:2)	0.000251135	0	0.000107629	0.000215259	0.000143506	0	7.17529e-05
832.5	C46H74O10PN	PS(40:8)	0	0.000538147	0.000896911	0.00150681	0.000466394	0.000538147	0.000538147
834.5	C46H76O10PN	PS(40:7)	0.000753405	0.00100454	0.00104042	0.000896911	0.000645776	0.00104042	0.000825158
836.5	C46H78O10PN	PS(40:6)	3.58764e-05	0.00143506	0.000466394	0.00218846	0.00179382	0.00165032	0.00050227
838.6	C46H80O10PN	PS(40:5)	0.000107629	0.000251135	0.000358764	0.00100454	0.00114805	0.000466394	0.000179382
840.6	C46H82O10PN	PS(40:4)	0.000107629	0.000107629	0	0.00100454	0.000896911	0.000968664	0.000107629
842.6	C46H84O10PN	PS(40:3)	0.000896911	0.000717529	0.000538147	0.00129155	0.00107629	0.00118392	0.000322888
844.6	C46H86O10PN	PS(40:2)	0.00129155	0.00114805	0.00168619	0.00455631	0.00523796	0.00398229	0.00136331
846.6	C46H88O10PN	PS(40:1)	7.17529e-05	0.00294187	0.0012198	0.00663714	0.00265486	0.00351589	0.000861035
854.5	C48H72O10PN	PS(42:11)	0.000358764	0.000107629	3.58764e-05	3.58764e-05	7.17529e-05	0	7.17529e-05
856.5	C48H74O10PN	PS(42:10)	0.000251135	0	0.000107629	0.00136331	0.000179382	0.000107629	0.000179382
858.5	C48H76O10PN	PS(42:9)	0.000143506	0.000574023	0.000107629	0.00240372	0.00129155	0.000717529	0.000179382
[truncated: 417 more rows]

## Sheet: DAG
			sample 1	sample 2	sample 3	sample 4	sample 5	sample 6	sample 7
[truncated: 67 more rows]

## Sheet: TAG
		Summary	Experiment:																																			Experiment:
[truncated: 1,545 more rows]

[truncated: 3 more sheets: Xevo TQS Polar parameters, Xevo TQS DAG parameters, Xevo TQS TAG parameters ]
