# Supplementary material for: High-fat diet-induced upregulation of exosomal phosphatidylcholine contributes to insulin resistance
Source: Nat Commun. 2021 Jan 11;12:213. doi: 10.1038/s41467-020-20500-w (PMC7801461; doi:10.1038/s41467-020-20500-w)
Supplement: Supplementary file 10 — Source Data [file 41467_2020_20500_MOESM10_ESM.zip]

Archive with 1 entries (1 files):
- Source data file_2166A_Anil Nov 6_Nat Comm.xlsx
