# Supplementary material for: High-fat diet-induced upregulation of exosomal phosphatidylcholine contributes to insulin resistance
Source: Nat Commun. 2021 Jan 11;12:213. doi: 10.1038/s41467-020-20500-w (PMC7801461; doi:10.1038/s41467-020-20500-w)
Supplement: Supplementary file 10 — Source Data [file 41467_2020_20500_MOESM10_ESM.zip › Source data file_2166A_Anil Nov 6_Nat Comm.xlsx]

## Sheet: Fig. 1a
Fig. 1a		6 Months of Feeding
		L-Exo		H-Exo
		PA	0.816368	PA	6.75741
		PG	1.06858	PG	10.8115
		PS	3.97	PS	12.73
		PI	0.915881	PI	7.95
		PE	88.52	PE	16.2
		PC	1.857	PC	34.5
		SAM	2.06902	SAM	15.1
		Cer	0.1	Cer	0.035
		AcylCarnitine	0.002	AcylCarnitine	1.2
		DAG	36	DAG	15
		Cholesterol	20.12	Cholesterol	30.25
		TAG	0.3	TAG	0.1

## Sheet: Fig. 1b
Fig. 1b		6 Months of feeding
		PE			PC
		L-Exo	H-Exo		L-Exo	H-Exo
		88.52	16.2		1.85	34.5
		84.36	12.3		2.05	32.1
		90.3	10.5		1.95	36.2
		85.2	11.2		2.1	33.5
		84.3	12.8		2.3	32.6
		86.3	13.2		1.9	32.9
		87.2	14.2		1.95	34.2
		86.5	15.5		2.4	34.6
		85.4	16.2		2.5	35.1
		84.9	12.5		1.8	35.5

## Sheet: Fig. 1c
Fig. 1c		12 months of feeding
		L-Exo		H-exo
		PA	2.36117	PA	5.26638
		PG	3.67478	PG	16.1162
		PS	8.2	PS	2.4
		PI	1.15822	PI	3.6427
		PE	276.5	PE	8.4
		PC	3.12	PC	260.5
		SAM	0.1	SAM	0.1
		Cer	0.5	Cer	2.9
		AcylCarnitine	0.023	AcylCarnitine	0.045
		DAG	150	DAG	240
		Cholesterol	60.61	Cholesterol	132.2
		TAG	0.5	TAG	0.153

## Sheet: Fig.1d
Fig.1d			12 M of feeding
			PE			PC
			L-Exo	H-Exo		L-Exo	H-Exo
			101.8	8.4		3.12	260.5
			103	6.2		3.29	250.3
			100.3	10.5		3.1	256.2
			105.4	10.9		2.5	251.3
			97.4	9.5		2.6	252.4
			102.8	8.5		2.8	256.8
			99.7	12.3		2.7	258.7
			103.1	9.5		3.2	260.2
			98.6	9.4		3.4	257.4
			98.1	11.5		3.05	256.1

## Sheet: Fig. 1e
Fig. 1e		Human exosomes
		Healthy-Exo		T2D-Exo
		PA	2.68209	PA	1.07307
		PG	7.66768	PG	1.93099
		PS	15.2659	PS	6.44701
		ePS	1.91094	ePS	1.64203
		PI	6.88746	PI	4.26105
		PE	18.984	PE	45.0774
		ePE	10.0174	ePE	24.1727
		PC	0.299172	PC	10.2219
		ePC	1.43687	ePC	1.32308
		LPC	0.642831	LPC	0.605648
		SAM	19.729	SAM	0.898277

## Sheet: Fig. 1f
Fig. 1f
		PE			PC
		Healthy-Exo	T2D-Exo		Healthy-Exo	T2D-Exo
Concentration (nmols)	Exp. 1	28.98	69.1		0.299	10.2
	Exp. 2	32.3	72.3		0.35	12.3
	Exp. 3	30.5	65.5		0.4	11.3
		31.2	62.5		0.298	9.8
		33.5	66.5		0.312	10.1
			68.9			10.3
			67.8			10.5

## Sheet: Fig. 2a
		Fig. 2a		GTT C57BL/6 mice (mouse exosomes adoptive transfer)											ITT C57BL/6 mice (mouse exosomes adoptive transfer)
					PBS			L-Exo			H-Exo					PBS			L-Exo			H-Exo
				Time (Mins)	Mean	SD	N	Mean	SD	N	Mean	SD	N		Time (Mins)	Mean	SD	N	Mean	SD	N	Mean	SD	N
				0	130	15.6	5	135.8	9.8	5	147.66	20.3	5		0	100	10.9859	5	100	12.5521	5	100	10.5438	5
				30	342	45.6	5	350	20.9	5	453.66	55.9	5		30	73.9437	13.0282	5	75.2336	14.4095	5	68.9655	9.6817	5
				60	225	32.1	5	248.8	25.6	5	323	45.6	5		60	54.9296	8.66197	5	69.2334	7.03591	5	54.244	8.35544	5
				90	162	25.6	5	175.5	22.3	5	253	30.2	5		90	32.3944	6.26761	5	55.4993	7.03591	5	32.1618	9.41645	5
				120	118	15.6	5	129.4	13.5	5	228	35.6	5

## Sheet: Fig. 2b
Fig. 2b		Glucose Infusion Rate (GIR)
			PBS			L-Exo			H-Exo
		Time	Mean	SD	N	Mean	SD	N	Mean	SD	N
		0	10	0	4	10	0	4	10	0	4
		10	8	2.64575	4	10	0	4	9	1	4
		20	9	1	4	10.6667	2.3094	4	9	1	4
		30	10	2	4	10.3333	5.68624	4	9	1	4
		40	13.3333	2.3094	4	12.6667	7.02377	4	10.6667	3.78594	4
		50	14.3333	2.08167	4	12.3333	6.02771	4	11	3.60555	4
		60	14.6667	4.04145	4	13.5333	2.50757	4	11	1.60555	4
		70	17.3333	2.4291	4	13.6667	1.50641	4	12	2.64575	4
		80	17	2	4	16	1.18535	4	13.3333	1.52753	4
		90	18	2.9282	4	17.3333	2.96289	4	13.3333	1.52753	4
		100	18	2.9282	4	17.3333	1.96289	4	12.3333	2.51661	4
		110	17.3333	2.23418	4	15.3333	2.0829	4	12.3333	1.21455	4
		120	16.6667	2.65833	4	15.3333	1.0829	4	12.6667	2.50757	4

## Sheet: Fig. 2c
Fig. 2c		Glucose during clamp
			PBS			L-Exo			H-Exo
		Time	Mean	SD	N	Mean	SD	N	Mean	SD	N
		0	151	21.0731	4	146.667	17.0567	4	138	20.1163	4
		10	160.667	15.0067	4	148.667	16.3191	4	148.25	20.7585	4
		20	145	6.245	4	138	16.6646	4	137.5	16.5429	4
		30	133	7	4	139	14.2199	4	139	16.1452	4
		40	109.333	10.5987	4	127	25.2389	4	140	13.8804	4
		50	118.667	15.9478	4	131.333	12.897	4	136.5	7.68115	4
		60	125.333	30.0222	4	130	17.3494	4	129	8.44591	4
		70	116	21.166	4	133	20.9523	4	129.5	5	4
		80	126.333	18.0093	4	126.667	3.21455	4	136.25	14.5688	4
		90	122.667	8.5049	4	125.333	8.885	4	139	12.27	4
		100	128	9.16515	4	127.667	9.05118	4	145.75	13.6942	4
		110	126.333	13.0128	4	126.667	6.57694	4	142.75	8.9454	4
		120	127	14.5258	4	129.333	9.29594	4	143.5	8.80052	4

## Sheet: Fig. 2d
Fig. 2d				Basal			Clamp
				PBS	L-Exo	H-Exo	PBS	L-Exo	H-Exo
				0.801	0.75	1.02	1.41	1.4	1.58
				0.686	0.72	0.89	1.4	1.39	1.45
				0.671	0.675	0.995	1.3	1.3	1.49
				0.72	0.73	0.78	1.5	1.5	1.6

[truncated: 97 more sheets: Fig. 2e, Fig. 2f, Fig. 2g, Fig. 2h, Fig. 2i, Fig. 2j, Fig. 2k, Fig. 2l, Fig. 2m, Fig. 3b %sumary, Fig. 3c %summary, Fig. 3d, Fig. 3e % Summary, Fig. 3f % summary, Fig. 4c, Fig. 4d, Fig. 4e, Fig. 4f, Fig. 4g, Fig 5a …]
